# Supplementary material for: A transient in planta editing assay identifies specific binding of the splicing regulator PTB as a prerequisite for cassette exon inclusion
Source: Plant Mol Biol. 2024 Mar 5;114(2):22. doi: 10.1007/s11103-024-01414-3 (PMC10914923; doi:10.1007/s11103-024-01414-3)
Supplement: Supplementary file 1 — Supplementary file1 (XLSX 4458 KB) [file 11103_2024_1414_MOESM1_ESM.xlsx]

## Sheet: Fig. 1 Seq. samples
Exp6.4
Sample	Reporter	Plasmid	infiltration date	harvest day after infiltration	fwd seq			luciferase
1	#436	#1500	2017-08-29	2 days	2017-09-22		1512	MS2-ADAR
2	#436	#1512	2017-08-29	2 days	2017-09-22		1546	MS2-hADAR
5	#436	LUC	2017-08-29	2 days	2019-01-08		1500	ADARcd
6	#436	#1512	2017-08-29	2 days	2019-01-08
9	#448	#1500	2017-08-29	2 days	2017-09-17
10	#448	#1512	2017-08-29	2 days	2017-09-17
13	#448	LUC	2017-08-29	2 days	2017-10-10
14	#448	#1512	2017-08-29	2 days	2017-10-10
17	#436	#1500	2017-08-29	2 days	2019-01-08
18	#436	#1513	2017-08-29	2 days	2019-01-08
21	#436	LUC	2017-08-29	2 days	2017-09-22
22	#436	#1513	2017-08-29	2 days	2017-09-22
25	#448	#1500	2017-08-29	2 days	2017-10-10
26	#448	#1513	2017-08-29	2 days	2017-10-10
29	#448	LUC	2017-08-29	2 days	2017-10-10
30	#448	#1513	2017-08-29	2 days	2017-10-10
Exp6.5
1	#436	#1500	2017-11-15	2 days	2019-01-08
2	#436	#1512	2017-11-15	2 days	2019-01-08
9	#436	LUC	2017-11-15	2 days	2019-01-08
10	#436	#1512	2017-11-15	2 days	2019-01-08
17	#448	#1500	2017-11-15	2 days	2017-12-07
18	#448	#1512	2017-11-15	2 days	2017-12-07
25	#448	LUC	2017-11-15	2 days	2017-12-07
26	#448	#1512	2017-11-15	2 days	2017-12-07
33	#436	#1500	2017-11-15	2 days	2019-01-08
34	#436	#1513	2017-11-15	2 days	2019-01-08
41	#436	LUC	2017-11-15	2 days	2019-01-08
42	#436	#1513	2017-11-15	2 days	2019-01-08
49	#448	#1500	2017-11-15	2 days	2017-12-07
50	#448	#1513	2017-11-15	2 days	2017-12-07
										2017-12-05
										2017-12-05
										2017-01-07
										2017-01-07
										2017-01-07
										2017-01-07
										2017-12-05
										2017-12-05

## Sheet: Fig. 1 Calculations
5' Reporter
DNADynamo: Peak Analysis for Single Base Annotations (called peak area)
		position	4	6	7	8	9	11	14	17	20	24	32	38	43	45	46	47	48	50	53	56	59	63	71	80	84	97	99	100	105	108	112	117	126	127	135	139	144	150	151	157	160	166	168	172	178	184	196
		description	Feature 1	Feature 2	Feature 3	Feature 4	Feature 5	Feature 6	Feature 7	Feature 8	Feature 9	Feature 10	Feature 11	Feature 12	Feature 13	Feature 14	Feature 15	Feature 16	Feature 17	Feature 18	Feature 19	Feature 20	Feature 21	Feature 22	Feature 23	Feature 24	Feature 25	Feature 26	Feature 27	Feature 28	Feature 29	Feature 30	Feature 31	Feature 32	Feature 33	Feature 34	Feature 35	Feature 36	Feature 37	Feature 38	Feature 39	Feature 40	Feature 41	Feature 42	Feature 43	Feature 44	Feature 45	Feature 46	Feature 47
Exp6.4-01	AW62.ab1	G	3149	6	0	0	-	0	2592	1888	0	0	1590	1555	1808	1748	0	0	0	0	2588	1763	0	0	671	1309	0	1052	1222	0	0	0	762	0	0	606	0	751	0	904	0	0	1549	1619	892	1070	1316	1581	0
		A	3756	3725	2467	2976	-	3518	3775	3625	2986	4436	3579	3160	2432	5909	6450	6736	2908	3895	4431	4143	3421	4674	5109	4640	3940	2604	6409	2454	3831	2405	3025	3503	5843	2782	4365	2893	1339	5390	1910	2431	4917	4057	4083	4409	4770	4985	2540
		T	2366	0	0	0	-	701	0	2355	0	691	0	0	1370	0	0	0	0	483	0	2051	0	462	0	1590	476	0	0	0	2071	0	0	639	0	0	439	0	0	0	0	0	0	0	864	0	0	0	1179
		C	0	0	0	2266	-	2337	0	0	2652	1869	1252	515	0	0	0	0	1636	1793	0	0	2422	1909	1920	0	1859	0	0	296	1197	1816	0	1262	1556	0	2177	0	659	0	371	1524	0	0	0	0	0	0	127
Exp6.4-01	JL27.ab1	G		-	-	-	-	9716	14207	-	-	1467	2031	1574	1877	1478	1456	401	-	269	856	456	60	126	64	74	53	101	54	168	12	54	8	167	155	168	131	23	100	87	174	23	20	62	48	30	50	42	37
		A		-	-	-	-	12242	21415	-	-	8244	3268	8561	3279	4534	13694	13443	-	5337	7409	9356	5828	4473	3526	11053	4057	9969	8755	7727	3842	3814	8115	4675	3804	3690	5132	6085	5446	4910	5652	4214	8890	8254	8637	6571	11164	10859	5349
		T		-	-	-	-	6484	8292	-	-	1091	263	136	3221	120	330	256	-	1572	90	3371	57	83	101	1376	92	103	182	119	77	125	107	63	92	84	120	104	174	106	143	112	180	146	95	105	161	125	114
		C		-	-	-	-	3787	5494	-	-	15377	6112	3695	186	48	75	2412	-	3977	52	58	3285	1398	1357	35	1434	47	17	150	573	415	9	1035	932	39	190	3	199	63	75	332	27	49	26	47	22	13	99
Exp6.4-02	AW62.ab1	G	205	3315	0	0	-	0	3068	1947	0	0	2390	43	1553	1839	0	0	0	0	2397	1611	0	0	675	33	0	2472	1275	0	0	0	1938	120	0	584	0	2183	0	1034	0	0	1512	1994	890	1591	1393	402	0
		A	1321	4779	3249	5217	-	3161	4138	3813	3146	4602	2740	1949	1006	6360	6845	7060	3098	3696	4657	4410	2200	4991	3309	2928	4231	4476	6500	2725	3962	2543	4973	3017	5730	2940	4236	5088	1338	5691	1753	2635	4970	4196	4258	4732	4931	3073	2516
		T	5239	0	0	0	-	745	0	2556	2	710	0	0	1111	0	0	0	0	595	0	2417	0	427	0	1615	488	0	0	0	1954	0	0	609	0	0	330	0	0	0	0	0	0	0	866	0	0	0	1268
		C	402	0	0	3287	-	2341	0	15	3059	1975	1237	525	0	0	0	0	2003	2337	0	2	864	2087	112	0	2422	0	0	385	998	1908	0	1314	1334	0	2000	0	529	0	281	1884	0	0	0	0	0	0	93
Exp6.4-02	JL27.ab1	G	-	-	-	-	-	-	-	9867	13634	1140	2283	1854	3737	2219	526	-	-	187	918	801	35	159	161	61	97	118	71	142	133	183	19	388	257	187	207	27	112	94	271	42	15	142	54	32	56	42	72
		A	-	-	-	-	-	-	-	14811	20576	7588	2459	8171	2072	13696	13219	-	-	5357	7090	9074	5804	4291	3564	10767	4052	9363	8391	7756	3874	3611	7570	4097	3813	3529	4879	5569	5071	4851	5263	4176	8049	7423	8389	6086	10369	9673	5134
		T	-	-	-	-	-	-	-	6128	3365	850	133	101	3060	388	234	-	-	1966	37	3325	57	68	14	1452	97	125	313	314	75	124	236	104	115	128	114	94	174	222	204	181	264	137	169	101	154	138	184
		C	-	-	-	-	-	-	-	4300	1055	15006	5810	3605	205	152	3157	-	-	3594	80	123	3434	1754	1559	50	2073	37	14	130	698	480	9	983	784	34	134	0	121	62	56	371	8	72	37	37	24	22	122
Exp6.4-05	JL27-AW62 sample 5 AW62.ab1	G	1072	713	36	29	1	17	1065	680	28	25	399	544	439	753	38	30	11	23	702	575	9	46	301	428	52	575	413	66	16	19	500	31	38	66	50	325	33	279	6	3	271	268	143	360	212	159	22
		A	3079	4796	4770	4938	3787	2459	3551	3275	2791	3913	3563	2653	2949	4604	4314	4921	3938	2414	3504	3301	2847	3870	3985	3655	3438	3432	4636	3453	3316	2244	3809	2503	4034	4089	3310	3915	1955	4052	2821	2378	4117	3681	3584	3792	3975	4220	2277
		T	1032	97	91	118	73	517	40	1414	102	556	96	79	706	50	69	53	29	278	49	1338	146	348	38	715	364	30	46	56	1069	85	55	312	103	65	176	87	65	117	94	53	82	75	330	90	57	57	166
		C	20	5	0	3	1358	781	6	35	850	668	450	314	34	11	8	12	727	706	0	10	700	478	439	61	587	8	0	199	369	594	6	272	298	27	309	2	332	11	188	198	0	9	42	14	1	23	15
Exp6.4-05	_JL27-AW62_JL27_5.ab1	G	-	-	-	-	-	-	-	15866	15967	955	1950	1551	395	445	338	192	469	152	289	245	100	111	40	204	46	45	66	184	60	60	26	53	48	75	116	49	152	164	97	83	39	32	74	40	48	49	11
		A	-	-	-	-	-	-	-	25880	18746	7079	3841	8176	3953	7525	8776	3619	12280	4875	7325	9140	6101	4609	3525	10495	3904	9551	7782	7512	3869	3872	7619	4946	3504	2756	5283	5914	5195	4990	5373	4326	8388	8225	8786	6300	10323	9045	4993
		T	-	-	-	-	-	-	-	5022	1285	723	247	163	2737	309	332	98	135	573	254	1844	114	133	261	553	204	208	192	165	147	197	179	157	249	223	147	188	157	182	206	178	166	183	70	150	79	87	102
		C	-	-	-	-	-	-	-	4532	406	14071	6445	2902	242	78	14	4	1278	2175	90	40	2321	1330	946	34	1278	238	61	111	468	617	108	756	774	44	193	12	128	45	74	435	64	84	37	48	20	9	130
Exp6.4-06	JL27-AW62 6 AW62.ab1	G	3865	0	0	0	-	0	2621	1630	0	0	2415	1377	2775	1420	0	0	0	0	2204	1372	0	0	628	1329	0	2002	1014	0	0	0	1901	0	0	568	0	1961	0	815	0	0	1368	1338	594	1123	1396	1327	0
		A	3820	5367	3661	3736	-	2429	3991	3681	3261	4744	2851	3311	1458	5950	6741	6964	2802	2904	4470	4064	3600	4891	5138	4533	4215	4251	6458	2725	3998	2673	4727	2554	5278	5546	3858	4732	2196	5431	1852	2713	4967	3980	4099	4415	4764	4827	2508
		T	2193	0	0	0	-	657	0	2517	4	557	0	0	835	0	0	0	0	563	0	2194	0	420	0	1364	539	0	0	0	2340	0	0	610	0	0	344	0	0	0	0	0	0	0	877	0	0	0	1019
		C	0	0	0	3143	-	2159	0	0	2364	1747	1076	693	0	0	0	0	1852	2050	0	0	2045	1649	1557	0	1785	0	0	479	820	1720	0	1108	1443	0	1400	0	2068	0	376	1720	0	0	0	0	0	0	120
Exp6.4-06	_JL27-AW62_JL27_6.ab1	G	-	-	-	-	-	-	-	-	11536	1395	3245	2307	7689	3156	215	545	-	479	1846	1216	34	320	185	176	319	274	129	295	9	115	45	509	235	199	380	38	140	84	289	45	6	108	75	76	77	105	84
		A	-	-	-	-	-	-	-	-	19306	8574	3026	9517	2360	14564	5573	15588	-	6471	8641	10842	6852	5400	4146	12073	4487	11190	9207	9400	4280	4172	8533	5076	4325	3771	5633	6257	5401	5150	6019	4518	8600	8318	8797	6299	10836	9889	5122
		T	-	-	-	-	-	-	-	-	6425	1247	215	141	1419	610	206	275	-	2451	225	3489	55	409	326	1222	256	345	451	300	171	224	387	153	314	282	226	263	248	281	279	208	392	259	184	196	251	234	169
		C	-	-	-	-	-	-	-	-	4834	16812	6906	4793	223	266	63	4162	-	4078	114	135	4019	2324	2240	69	2248	104	66	230	1194	841	49	1367	1073	90	459	38	335	184	66	412	50	69	104	76	39	45	28
Exp6.4-17	JL27-AW62 17 AW62.ab1	G	1818	1633	0	0	0	0	2145	1070	0	0	1813	1105	2340	1283	0	0	0	0	2006	1339	0	0	455	926	0	1625	862	0	0	0	1419	0	0	364	0	1403	0	745	0	0	997	1186	650	938	1008	1099	0
		A	3035	5669	5260	6259	2340	2488	3592	3341	3011	4299	2784	2762	1867	5089	5671	5931	2399	2749	3846	3615	3134	4338	4461	3915	3740	3631	5380	4038	3592	2418	4117	2657	4841	4748	3681	4174	1973	4518	1697	2428	4430	3717	3687	3881	4149	4297	1476
		T	1254	0	0	0	0	474	0	1980	0	534	0	0	920	0	0	0	0	389	0	1801	0	383	0	1110	469	0	0	0	1842	0	0	485	0	0	261	0	0	0	0	0	0	0	687	0	0	0	28
		C	0	0	0	0	1908	1471	0	0	1715	1245	719	445	0	0	0	0	1353	1367	0	0	1656	1405	1177	0	1399	0	0	361	721	1337	0	957	1117	0	1234	0	1476	0	323	1254	0	0	0	0	0	0	112
Exp6.4-17	_JL27-AW62_JL27_17.ab1	G	-	-	-	-	-	-	-	-	37647	0	3435	2457	811	371	32	0	-	0	4413	5125	0	97	438	670	0	996	691	1	0	50	840	0	113	249	132	534	0	84	0	0	134	188	62	210	375	467	0
		A	-	-	-	-	-	-	-	-	61032	8333	8954	22093	10100	21400	24963	23607	-	5512	19537	25348	7048	12667	9665	15180	11001	14894	11902	21086	9816	9609	20042	12617	11091	8777	12780	14830	7425	14403	16267	10374	20226	19902	12103	14358	24500	21595	11720
		T	-	-	-	-	-	-	-	-	9580	893	0	0	6831	0	159	152	-	661	65	8241	94	1112	298	559	1011	106	38	130	529	42	230	479	191	182	340	122	103	133	150	105	247	128	188	8	95	28	1183
		C	-	-	-	-	-	-	-	-	7811	13764	16505	6967	0	0	0	0	-	1311	0	33	8247	6296	4865	0	6487	0	0	1098	3269	2960	0	2595	2492	11	1324	0	669	44	215	1990	0	0	0	8	0	0	98
Exp6.4-18	JL27-AW62 18 AW62.ab1	G	803	674	103	10	0	27	1084	774	41	27	418	667	584	653	51	58	3	34	893	670	14	64	281	434	48	656	444	72	44	27	399	5	11	85	54	408	17	168	32	6	289	203	151	348	374	208	2
		A	3279	5166	4585	3204	2091	2658	3815	3513	3076	4102	3919	2856	3153	4620	4840	5072	2235	2703	3787	3465	3056	3988	4298	3820	3713	3633	4832	3622	3554	2400	3912	2683	4250	4300	3501	4122	2131	4046	3005	2546	4303	3725	3627	3971	4228	4321	2330
		T	904	31	38	7	1	362	53	1383	81	384	138	53	798	18	29	37	4	367	67	1336	109	237	55	782	454	74	88	37	1214	119	59	330	134	91	159	57	57	89	78	38	111	49	242	78	50	41	268
		C	57	0	6	23	1581	637	11	50	884	663	641	259	31	9	12	2	715	874	12	26	738	674	495	48	902	0	0	202	349	478	10	341	264	2	440	7	506	27	190	368	2	17	48	20	6	18	26
Exp6.4-18	_JL27-AW62_JL27_18.ab1	G	-	-	-	-	-	-	-	14179	25154	690	2331	1856	3391	2351	2493	680	-	330	1616	831	41	170	112	170	111	160	185	381	43	134	31	128	171	260	220	26	170	148	289	65	16	65	145	78	67	59	138
		A	-	-	-	-	-	-	-	22080	39202	6743	2880	8990	2784	3492	16859	13617	-	6145	8440	10467	6721	5225	4050	12156	4412	10440	9404	8732	4337	4279	8526	5387	4157	3438	5695	6491	5698	5250	6045	4618	9127	8890	9479	6812	10644	9941	5254
		T	-	-	-	-	-	-	-	3619	6331	503	91	218	3991	168	532	219	-	2283	253	3178	73	261	287	1315	188	197	267	208	178	192	216	142	242	210	160	157	181	176	215	187	199	134	89	116	89	91	131
		C	-	-	-	-	-	-	-	3682	9888	14788	6675	4057	159	18	52	4053	-	4022	91	69	3117	1817	1728	31	1850	49	31	112	898	708	15	1051	800	30	284	11	239	68	70	320	23	64	41	65	14	4	81
Exp6.4-21	AW62.ab1	G	171	2918	0	0	-	0	2869	1768	0	0	873	1472	1237	1538	0	0	0	0	1982	1284	0	0	458	1054	0	2079	1108	0	0	0	1530	0	0	468	0	1793	0	748	0	0	1425	1126	908	1062	1038	1293	0
		A	1323	12194	2098	3595	-	3060	3923	3693	2950	4435	4417	3002	3525	6031	3709	6514	2799	3347	4281	4066	3270	4605	4830	4546	4208	4156	6166	2580	3725	1521	4510	3252	5404	2851	3892	4683	1354	5258	1748	2513	4783	3924	3990	4278	4543	4739	2493
		T	2712	0	0	0	-	703	0	2654	0	771	0	0	1475	0	0	0	0	521	0	2039	0	366	0	1399	509	0	0	0	2071	0	0	598	0	0	305	0	0	0	0	0	0	0	752	0	0	0	1027
		C	0	0	0	3137	-	2221	0	4	2489	1993	1529	482	0	0	0	0	1637	1748	0	0	1823	1524	1477	0	2132	0	0	474	841	580	0	1220	1309	0	1838	0	680	0	276	1706	0	0	0	0	0	0	132
Exp6.4-21	JL27.ab1	G	-	-	-	-	-	-	7650	31691	3582	1089	2385	1303	257	248	176	151	350	156	249	106	37	66	36	70	99	31	47	117	13	101	26	49	132	124	132	54	98	117	93	9	43	36	73	32	54	41	28
		A	-	-	-	-	-	-	10846	61360	9506	8166	4504	8459	5042	8574	8704	4525	13177	4961	7496	9504	6160	4872	3786	10909	4424	9682	8300	6837	4171	3937	7997	5038	3871	3139	5272	6160	5580	5078	5533	4321	8670	8169	8673	6302	11182	10023	5554
		T	-	-	-	-	-	-	5329	12212	2435	921	257	59	2667	80	157	84	116	863	18	2682	95	53	72	563	95	77	111	82	104	94	133	103	89	77	125	98	143	54	114	162	150	97	100	47	151	140	90
		C	-	-	-	-	-	-	3099	16443	7413	14655	6479	3098	283	84	27	7	1277	1596	67	30	1769	997	876	37	1438	99	27	66	342	549	2	554	362	35	133	2	150	65	80	398	43	30	39	53	11	20	110
Exp6.4-22	AW62.ab1	G	-	146	46	12	-	140	2353	1361	28	28	2268	760	2441	1073	105	100	44	50	1284	959	10	64	515	741	73	1604	682	85	45	63	931	74	49	355	73	1068	33	567	47	19	675	927	429	886	739	638	15
		A	-	9374	2269	3650	-	3975	4801	4699	3762	5206	3696	3633	2814	6526	6589	6454	5369	4057	4919	4720	3955	5238	5500	5228	4732	4848	6461	4639	4474	3080	5108	3902	6007	5370	4598	5223	2613	5608	3607	3205	5293	4606	4472	5096	5188	5360	3091
		T	-	12	5	53	-	1187	70	3049	56	916	6	64	1075	34	36	47	75	668	102	2026	80	514	16	1208	550	76	74	116	1722	66	79	681	58	149	409	73	25	113	105	18	172	117	530	120	73	42	439
		C	-	85	29	4534	-	1262	41	118	2159	1368	992	661	88	125	41	32	1619	1090	19	26	1392	1065	734	64	1150	5	0	379	718	1318	32	699	924	29	920	0	1150	25	300	968	7	52	41	17	5	3	147
Exp6.4-22	JL27.ab1	G	-	-	-	-	-	-	-	-	21541	1480	2706	1650	3025	2122	2056	415	-	202	1178	593	34	94	101	59	93	59	73	129	21	137	7	86	108	117	108	17	127	112	113	13	21	50	54	31	53	47	34
		A	-	-	-	-	-	-	-	-	33103	9075	3537	9456	3229	3816	15855	13200	-	5956	8292	10213	6483	5017	3911	11891	4233	10474	9599	7860	4166	4035	8518	5118	3911	3700	5335	6431	5527	5359	5772	4359	9339	8808	9201	6656	11672	10886	5855
		T	-	-	-	-	-	-	-	-	8844	903	174	110	3605	91	338	192	-	2108	91	3534	96	103	84	1326	64	129	211	121	66	88	126	69	116	68	92	101	167	106	132	167	157	134	100	86	157	137	156
		C	-	-	-	-	-	-	-	-	5905	16786	7069	3506	250	51	65	2754	-	3923	76	24	3598	1518	1243	21	1689	41	21	83	898	647	12	1184	856	54	128	5	127	85	57	356	16	33	27	39	6	14	103
Exp6.5-01	-1500_JL27-AW62_AW62.ab1	G	2265	1399	98	159	15	139	2390	1342	94	92	1506	1242	1739	1378	177	122	80	90	1766	1080	20	121	571	871	122	1549	805	132	84	59	1054	121	23	412	100	923	41	604	68	16	737	816	515	657	881	665	64
		A	4425	6547	3795	6934	3161	3515	4947	4622	3815	5166	4355	3606	3166	5873	6640	6108	5235	3523	4836	4570	3919	5143	5411	4824	4580	4597	5868	4652	4411	2967	5099	3251	5318	5389	4364	5116	2580	5205	3571	3095	5282	4624	4508	4798	5234	5314	2756
		T	1796	52	11	23	14	861	70	2845	121	698	86	96	1110	16	8	6	10	618	24	2199	209	548	90	1137	569	56	55	78	1675	172	55	725	142	83	317	49	64	143	83	47	130	72	541	105	41	27	410
		C	136	15	8	41	2250	1384	1	118	1660	1080	1032	640	41	39	21	12	1232	1549	0	34	1734	949	1026	105	1233	0	0	407	783	1206	33	594	638	20	776	0	1115	4	420	832	8	45	44	30	0	0	39
Exp6.5-01	_JL27-AW62_JL27_1.ab1	G	-	-	-	-	-	-	-	13841	17376	0	3481	2571	3220	2325	28	53	-	0	4040	3839	0	1	525	528	0	1466	621	0	0	52	497	5	0	31	49	293	1	220	0	0	136	292	362	338	476	336	0
		A	-	-	-	-	-	-	-	20889	29330	11572	6315	17042	6937	8001	8289	14405	-	1563	13741	9666	4881	8970	7268	11281	7969	20134	8801	16905	7434	7480	15542	9358	8689	7739	10398	6774	10601	5815	14427	8460	17147	16433	17539	12935	21048	18829	10319
		T	-	-	-	-	-	-	-	8188	9512	336	0	0	4989	0	0	0	-	144	4	565	85	502	0	323	480	84	0	23	148	0	0	291	43	15	232	0	38	0	118	51	1	0	246	0	0	0	1037
		C	-	-	-	-	-	-	-	5484	6892	25277	12385	6006	0	0	0	771	-	1515	12	0	5955	4712	4195	0	4845	0	0	1413	2662	2529	0	2979	2578	34	1542	0	1671	13	227	2169	0	56	0	0	0	9	98
Exp6.5-02	-1512_JL27-AW62_AW62.ab1	G	1828	1335	123	202	101	241	2384	1187	81	53	1467	1164	3299	1281	141	181	118	178	1765	1292	2	81	694	1200	120	1300	734	78	74	48	1104	428	59	578	60	965	67	504	120	65	531	930	562	703	796	723	106
		A	4555	6634	6301	7050	5501	3993	5104	4690	3959	5401	2501	3677	2033	6186	6559	6695	5306	3806	4986	4756	3995	5357	5536	5175	4710	4670	6028	4644	4532	2985	5151	3308	5592	5377	4763	5296	2667	5216	3615	3138	5261	4576	4748	4898	5186	5447	2999
		T	1758	60	83	56	44	995	138	2504	178	964	93	147	1283	57	66	66	38	667	142	2610	217	791	134	1202	614	54	177	106	2110	136	120	651	194	100	385	44	149	101	55	84	190	129	592	95	62	33	601
		C	35	16	0	5	2537	1746	9	100	2095	1265	497	573	3	60	0	3	1340	1577	16	5	1688	1134	1270	21	1346	0	4	524	734	1077	113	656	610	0	736	34	1051	4	392	940	2	24	36	30	9	9	53
Exp6.5-02	_JL27-AW62_JL27_2.ab1	G	-	-	-	-	-	-	9297	-	1137	-	2938	2103	7911	2736	483	-	-	277	1206	1004	47	142	176	111	84	159	136	299	51	143	43	368	124	107	193	38	243	116	313	52	8	99	74	60	77	57	33
		A	-	-	-	-	-	-	16696	-	7857	-	2818	8768	2096	16130	14986	-	-	6323	7871	10163	6701	5058	4011	11626	4621	10524	9782	8852	4303	4307	8671	4891	4494	4087	5731	6726	5896	5871	6139	4622	9298	9052	9674	7100	11722	11222	6109
		T	-	-	-	-	-	-	5344	-	805	-	219	176	1450	410	151	-	-	2274	181	3486	83	206	229	998	295	220	321	245	233	364	177	224	415	277	177	167	172	245	265	201	191	108	75	97	52	66	141
		C	-	-	-	-	-	-	4341	-	15747	-	7153	3691	420	121	3915	-	-	4035	84	99	3871	2128	1708	83	2320	179	49	136	798	1023	91	1387	923	183	305	0	216	130	75	400	98	156	84	158	101	73	87
Exp6.5-09	LUC-JL27-AB1:AW62	G	6547	4300	0	0	-	1	4969	3440	0	0	2501	2897	3257	3170	2	0	0	0	4190	2393	0	0	1176	1978	0	4332	1963	0	0	0	3565	0	0	1006	0	2876	0	1649	0	0	2443	2059	1175	2084	1883	1834	0
		A	7500	12653	5341	8390	-	4956	7451	7147	6307	8916	7886	5995	5698	10620	11337	11187	4998	5439	8138	7672	6647	9018	9233	8219	7977	7955	10763	4611	7537	3108	8499	5556	9817	5297	7364	8595	4184	9134	3359	5209	8910	7575	7632	8053	8583	8816	4718
		T	4370	0	0	0	-	1490	0	5578	106	1526	0	2	3275	0	0	0	0	1286	0	4854	94	1184	6	2549	1299	0	0	0	3790	0	0	1605	4	0	755	0	3	0	0	6	0	0	1487	0	0	0	2296
		C	0	0	0	6067	-	4491	0	24	5370	4422	3309	1417	0	0	0	0	3160	3718	0	14	4238	3376	2848	0	4417	0	0	726	2048	1124	0	2655	2176	0	3734	0	3844	0	684	3318	0	0	0	0	0	0	324
Exp6.5-09	_JL27-AW62_JL27_9.ab1	G	-	-	-	-	-	-	-	15069	26251	1135	2850	1901	1468	1374	509	273	811	333	752	770	160	215	98	334	117	104	279	354	71	65	23	58	35	89	111	31	152	202	156	34	25	31	72	32	72	88	112
		A	-	-	-	-	-	-	-	24100	39684	7079	3755	8131	4098	6740	9165	3921	13435	5457	7373	9209	6118	4749	3599	10188	4159	9486	8431	7152	3679	3804	7240	4724	3459	2846	5010	5578	4915	4826	5099	4012	7576	7599	8127	5888	9629	8785	5054
		T	-	-	-	-	-	-	-	4367	6535	708	253	195	2686	327	407	115	162	1123	189	2126	92	109	237	561	182	239	271	167	146	193	149	150	267	222	154	169	162	187	205	170	157	183	77	104	67	55	179
		C	-	-	-	-	-	-	-	4293	10105	14337	6888	3090	357	191	26	3	1439	3459	134	28	2539	1344	1330	27	1450	281	77	71	793	458	110	993	900	66	216	10	212	53	61	298	109	66	80	56	16	4	181
Exp6.5-10	1512-JL27-AB1:AW62	G	378	6256	0	0	-	13	6060	3778	0	7	5872	3403	5661	3713	0	0	0	0	4919	3081	0	0	1556	2365	0	4176	2174	0	0	0	4023	185	0	1359	0	3743	0	2049	0	0	2796	2493	1261	782	2250	2447	0
		A	2819	23973	4201	9865	-	5281	8289	7917	6582	9879	6463	6704	2743	12074	7821	13479	6297	6110	9252	8627	7626	10079	10529	9380	8989	8778	12193	5190	8522	5610	9552	5422	10567	10754	8174	9755	4740	10532	4222	5714	9935	8255	8436	5827	9574	9940	3287
		T	5627	0	0	0	-	2148	4	6775	118	2136	0	8	2124	0	0	0	0	1595	0	4962	117	1388	4	3509	1603	0	0	0	4678	46	0	1345	7	0	999	0	0	1	0	0	0	0	1683	0	0	0	242
		C	1	0	0	7150	-	4694	0	53	5549	5198	3420	1354	0	0	0	1	4264	4980	0	4	5643	3784	3720	0	4328	0	0	777	2646	3725	0	2712	2961	0	4601	0	4330	0	726	3736	0	0	0	0	0	0	270
Exp6.5-10	_JL27-AW62_JL27_10.ab1	G	-	-	-	-	-	-	-	-	11214	0	2134	3441	19155	4843	0	-	-	0	8568	7365	0	0	902	1585	0	1987	1223	178	0	3	881	587	8	154	48	1006	14	235	17	0	240	590	216	306	403	133	0
		A	-	-	-	-	-	-	-	-	16114	15069	4718	20758	3700	40137	8409	-	-	12595	19041	24688	7383	13107	10072	16293	11204	15330	25987	23281	10228	10059	20321	11662	11112	9634	12798	14744	12780	14678	16922	9953	20212	18594	20523	14540	24147	12103	12640
		T	-	-	-	-	-	-	-	-	13	582	0	0	1867	0	0	-	-	6001	313	9842	190	1745	337	658	1376	62	43	36	950	103	109	962	410	328	486	157	126	248	306	62	197	207	650	139	103	80	1895
		C	-	-	-	-	-	-	-	-	70	30518	13723	8318	27	1575	1496	-	-	2249	0	6	10548	7621	6368	0	7356	118	0	2053	3007	3971	3	3878	3408	14	2063	0	2193	0	500	2851	0	0	0	0	0	0	454
Exp6.5-33	1500-JL27-AB1:AW62	G	3827	2630	25	0	0	2	3465	2073	0	0	1674	2307	2812	2483	0	0	0	36	3978	2824	0	0	955	1362	1	4024	1969	9	0	0	2603	0	0	1012	6	961	0	1603	0	0	1997	2142	1322	1994	2329	2334	0
		A	4473	4328	6106	4951	3497	2895	5244	4841	4335	5681	5239	4093	4160	8857	6485	8265	3396	4714	5418	4681	4565	5881	3741	5059	5342	5633	7927	3312	4985	3447	5635	4500	7819	3864	5325	3611	3241	7550	2679	3544	6334	5394	5406	5588	6048	6143	3295
		T	2462	91	2	0	0	1230	3	3465	88	1029	0	0	2173	0	0	0	0	1135	0	2736	68	837	0	2091	1089	0	0	0	2852	1	0	874	0	0	902	0	0	0	0	63	2	0	1297	0	0	0	1445
		C	39	0	0	1	3016	309	0	8	3761	3262	2642	842	2	0	0	1	2812	3547	0	11	3763	3255	194	0	2845	0	0	561	1497	3074	0	1878	1932	0	2738	0	3174	0	545	2351	0	0	0	0	0	0	347
Exp6.5-33	_JL27-AW62_JL27_33.ab1	G	-	-	-	-	-	-	-	53810	198147	2323	46202	25578	11888	15288	424	2231	-	8751	24708	13874	0	4496	1964	2100	188	299	3177	2901	6783	142	12033	0	280	39	910	0	6	789	104	74	35	134	454	2115	786	1410	171
		A	-	-	-	-	-	-	-	73094	276940	71816	71922	80982	44425	61550	87088	131641	-	45306	51147	64208	49554	23390	30044	76862	18073	43943	33578	38523	14650	15945	21270	8012	16145	9164	11588	10997	16810	11540	13157	5930	12610	13613	11730	14052	14393	14190	7101
		T	-	-	-	-	-	-	-	23517	28373	8199	21013	14519	41407	181	50458	0	-	8190	753	12531	568	1093	14513	3370	994	0	246	6419	95	1648	3493	4660	1505	5760	4642	4099	2	268	645	1329	947	583	223	20	96	1	1279
		C	-	-	-	-	-	-	-	19295	8936	160766	45206	44006	22245	33321	6111	22230	-	18787	0	2026	26493	19134	8185	1259	19858	3458	3079	13115	1518	3287	280	12889	4303	6395	65	637	1681	1058	177	1069	0	8	185	210	203	5	222
Exp6.5-34	1513-JL27-AB1:AW62	G	2793	1893	106	95	27	157	2940	1683	92	148	2162	1578	2878	1594	65	113	85	42	2056	1367	22	116	714	1295	50	1678	1000	128	108	84	1670	36	7	453	61	1629	30	824	18	63	1092	960	706	949	1155	1218	90
		A	4056	5976	3599	3911	2892	3714	4779	4504	3771	5064	3569	3332	2589	5819	3311	6367	4986	3613	4581	4298	3696	4846	5203	4602	4403	4437	5995	4455	4311	2913	4979	3473	5230	3004	4462	5099	2586	5031	2116	3045	5149	4421	4288	4663	4921	5271	2777
		T	2224	27	5	1	29	1180	25	3616	186	1013	150	161	1662	38	24	67	17	763	55	2498	173	598	135	1503	729	19	70	90	2500	123	53	943	168	45	544	55	97	142	58	59	133	116	576	143	81	60	829
		C	202	57	0	0	2488	2467	37	125	2828	1996	1255	614	30	73	5	3	1993	2125	0	5	1930	1437	1695	71	1804	35	0	500	826	1672	70	934	981	24	1455	0	1586	53	495	1069	0	29	62	18	7	0	154
Exp6.5-34	_JL27-AW62_JL27_34.ab1	G	-	-	-	-	-	-	-	-	8476	1443	9874	2938	4545	4043	1161	1124	-	1708	2763	1624	148	189	613	514	325	145	289	428	462	96	607	40	108	121	290	23	56	180	150	73	119	60	228	54	41	33	92
		A	-	-	-	-	-	-	-	-	13628	7921	6780	10880	3993	15283	14204	12230	-	8112	8100	10261	7173	5282	4262	11817	6096	9382	8339	7414	3585	3733	6589	4379	3824	3278	4141	4689	4750	3821	4170	3212	5949	5788	6293	4462	7489	6954	3999
		T	-	-	-	-	-	-	-	-	3948	1562	1544	603	6366	1572	636	236	-	5659	186	3130	295	327	1000	924	526	147	356	162	172	417	400	300	391	666	396	483	235	177	121	230	221	164	50	91	144	64	80
		C	-	-	-	-	-	-	-	-	3587	17184	8578	5479	1776	2113	821	5089	-	4251	190	609	4608	3639	1550	259	2342	287	357	391	806	946	199	1394	904	376	212	27	216	223	116	360	45	55	147	116	35	42	122
Exp6.5-41	LUC_JL27-AW62_AW62.ab1	G	2586	1348	135	86	27	64	2005	1135	86	54	1127	998	1273	1077	90	82	41	53	1301	854	32	65	456	652	84	1111	627	37	76	104	751	58	44	272	132	749	81	418	41	19	461	483	244	527	575	516	37
		A	4347	6675	5819	6689	5359	2960	4713	4453	3880	4998	4594	3565	3591	5869	6020	5936	5230	3017	4686	4355	3862	5010	5208	4636	4514	4483	5830	2478	4310	2961	4826	2955	5109	5290	4167	5138	2539	5011	3614	3108	5041	4494	4428	4736	5035	5312	2812
		T	1533	71	29	47	17	767	55	2363	100	676	68	76	991	13	0	8	23	530	22	1631	186	537	104	930	492	113	68	74	1485	99	64	471	144	146	305	42	57	158	128	51	163	74	463	169	97	57	442
		C	152	0	3	9	2971	1156	0	87	2050	957	919	554	28	55	39	5	1303	1080	3	26	1328	824	613	99	1293	3	0	308	464	802	5	525	651	10	646	0	794	25	292	493	5	66	43	27	0	0	84
Exp6.5-41	_JL27-AW62_JL27_41.ab1	G	-	-	-	-	-	-	3043	17221	4504	517	2562	1697	1305	908	317	275	461	293	478	517	20	129	78	177	119	52	127	306	40	100	44	43	105	154	223	31	131	140	171	59	23	36	107	44	35	50	90
		A	-	-	-	-	-	-	3426	28858	12130	5556	3532	7867	4149	4037	8520	5635	9720	4803	7026	8944	5830	4605	3710	10290	4082	8821	7620	7386	3736	3594	7055	4534	3393	2603	4725	5293	4711	4482	4689	3873	7319	7142	7637	5513	8574	7640	4199
		T	-	-	-	-	-	-	39	4903	3102	561	246	197	3373	145	400	170	88	905	225	2396	79	195	289	934	240	192	265	204	170	214	253	156	246	212	178	189	166	180	175	163	166	122	72	110	72	58	81
		C	-	-	-	-	-	-	137	8441	7848	12264	6051	2711	261	125	41	28	1564	2558	58	96	2128	1155	1336	23	1634	56	45	85	604	806	25	910	861	47	206	0	124	69	84	412	11	64	78	84	8	4	68
Exp6.5-42	-1513_JL27-AW62_AW62.ab1	G	2084	1326	55	61	3	60	1998	1153	60	76	2107	907	2516	1019	90	61	37	41	1545	826	32	58	435	770	65	1057	589	108	37	72	988	47	6	239	118	610	109	506	74	45	421	482	257	538	397	476	60
		A	4176	6513	3784	3795	2646	2978	4605	4293	3747	5070	3551	3531	2362	5841	6067	5932	5203	2907	4735	4333	3881	5051	5228	4689	4479	4469	5904	4320	4279	2981	4860	2963	5103	5254	4087	4967	2637	5028	3684	3042	5042	4439	4385	4695	4822	5250	2797
		T	1859	120	37	16	12	871	68	2374	176	834	66	96	1013	69	42	18	24	511	60	1769	210	504	103	1119	537	78	54	105	1479	113	86	618	135	154	274	55	65	161	122	50	158	79	492	184	98	112	496
		C	145	14	31	12	2736	1517	0	78	1706	1282	941	588	27	62	37	44	1243	906	0	26	1392	1046	662	102	1280	4	0	338	520	873	0	695	691	26	973	1	994	8	252	666	21	102	59	32	16	3	84
Exp6.5-42	_JL27-AW62_JL27_42.ab1	G	-	-	-	-	-	-	-	3992	11298	658	2178	1662	3010	2055	2191	220	543	461	993	710	53	254	107	121	86	149	200	365	27	80	52	68	170	315	148	20	137	112	181	63	21	50	105	48	41	48	210
		A	-	-	-	-	-	-	-	7116	21639	5594	2396	7103	2580	2680	13857	3756	11596	5105	6727	8505	5841	4429	3500	10212	3870	9560	8588	7693	3876	3940	7417	4760	3714	3376	5206	5868	5181	5017	5414	4259	8565	8154	8956	6418	10641	10016	5414
		T	-	-	-	-	-	-	-	2393	4812	653	170	231	3523	68	261	50	159	1752	98	2642	22	229	313	1046	304	242	371	166	215	218	210	199	237	213	217	148	171	222	191	222	214	124	133	129	42	73	118
		C	-	-	-	-	-	-	-	1916	5437	11633	5327	2950	196	45	188	27	3164	3454	106	81	3776	1530	1231	61	1785	72	83	188	613	822	38	1091	690	39	205	2	137	84	94	315	76	98	56	96	25	27	114
Percentage			4	6	7	8	9	11	14	17	20	24	32	38	43	45	46	47	48	50	53	56	59	63	71	80	84	97	99	100	105	108	112	117	126	127	135	139	144	150	151	157	160	166	168	172	178	184	196
G/(G+A)*100			Feature 1	Feature 2	Feature 3	Feature 4	Feature 5	Feature 6	Feature 7	Feature 8	Feature 9	Feature 10	Feature 11	Feature 12	Feature 13	Feature 14	Feature 15	Feature 16	Feature 17	Feature 18	Feature 19	Feature 20	Feature 21	Feature 22	Feature 23	Feature 24	Feature 25	Feature 26	Feature 27	Feature 28	Feature 29	Feature 30	Feature 31	Feature 32	Feature 33	Feature 34	Feature 35	Feature 36	Feature 37	Feature 38	Feature 39	Feature 40	Feature 41	Feature 42	Feature 43	Feature 44	Feature 45	Feature 46	Feature 47
Exp6.4-01	JL27.ab1		#DIV/0!	#VALUE!	#VALUE!	#VALUE!	#VALUE!	44.2481	39.8827	#VALUE!	#VALUE!	15.1066	38.328	15.5303	36.4042	24.5842	9.61056	2.89656	#VALUE!	4.79843	10.3569	4.64737	1.01902	2.73973	1.78273	0.665049	1.28954	1.00298	0.613009	2.12793	0.311365	1.39607	0.0984858	3.44899	3.91513	4.35459	2.48907	0.376555	1.8031	1.74104	2.98661	0.542837	0.224467	0.745551	0.552677	0.454477	0.445871	0.385286	0.686966
Exp6.4-02	JL27.ab1		#VALUE!	#VALUE!	#VALUE!	#VALUE!	#VALUE!	#VALUE!	#VALUE!	39.983	39.8538	13.0614	48.1442	18.4938	64.3312	13.9428	3.82685	#VALUE!	#VALUE!	3.37302	11.4635	8.11139	0.599418	3.57303	4.32215	0.563354	2.33791	1.24459	0.839045	1.79792	3.31919	4.82341	0.250362	8.65106	6.3145	5.03229	4.07	0.482487	2.16091	1.90091	4.897	0.995733	0.186012	1.87707	0.639583	0.523047	0.53717	0.432321	1.38302
Exp6.4-05	_JL27-AW62_JL27_5.ab1		#VALUE!	#VALUE!	#VALUE!	#VALUE!	#VALUE!	#VALUE!	#VALUE!	38.006	45.9972	11.887	33.6729	15.9453	9.08464	5.58344	3.70858	5.03805	3.67872	3.02367	3.79564	2.61055	1.61264	2.35169	1.12202	1.90672	1.16456	0.468945	0.840979	2.39085	1.52711	1.52594	0.340092	1.06021	1.35135	2.64924	2.14855	0.821734	2.84272	3.18199	1.77331	1.88251	0.462798	0.38755	0.835214	0.630915	0.462829	0.538817	0.219824
Exp6.4-06	_JL27-AW62_JL27_6.ab1		#VALUE!	#VALUE!	#VALUE!	#VALUE!	#VALUE!	#VALUE!	#VALUE!	#VALUE!	37.4035	13.9934	51.7461	19.5112	76.5151	17.8104	3.71458	3.37817	#VALUE!	6.89209	17.6027	10.0846	0.493755	5.59441	4.27153	1.43685	6.63754	2.39009	1.38175	3.04281	0.209839	2.68253	0.524598	9.1137	5.15351	5.01259	6.31964	0.603654	2.52662	1.60489	4.58148	0.986193	0.0697188	1.28175	0.845356	1.19216	0.705581	1.05063	1.61352
Exp6.4-17	_JL27-AW62_JL27_17.ab1		#VALUE!	#VALUE!	#VALUE!	#VALUE!	#VALUE!	#VALUE!	#VALUE!	#VALUE!	38.151	0	27.7262	10.0081	7.43287	1.7041	0.128026	0	#VALUE!	0	18.4259	16.8182	0	0.75995	4.33535	4.22713	0	6.26809	5.48718	0.00474226	0	0.517652	4.0226	0	1.00857	2.7587	1.0223	3.47566	0	0.57983	0	0	0.658153	0.935789	0.509659	1.44152	1.50754	2.11676	0
Exp6.4-18	_JL27-AW62_JL27_18.ab1		#VALUE!	#VALUE!	#VALUE!	#VALUE!	#VALUE!	#VALUE!	#VALUE!	39.1048	39.0857	9.28293	44.7323	17.1123	54.915	40.2362	12.8824	4.75624	#VALUE!	5.09653	16.07	7.35528	0.606329	3.15107	2.69101	1.3792	2.45412	1.50943	1.92929	4.18084	0.981735	3.03648	0.362276	2.32094	3.95102	7.03083	3.71936	0.398957	2.89707	2.74176	4.56268	1.388	0.174997	0.725851	1.50665	1.13208	0.625525	0.59	2.55935
Exp6.4-21	JL27.ab1		#VALUE!	#VALUE!	#VALUE!	#VALUE!	#VALUE!	#VALUE!	41.3603	34.0577	27.3686	11.7666	34.6204	13.3477	4.84997	2.81115	1.98198	3.22926	2.58742	3.04866	3.21498	1.10302	0.597063	1.33657	0.941915	0.637581	2.18881	0.31916	0.563077	1.68248	0.310707	2.50124	0.324068	0.96324	3.29753	3.80018	2.44264	0.869005	1.72596	2.25217	1.65304	0.207852	0.493515	0.438757	0.834667	0.50521	0.480598	0.407393	0.501612
Exp6.4-22	JL27.ab1		#VALUE!	#VALUE!	#VALUE!	#VALUE!	#VALUE!	#VALUE!	#VALUE!	#VALUE!	39.4206	14.0218	43.3445	14.8568	48.369	35.7359	11.479	3.04811	#VALUE!	3.28029	12.4393	5.48769	0.521712	1.83917	2.51745	0.493724	2.14979	0.560144	0.754756	1.61472	0.501552	3.2838	0.0821114	1.65257	2.68724	3.06523	1.9842	0.263648	2.2462	2.04716	1.92014	0.297347	0.224359	0.564462	0.583468	0.463586	0.452026	0.429891	0.577348
Exp6.5-01	_JL27-AW62_JL27_1.ab1		#VALUE!	#VALUE!	#VALUE!	#VALUE!	#VALUE!	#VALUE!	#VALUE!	39.8532	37.2029	0	35.5349	13.1087	31.7023	22.516	0.33666	0.366579	#VALUE!	0	22.7209	28.4265	0	0.011147	6.73682	4.47117	0	6.78704	6.59096	0	0	0.690388	3.0987	0.0534017	0	0.39897	0.469034	4.14603	0.00943218	3.6454	0	0	0.7869	1.74589	2.02223	2.54652	2.21148	1.7532	0
Exp6.5-02	_JL27-AW62_JL27_2.ab1		#VALUE!	#VALUE!	#VALUE!	#VALUE!	#VALUE!	#VALUE!	35.7673	#VALUE!	12.6418	#VALUE!	51.0424	19.345	79.0547	14.5023	3.12237	#VALUE!	#VALUE!	4.19697	13.2863	8.99078	0.696503	2.73077	4.20349	0.945727	1.78533	1.48835	1.37124	3.2674	1.17134	3.21348	0.493459	6.99753	2.68515	2.55126	3.25793	0.561798	3.9583	1.93753	4.85121	1.11254	0.085966	1.08185	0.75913	0.837989	0.652598	0.505364	0.537284
Exp6.5-09	_JL27-AW62_JL27_9.ab1		#VALUE!	#VALUE!	#VALUE!	#VALUE!	#VALUE!	#VALUE!	#VALUE!	38.4718	39.8135	13.8179	43.1491	18.9494	26.3744	16.9337	5.26153	6.5093	5.69283	5.7513	9.25538	7.7162	2.54858	4.33118	2.6508	3.1743	2.7362	1.08446	3.20321	4.71623	1.89333	1.68002	0.316674	1.21288	1.00172	3.03237	2.16755	0.552683	2.9998	4.0175	2.9686	0.840336	0.328904	0.406291	0.878156	0.540541	0.742192	0.991773	2.16802
Exp6.5-10	_JL27-AW62_JL27_10.ab1		#VALUE!	#VALUE!	#VALUE!	#VALUE!	#VALUE!	#VALUE!	#VALUE!	#VALUE!	41.0348	0	31.1442	14.2196	83.811	10.767	0	#VALUE!	#VALUE!	0	31.0334	22.9776	0	0	8.21943	8.86564	0	11.4743	4.49467	0.758771	0	0.0298151	4.15527	4.79223	0.0719424	1.57336	0.373657	6.3873	0.109426	1.57581	0.10036	0	1.17348	3.07548	1.04152	2.06116	1.64155	1.08696	0
Exp6.5-33	_JL27-AW62_JL27_33.ab1		#VALUE!	#VALUE!	#VALUE!	#VALUE!	#VALUE!	#VALUE!	#VALUE!	42.4021	41.7075	3.1333	39.1131	24.0034	21.1106	19.8964	0.484505	1.66652	#VALUE!	16.1885	32.5727	17.7685	0	16.1228	6.13597	2.65951	1.02952	0.675828	8.64372	7.00319	31.6475	0.8827	36.1319	0	1.70472	0.423775	7.28116	0	0.0356803	6.39955	0.784255	1.23251	0.276789	0.974758	3.7262	13.0822	5.17821	9.03846	2.35149
Exp6.5-34	_JL27-AW62_JL27_34.ab1		#VALUE!	#VALUE!	#VALUE!	#VALUE!	#VALUE!	#VALUE!	#VALUE!	#VALUE!	38.346	15.4101	59.2891	21.2621	53.2326	20.92	7.55613	8.41695	#VALUE!	17.3931	25.435	13.6643	2.02158	3.45458	12.5744	4.16836	5.06152	1.52199	3.34956	5.45779	11.4159	2.50718	8.43524	0.905182	2.74669	3.55987	6.5448	0.488115	1.16521	4.49888	3.47222	2.22222	1.96111	1.02599	3.4964	1.19575	0.544489	0.472306	2.24884
Exp6.5-41	_JL27-AW62_JL27_41.ab1		#VALUE!	#VALUE!	#VALUE!	#VALUE!	#VALUE!	#VALUE!	47.0397	37.3728	27.0771	8.51309	42.0414	17.7436	23.9274	18.362	3.58719	4.65313	4.52804	5.74961	6.36994	5.46454	0.34188	2.72497	2.05913	1.69103	2.83266	0.586048	1.63934	3.97816	1.05932	2.70709	0.619806	0.93948	3.00172	5.58578	4.50687	0.582269	2.70549	3.02899	3.51852	1.50051	0.313266	0.501532	1.38171	0.791794	0.406551	0.650195	2.09839
Exp6.5-42	_JL27-AW62_JL27_42.ab1		#VALUE!	#VALUE!	#VALUE!	#VALUE!	#VALUE!	#VALUE!	#VALUE!	35.9381	34.3018	10.5246	47.617	18.9618	53.8462	43.4002	13.6528	5.5332	4.47319	8.28243	12.8627	7.70483	0.89922	5.42387	2.96645	1.17101	2.17391	1.53466	2.27583	4.52966	0.691776	1.99005	0.696211	1.40845	4.37693	8.53427	2.76429	0.339674	2.57616	2.18366	3.23503	1.45766	0.244584	0.609459	1.15881	0.742345	0.383823	0.476948	3.734
			4	6	7	8	9	11	14	17	20	24	32	38	43	45	46	47	48	50	53	56	59	63	71	80	84	97	99	100	105	108	112	117	126	127	135	139	144	150	151	157	160	166	168	172	178	184	196
Average			Feature 1	Feature 2	Feature 3	Feature 4	Feature 5	Feature 6	Feature 7	Feature 8	Feature 9	Feature 10	Feature 11	Feature 12	Feature 13	Feature 14	Feature 15	Feature 16	Feature 17	Feature 18	Feature 19	Feature 20	Feature 21	Feature 22	Feature 23	Feature 24	Feature 25	Feature 26	Feature 27	Feature 28	Feature 29	Feature 30	Feature 31	Feature 32	Feature 33	Feature 34	Feature 35	Feature 36	Feature 37	Feature 38	Feature 39	Feature 40	Feature 41	Feature 42	Feature 43	Feature 44	Feature 45	Feature 46	Feature 47
LUC	5, 21, 9, 41									36.9771	35.0641	11.4961	38.371	16.4965	16.0591	10.9226	3.63482	4.85743	4.12175	4.39331	5.65898	4.22358	1.27504	2.68611	1.69347	1.85241	2.23056	0.614654	1.56165	3.19193	1.19762	2.10357	0.40016	1.04395	2.16308	3.76689	2.8164	0.706423	2.56849	3.12016	2.47837	1.1078	0.399621	0.433533	0.982438	0.617115	0.523042	0.647044	1.24696
Background correction			4	6	7	8	9	11	14	17	20	24	32	38	43	45	46	47	48	50	53	56	59	63	71	80	84	97	99	100	105	108	112	117	126	127	135	139	144	150	151	157	160	166	168	172	178	184	196
single runs minus Average(LUC)			Feature 1	Feature 2	Feature 3	Feature 4	Feature 5	Feature 6	Feature 7	Feature 8	Feature 9	Feature 10	Feature 11	Feature 12	Feature 13	Feature 14	Feature 15	Feature 16	Feature 17	Feature 18	Feature 19	Feature 20	Feature 21	Feature 22	Feature 23	Feature 24	Feature 25	Feature 26	Feature 27	Feature 28	Feature 29	Feature 30	Feature 31	Feature 32	Feature 33	Feature 34	Feature 35	Feature 36	Feature 37	Feature 38	Feature 39	Feature 40	Feature 41	Feature 42	Feature 43	Feature 44	Feature 45	Feature 46	Feature 47
Exp6.4-01	JL27.ab1		#DIV/0!	#VALUE!	#VALUE!	#VALUE!	#VALUE!	44.2481	39.8827	#VALUE!	#VALUE!	3.61044	-0.0429715	-0.966151	20.3451	13.6616	5.97574	-1.96087	#VALUE!	0.405121	4.69794	0.423793	-0.25602	0.0536207	0.0892631	-1.18736	-0.94102	0.388325	-0.948644	-1.064	-0.886252	-0.707503	-0.301674	2.40503	1.75205	0.587694	-0.327325	-0.329868	-0.765392	-1.37912	0.508245	-0.564966	-0.175154	0.312018	-0.429761	-0.162638	-0.0771713	-0.261759	-0.559996
Exp6.4-02	JL27.ab1		#VALUE!	#VALUE!	#VALUE!	#VALUE!	#VALUE!	#VALUE!	#VALUE!	3.00592	4.78977	1.56527	9.77329	1.99727	48.2721	3.02025	0.192027	#VALUE!	#VALUE!	-1.02029	5.80455	3.88782	-0.675625	0.886928	2.62868	-1.28905	0.107355	0.62994	-0.722608	-1.39401	2.12157	2.71983	-0.149797	7.60711	4.15142	1.2654	1.2536	-0.223935	-0.407582	-1.21925	2.41863	-0.11207	-0.213609	1.44353	-0.342855	-0.0940681	0.0141278	-0.214723	0.136057
Exp6.4-06	_JL27-AW62_JL27_6.ab1		#VALUE!	#VALUE!	#VALUE!	#VALUE!	#VALUE!	#VALUE!	#VALUE!	#VALUE!	2.33947	2.49724	13.3752	3.01467	60.456	6.88782	0.0797624	-1.47926	#VALUE!	2.49878	11.9438	5.86101	-0.781287	2.9083	2.57806	-0.415556	4.40698	1.77544	-0.179905	-0.149125	-0.987778	0.578955	0.124438	8.06974	2.99043	1.2457	3.50324	-0.102769	-0.0418732	-1.51527	2.10312	-0.121609	-0.329902	0.848214	-0.137082	0.575042	0.182538	0.403586	0.366561
Exp6.4-17	_JL27-AW62_JL27_17.ab1		#VALUE!	#VALUE!	#VALUE!	#VALUE!	#VALUE!	#VALUE!	#VALUE!	#VALUE!	3.0869	-11.4961	-10.6447	-6.48834	-8.62624	-9.21847	-3.50679	-4.85743	#VALUE!	-4.39331	12.7669	12.5946	-1.27504	-1.92616	2.64188	2.37472	-2.23056	5.65344	3.92552	-3.18719	-1.19762	-1.58592	3.62244	-1.04395	-1.15451	-1.0082	-1.79409	2.76923	-2.56849	-2.54033	-2.47837	-1.1078	0.258532	0.502256	-0.472779	0.824401	0.984495	1.46972	-1.24696
Exp6.4-18	_JL27-AW62_JL27_18.ab1		#VALUE!	#VALUE!	#VALUE!	#VALUE!	#VALUE!	#VALUE!	#VALUE!	2.12772	4.02164	-2.21321	6.36134	0.615808	38.8559	29.3136	9.24757	-0.101191	#VALUE!	0.703216	10.411	3.13171	-0.668713	0.46496	0.997547	-0.473209	0.223566	0.89478	0.36764	0.98891	-0.215882	0.93291	-0.0378833	1.27699	1.78794	3.26393	0.902958	-0.307466	0.328576	-0.378407	2.08431	0.280197	-0.224624	0.292319	0.524212	0.514961	0.102483	-0.0570443	1.31238
Exp6.4-22	JL27.ab1		#VALUE!	#VALUE!	#VALUE!	#VALUE!	#VALUE!	#VALUE!	#VALUE!	#VALUE!	4.35654	2.52565	4.97359	-1.63966	32.3099	24.8134	7.84416	-1.80932	#VALUE!	-1.11302	6.7803	1.26411	-0.75333	-0.846935	0.823981	-1.35868	-0.0807657	-0.0545096	-0.806898	-1.57721	-0.696065	1.18022	-0.318048	0.608622	0.524158	-0.701659	-0.8322	-0.442775	-0.322296	-1.07301	-0.558231	-0.810456	-0.175262	0.130929	-0.39897	-0.153529	-0.0710169	-0.217153	-0.669615
Exp6.5-01	_JL27-AW62_JL27_1.ab1		#VALUE!	#VALUE!	#VALUE!	#VALUE!	#VALUE!	#VALUE!	#VALUE!	2.8761	2.13886	-11.4961	-2.83605	-3.38784	15.6432	11.5934	-3.29816	-4.49085	#VALUE!	-4.39331	17.0619	24.2029	-1.27504	-2.67496	5.04335	2.61876	-2.23056	6.17238	5.0293	-3.19193	-1.19762	-1.41319	2.69854	-0.990552	-2.16308	-3.36792	-2.34737	3.43961	-2.55906	0.525238	-2.47837	-1.1078	0.387279	1.31236	1.0398	1.92941	1.68844	1.10615	-1.24696
Exp6.5-02	_JL27-AW62_JL27_2.ab1		#VALUE!	#VALUE!	#VALUE!	#VALUE!	#VALUE!	#VALUE!	35.7673	#VALUE!	-22.4223	#VALUE!	12.6714	2.84856	62.9956	3.57971	-0.512446	#VALUE!	#VALUE!	-0.196339	7.62734	4.7672	-0.57854	0.0446639	2.51002	-0.906681	-0.445223	0.873692	-0.190409	0.0754716	-0.0262805	1.10991	0.093299	5.95357	0.522067	-1.21563	0.441534	-0.144625	1.38981	-1.18263	2.37284	0.00473494	-0.313655	0.648316	-0.223308	0.220874	0.129555	-0.14168	-0.709678
Exp6.5-10	_JL27-AW62_JL27_10.ab1		#VALUE!	#VALUE!	#VALUE!	#VALUE!	#VALUE!	#VALUE!	#VALUE!	#VALUE!	5.97077	-11.4961	-7.22677	-2.2769	67.7519	-0.15556	-3.63482	#VALUE!	#VALUE!	-4.39331	25.3744	18.754	-1.27504	-2.68611	6.52596	7.01324	-2.23056	10.8596	2.93302	-2.43316	-1.19762	-2.07376	3.75511	3.74827	-2.09114	-2.19354	-2.44274	5.68088	-2.45907	-1.54436	-2.37801	-1.1078	0.773858	2.64195	0.0590779	1.44405	1.11851	0.439912	-1.24696
Exp6.5-33	_JL27-AW62_JL27_33.ab1		#VALUE!	#VALUE!	#VALUE!	#VALUE!	#VALUE!	#VALUE!	#VALUE!	5.42507	6.64345	-8.36284	0.742177	7.50689	5.05147	8.97384	-3.15031	-3.19092	#VALUE!	11.7952	26.9137	13.5449	-1.27504	13.4367	4.4425	0.807099	-1.20104	0.0611744	7.08207	3.81126	30.4498	-1.22087	35.7317	-1.04395	-0.458359	-3.34312	4.46477	-0.706423	-2.53281	3.27938	-1.69411	0.124709	-0.122832	0.541226	2.74376	12.4651	4.65516	8.39142	1.10452
Exp6.5-34	_JL27-AW62_JL27_34.ab1		#VALUE!	#VALUE!	#VALUE!	#VALUE!	#VALUE!	#VALUE!	#VALUE!	#VALUE!	3.28193	3.91394	20.9181	4.76563	37.1735	9.99744	3.92131	3.55952	#VALUE!	12.9998	19.776	9.44071	0.74654	0.768473	10.8809	2.31595	2.83096	0.907336	1.78791	2.26586	10.2182	0.403609	8.03508	-0.138771	0.583616	-0.207023	3.7284	-0.218307	-1.40328	1.37871	0.993855	1.11442	1.56149	0.592459	2.51396	0.578634	0.0214462	-0.174739	1.00188
Exp6.5-42	_JL27-AW62_JL27_42.ab1		#VALUE!	#VALUE!	#VALUE!	#VALUE!	#VALUE!	#VALUE!	#VALUE!	-1.03899	-0.762222	-0.971507	9.24601	2.46529	37.787	32.4776	10.018	0.675766	0.351434	3.88912	7.20371	3.48125	-0.375823	2.73777	1.27299	-0.681402	-0.0566446	0.920005	0.714177	1.33773	-0.505842	-0.113523	0.296051	0.364497	2.21385	4.76738	-0.0521111	-0.366749	0.00766354	-0.936502	0.756664	0.349856	-0.155037	0.175926	0.176374	0.12523	-0.139219	-0.170097	2.48703
			4	6	7	8	9	11	14	17	20	24	32	38	43	45	46	47	48	50	53	56	59	63	71	80	84	97	99	100	105	108	112	117	126	127	135	139	144	150	151	157	160	166	168	172	178	184	196
STDEV of background corrected runs			Feature 1	Feature 2	Feature 3	Feature 4	Feature 5	Feature 6	Feature 7	Feature 8	Feature 9	Feature 10	Feature 11	Feature 12	Feature 13	Feature 14	Feature 15	Feature 16	Feature 17	Feature 18	Feature 19	Feature 20	Feature 21	Feature 22	Feature 23	Feature 24	Feature 25	Feature 26	Feature 27	Feature 28	Feature 29	Feature 30	Feature 31	Feature 32	Feature 33	Feature 34	Feature 35	Feature 36	Feature 37	Feature 38	Feature 39	Feature 40	Feature 41	Feature 42	Feature 43	Feature 44	Feature 45	Feature 46	Feature 47
ADAR (#1500)	1, 17, 1, 33											7.18454	5.19821	6.00227	12.8569	10.4909	4.64938	1.31989		7.63717	9.25181	9.72535	0.509511	7.56435	2.22448	1.7548	0.677817	3.2936	3.4081	3.30186	15.7725	0.380048	16.9456	1.71578	1.66007	1.92929	3.09678	2.11491	0.894159	2.5418	1.41186	0.584748	0.278296	0.441761	1.52124	5.86329	2.02917	3.88227	1.10956
MS2-ADAR (#1512)	2, 6, 2, 10										13.4796		9.70931	2.48876	8.30156	2.88476	1.80397			2.84047	8.841	7.00432	0.309557	2.31871	1.97745	3.95801	2.81434	4.90809	1.66802	1.16724	1.51764	1.99182	1.87025	1.95481	2.77239	1.75506	2.45681	2.91943	1.58848	0.190832	2.34224	0.518933	0.53228	0.896984	0.169273	0.663918	0.509755	0.347979	0.748975
NLS-MS2-ADAR (#1513)	18, 22, 34, 42										2.36742	2.88048	7.25066	2.7218	2.89902	9.94565	2.71133	2.24051		6.27063	6.04359	3.54379	0.69208	1.4809	4.92816	1.62154	1.40791	0.481052	1.06913	1.64481	5.34907	0.575955	4.03534	0.588445	0.853679	2.66041	1.99177	0.0948564	0.752448	1.12809	1.08509	0.791956	0.873719	0.207809	1.26533	0.344258	0.105713	0.0684973	1.30284
			4	6	7	8	9	11	14	17	20	24	32	38	43	45	46	47	48	50	53	56	59	63	71	80	84	97	99	100	105	108	112	117	126	127	135	139	144	150	151	157	160	166	168	172	178	184	196
Average of NOT background corrected runs			Feature 1	Feature 2	Feature 3	Feature 4	Feature 5	Feature 6	Feature 7	Feature 8	Feature 9	Feature 10	Feature 11	Feature 12	Feature 13	Feature 14	Feature 15	Feature 16	Feature 17	Feature 18	Feature 19	Feature 20	Feature 21	Feature 22	Feature 23	Feature 24	Feature 25	Feature 26	Feature 27	Feature 28	Feature 29	Feature 30	Feature 31	Feature 32	Feature 33	Feature 34	Feature 35	Feature 36	Feature 37	Feature 38	Feature 39	Feature 40	Feature 41	Feature 42	Feature 43	Feature 44	Feature 45	Feature 46	Feature 47
ADAR (#1500)												4.55997	35.1756	15.6626	24.1625	17.1752	2.63994	1.23241		5.24672	21.0191	16.9151	0.254755	4.9084	4.74771	3.00571	0.579764	3.68348	5.33372	2.28396	7.98971	0.871703	10.8379	0.875597	1.6571	1.98401	2.81539	1.99956	0.462053	3.09146	0.942717	0.443837	0.486577	1.1005	1.70269	4.38118	2.33578	3.32343	0.759613
MS2-ADAR (#1512)											32.7335		45.5192	17.8924	75.928	14.2556	2.66595			3.61552	18.3465	12.5411	0.447419	2.97455	5.25415	2.95289	2.6902	4.14933	2.02168	2.21673	1.17509	2.68731	1.35592	7.38863	3.55627	3.54238	3.50531	2.00881	2.18881	1.75478	3.60751	0.773616	0.378794	1.82904	0.821396	1.15359	0.884224	0.768818	0.883457
NLS-MS2-ADAR (#1513)											37.7885	12.3099	48.7457	18.0483	52.5907	35.0731	11.3926	5.43863		8.51308	16.7017	8.55302	1.01221	3.46717	5.18732	1.80307	2.95984	1.28156	2.07736	3.94575	3.39773	2.70438	2.39396	1.57179	3.44047	5.54755	3.75316	0.372598	2.22116	2.86786	3.29752	1.34131	0.651262	0.731441	1.68633	0.883439	0.501466	0.492286	2.27988
			4	6	7	8	9	11	14	17	20	24	32	38	43	45	46	47	48	50	53	56	59	63	71	80	84	97	99	100	105	108	112	117	126	127	135	139	144	150	151	157	160	166	168	172	178	184	196
Average of background corrected runs			Feature 1	Feature 2	Feature 3	Feature 4	Feature 5	Feature 6	Feature 7	Feature 8	Feature 9	Feature 10	Feature 11	Feature 12	Feature 13	Feature 14	Feature 15	Feature 16	Feature 17	Feature 18	Feature 19	Feature 20	Feature 21	Feature 22	Feature 23	Feature 24	Feature 25	Feature 26	Feature 27	Feature 28	Feature 29	Feature 30	Feature 31	Feature 32	Feature 33	Feature 34	Feature 35	Feature 36	Feature 37	Feature 38	Feature 39	Feature 40	Feature 41	Feature 42	Feature 43	Feature 44	Feature 45	Feature 46	Feature 47
ADARcd												-6.93617	-3.1954	-0.833862	8.10337	6.2526	-0.994882	-3.62502		0.853415	15.3601	12.6916	-1.02029	2.2223	3.05425	1.1533	-1.65079	3.06883	3.77206	-0.907966	6.79209	-1.23187	10.4378	-0.168356	-0.505973	-1.78289	-0.00100483	1.29314	-2.10644	-0.0287079	-1.53565	-0.663965	0.0869565	0.666964	0.720254	3.76407	1.81273	2.67638	-0.48735
MS2-ADARcd											-2.33058		7.14828	1.3959	59.8689	3.33306	-0.968869			-0.777791	12.6875	8.3175	-0.827623	0.288447	3.56068	1.10049	0.459638	3.53467	0.460024	-0.975205	-0.0225254	0.583735	0.955762	6.34467	1.3932	-0.224517	0.688907	1.30239	-0.379679	-1.36538	1.12915	-0.334187	-0.0208269	1.3955	-0.161042	0.536474	0.361182	0.121774	-0.363506
NLS-MS2-ADARcd											2.72447	0.813719	10.3748	1.55177	36.5316	24.1505	7.75775	0.581193		4.11977	11.0428	4.32944	-0.262831	0.781067	3.49385	-0.0493369	0.729279	0.666903	0.515707	0.753822	2.20011	0.600805	1.9938	0.527834	1.27739	1.78066	0.936761	-0.333825	-0.347335	-0.252301	0.81915	0.233504	0.251641	0.297908	0.703894	0.266324	-0.0215768	-0.154758	1.03292
			4	6	7	8	9	11	14	17	20	24	32	38	43	45	46	47	48	50	53	56	59	63	71	80	84	97	99	100	105	108	112	117	126	127	135	139	144	150	151	157	160	166	168	172	178	184	196
3xSTDEV above 0 (=average-(3*STDEV)			Feature 1	Feature 2	Feature 3	Feature 4	Feature 5	Feature 6	Feature 7	Feature 8	Feature 9	Feature 10	Feature 11	Feature 12	Feature 13	Feature 14	Feature 15	Feature 16	Feature 17	Feature 18	Feature 19	Feature 20	Feature 21	Feature 22	Feature 23	Feature 24	Feature 25	Feature 26	Feature 27	Feature 28	Feature 29	Feature 30	Feature 31	Feature 32	Feature 33	Feature 34	Feature 35	Feature 36	Feature 37	Feature 38	Feature 39	Feature 40	Feature 41	Feature 42	Feature 43	Feature 44	Feature 45	Feature 46	Feature 47
ADAR (#1500)	1, 17, 1, 33		0	0	0	0	0	0	0	0	0	-28.4898	-18.79	-18.8407	-30.4674	-25.2201	-14.943	-7.5847	0	-22.0581	-12.3953	-16.4845	-2.54882	-20.4708	-3.6192	-4.1111	-3.68425	-6.81196	-6.45223	-10.8135	-40.5255	-2.37201	-40.3992	-5.31569	-5.4862	-7.57075	-9.29135	-5.0516	-4.78892	-7.6541	-5.77123	-2.41821	-0.74793	-0.658317	-3.84348	-13.8258	-4.27477	-8.97042	-3.81602
MS2-ADAR (#1512)	2, 6, 2, 10		0	0	0	0	0	0	0	0	-42.7694	0	-21.9796	-6.07036	34.9642	-5.32121	-6.38078	0	0	-9.29919	-13.8355	-12.6954	-1.7563	-6.66767	-2.37167	-10.7736	-7.98338	-11.1896	-4.54404	-4.47693	-4.57546	-5.39173	-4.655	0.480244	-6.92396	-5.48971	-6.68153	-7.45589	-5.14512	-1.93787	-5.89758	-1.89099	-1.61767	-1.29545	-0.66886	-1.45528	-1.16808	-0.922164	-2.61043
NLS-MS2-ADAR (#1513)	18, 22, 34, 42		0	0	0	0	0	0	0	0	-4.3778	-7.82771	-11.3772	-6.61364	27.8345	-5.68642	-0.376225	-6.14032	0	-14.6921	-7.08803	-6.30191	-2.33907	-3.66162	-11.2906	-4.91395	-3.49446	-0.776253	-2.69167	-4.1806	-13.8471	-1.12706	-10.1122	-1.2375	-1.28365	-6.20058	-5.03856	-0.618394	-2.60468	-3.63658	-2.43611	-2.14236	-2.36952	-0.325517	-3.09211	-0.766451	-0.338716	-0.36025	-2.87559
Significance criteria			4	6	7	8	9	11	14	17	20	24	32	38	43	45	46	47	48	50	53	56	59	63	71	80	84	97	99	100	105	108	112	117	126	127	135	139	144	150	151	157	160	166	168	172	178	184	196
			Feature 1	Feature 2	Feature 3	Feature 4	Feature 5	Feature 6	Feature 7	Feature 8	Feature 9	Feature 10	Feature 11	Feature 12	Feature 13	Feature 14	Feature 15	Feature 16	Feature 17	Feature 18	Feature 19	Feature 20	Feature 21	Feature 22	Feature 23	Feature 24	Feature 25	Feature 26	Feature 27	Feature 28	Feature 29	Feature 30	Feature 31	Feature 32	Feature 33	Feature 34	Feature 35	Feature 36	Feature 37	Feature 38	Feature 39	Feature 40	Feature 41	Feature 42	Feature 43	Feature 44	Feature 45	Feature 46	Feature 47
ADARcd significant			#N/A	#N/A	#N/A	#N/A	#N/A	#N/A	#N/A	#N/A	#N/A	#N/A	#N/A	#N/A	#N/A	#N/A	#N/A	#N/A	#N/A	#N/A	#N/A	#N/A	#N/A	#N/A	#N/A	#N/A	#N/A	#N/A	#N/A	#N/A	#N/A	#N/A	#N/A	#N/A	#N/A	#N/A	#N/A	#N/A	#N/A	#N/A	#N/A	#N/A	#N/A	#N/A	#N/A	#N/A	#N/A	#N/A	#N/A
MS2-ADARcd significant			#N/A	#N/A	#N/A	#N/A	#N/A	#N/A	#N/A	#N/A	#N/A	#N/A	#N/A	#N/A	59.8689	#N/A	#N/A	#N/A	#N/A	#N/A	#N/A	#N/A	#N/A	#N/A	#N/A	#N/A	#N/A	#N/A	#N/A	#N/A	#N/A	#N/A	#N/A	6.34467	#N/A	#N/A	#N/A	#N/A	#N/A	#N/A	#N/A	#N/A	#N/A	#N/A	#N/A	#N/A	#N/A	#N/A	#N/A
NLS-MS2-ADAR significant			#N/A	#N/A	#N/A	#N/A	#N/A	#N/A	#N/A	#N/A	#N/A	#N/A	#N/A	#N/A	36.5316	#N/A	#N/A	#N/A	#N/A	#N/A	#N/A	#N/A	#N/A	#N/A	#N/A	#N/A	#N/A	#N/A	#N/A	#N/A	#N/A	#N/A	#N/A	#N/A	#N/A	#N/A	#N/A	#N/A	#N/A	#N/A	#N/A	#N/A	#N/A	#N/A	#N/A	#N/A	#N/A	#N/A	#N/A
3' Reporter
DNADynamo: Peak Analysis for Single Base Annotations (called peak area)
		position	1	14	16	17	22	25	29	34	43	44	52	56	61	67	68	74	77	83	85	89	95	101	113	116	122	124	125	127	133	134	139	140	145	148	149	176	178	191	197	200	208	209	215	220	221	224	233
		description	Feature 1	Feature 2	Feature 3	Feature 4	Feature 5	Feature 6	Feature 7	Feature 8	Feature 9	Feature 10	Feature 11	Feature 12	Feature 13	Feature 14	Feature 15	Feature 16	Feature 17	Feature 18	Feature 19	Feature 20	Feature 21	Feature 22	Feature 23	Feature 24	Feature 25	Feature 26	Feature 27	Feature 28	Feature 29	Feature 30	Feature 31	Feature 32	Feature 33	Feature 34	Feature 35	Feature 36	Feature 37	Feature 38	Feature 39	Feature 40	Feature 41	Feature 42	Feature 43	Feature 44	Feature 45	Feature 46	Feature 47
6.4-10 AW	61.ab1	G	-	-	10539	8281	144	-	4449	372	780	-	199	1050	144	68	177	39	116	227	61	136	111	88	84	75	68	40	72	25	113	107	120	126	78	91	119	75	47	45	115	106	61	98	127	83	80	101	124
		A	-	-	1938	2499	2141	-	8339	4376	6390	-	4456	4959	4998	5049	6749	3520	7395	7487	7369	5839	9366	9246	4800	7925	3843	3246	3613	3560	3995	5884	8992	3257	7729	3614	4051	7817	4554	3846	3097	4609	1997	4274	4685	4935	4314	4159	9376
		T	-	-	1769	2513	1245	-	597	4618	247	-	1057	139	63	413	218	202	372	361	410	242	280	321	282	240	236	239	249	292	219	218	276	174	377	368	183	228	260	99	74	182	171	93	194	164	131	228	210
		C	-	-	1226	1869	5545	-	766	5009	4418	-	2071	43	2580	13	598	2144	26	46	107	54	31	32	80	34	932	434	87	521	93	18	72	66	52	510	18	97	306	229	404	71	352	40	63	10	77	87	63
6.4-10 GD	348.ab1	G	326	8475	4082	114	0	0	6455	271	0	2344	96	6443	25	2532	0	0	4801	6063	3578	4421	5573	5742	0	5312	0	0	0	0	2071	1447	1886	1401	135	0	1565	1797	0	1152	1193	5	0	1250	13	1961	1119	12	1441
		A	579	6991	6242	6935	5581	3512	6887	5193	3846	4925	5704	6335	2827	3784	3076	3372	6455	5769	5751	5563	5998	6381	3259	6033	3942	3882	3235	3074	4389	5035	7353	4589	2083	4276	4255	4399	4827	5814	5210	3268	6804	4222	4165	6744	8033	4018	4406
		T	73	0	0	0	6103	255	29	2907	11	0	1302	0	0	34	0	0	18	0	2219	0	0	0	2495	0	0	0	0	0	4	0	4	0	0	0	0	0	2405	0	0	1323	0	0	1248	0	0	0	0
		C	147	0	0	1499	3123	5696	6	2920	2064	0	3417	0	5223	0	1771	4110	0	0	0	0	0	0	784	0	7128	1972	2571	6868	0	0	0	0	1204	3264	0	1921	1977	2328	2185	504	1906	0	685	0	0	3426	2071
6.4-09 AW	61.ab1	G	-	-	-	-	2721	3655	2643	46	615	-	0	1569	0	110	0	0	488	793	183	649	999	787	0	378	0	0	0	0	24	55	201	31	358	0	9	45	0	13	12	0	0	21	0	74	5	0	95
		A	-	-	-	-	54	2232	5816	3703	5751	-	4377	5035	2147	3244	7830	3766	8155	8214	8074	6122	10372	10252	5027	8311	4025	4009	4620	3634	4771	7313	10404	5044	8263	4196	5084	8089	4680	3714	2865	4725	1090	4735	4569	6029	5625	4102	9807
		T	-	-	-	-	704	3726	195	4738	73	-	1423	3	0	66	14	0	1	0	1419	0	24	111	500	66	11	1	15	7	0	0	2	0	91	126	19	47	668	0	0	354	0	0	102	0	0	0	4
		C	-	-	-	-	172	3467	4	3570	3343	-	1897	0	1269	0	961	3385	0	0	0	0	0	0	196	0	1521	690	0	998	0	0	0	0	265	837	0	163	806	672	835	34	809	0	19	0	0	329	7
6.4-09 GD	348.ab1	G	-	6632	4182	154	79	29	4557	117	87	1698	257	4816	148	2460	35	10	3884	4027	2518	3959	4177	3664	61	3377	57	89	3	40	1822	1146	1685	1269	1916	293	1256	1247	122	559	422	110	71	444	107	1082	551	114	917
		A	-	6077	5407	4458	5196	3359	6306	4740	6470	3993	5610	6198	2982	9578	2962	3403	6333	5368	5459	5632	5934	6003	3164	5538	3535	5749	2709	2890	5539	8729	6676	7303	3439	6636	6833	4076	4433	5474	4917	3302	5922	6486	3927	6088	7096	3665	4032
		T	-	5	32	83	5845	457	162	2723	281	87	1454	30	131	350	72	119	169	76	2466	124	104	3	2240	18	110	54	6	108	142	135	111	39	137	82	31	44	1925	196	140	1294	166	36	1035	88	51	170	24
		C	-	220	4	1392	3002	5365	137	3489	2883	24	3786	47	5376	885	1144	3863	91	26	5	92	80	117	944	220	4541	1690	1774	4797	0	52	37	39	818	2285	139	1293	1723	1768	1534	551	1950	153	316	20	48	1839	1111
Exp6.4-13	AW61-GD348 13 AW61.ab1	G	-	-	-	-	-	21	4100	12	740	-	0	1419	0	103	0	0	332	601	226	750	1133	512	0	388	0	0	0	0	27	35	85	9	288	0	13	24	0	0	0	0	0	31	0	25	0	0	38
		A	-	-	-	-	-	2016	7258	4879	4623	-	4728	5417	5104	2811	8327	3976	8364	7807	8574	6277	11014	10550	5125	8172	3895	3743	4693	3585	4203	6976	9448	4893	7619	3841	4815	7262	4116	3237	2451	4096	1443	3791	3939	4778	5170	3558	8580
		T	-	-	-	-	-	1287	507	7106	34	-	2107	0	0	30	12	0	1	0	1925	0	0	14	441	3	3	0	0	0	0	0	0	0	18	14	0	1	233	0	0	227	0	0	67	96	55	0	0
		C	-	-	-	-	-	4509	51	5031	413	-	2547	0	4225	0	974	3903	0	0	14	5	0	0	221	0	1675	556	0	707	0	0	0	0	152	939	0	235	613	373	712	2	707	0	2	0	22	154	13
Exp6.4-13	AW61-GD348_GD348_13.ab1	G	172	3392	1719	149	22	4	2575	87	52	1107	174	2661	82	1227	29	10	1886	2367	1429	2018	2115	2021	28	1648	28	72	3	24	1175	735	900	586	1103	218	636	670	68	425	226	45	69	335	32	691	320	65	614
		A	146	3074	2301	2822	2532	1992	3059	2035	1998	1767	2535	3079	1794	5293	1707	1954	3202	2807	2823	2920	3022	3116	1704	2770	1999	3456	1626	1749	3712	1968	4068	1974	2111	4001	3535	2452	2342	3035	2761	2071	3564	3680	2629	3564	4017	2573	2630
		T	152	6	0	65	3144	301	190	1469	54	38	652	0	0	86	14	14	75	35	1112	28	34	9	1078	2	32	9	16	64	89	31	26	20	56	3	13	8	963	73	53	731	1	18	486	0	26	2	9
		C	162	144	0	766	1668	2746	102	2273	1566	2	2291	77	3043	489	616	1999	49	27	42	30	60	88	375	139	2516	827	924	2103	0	0	53	37	585	1499	92	598	772	944	895	367	1075	69	290	17	7	1501	600
Exp6.4-14	AW61-GD348 14 AW61.ab1	G	-	-	-	-	4513	98	4703	87	822	-	0	1816	19	192	0	0	506	652	319	665	1007	891	0	273	0	0	0	0	26	34	96	11	430	0	23	25	0	0	25	0	0	4	0	52	0	0	45
		A	-	-	-	-	1584	2548	8419	2333	7722	-	5538	6227	6050	3244	9457	4583	9483	8925	9580	6936	11967	12016	5745	8900	4286	4248	4959	3896	2091	7265	10437	5419	8052	4010	5102	7591	4434	3240	2541	4475	1419	3915	4154	5392	5156	3674	8886
		T	-	-	-	-	4304	1919	473	3730	322	-	2318	0	0	33	14	0	0	0	2118	0	0	24	425	0	0	0	0	0	0	0	0	0	0	0	0	0	242	0	0	186	0	0	81	17	0	0	0
		C	-	-	-	-	3290	5460	35	1198	5427	-	2880	0	5013	0	1177	4761	0	0	0	0	0	0	258	0	1981	713	6	913	0	0	0	0	118	780	0	81	562	565	1001	9	697	0	1	0	0	253	20
Exp6.4-14	AW61-GD348_GD348_14.ab1	G	4222	10253	4943	104	0	0	8529	235	0	3346	195	4124	0	4097	6	8	2954	8035	5215	3301	4093	8617	7	7788	0	0	0	0	3697	2154	3265	2591	304	5	2417	3146	0	1852	1683	68	0	1639	0	3534	1534	24	2990
		A	301	9139	8524	7672	6904	2777	8621	4885	6755	6288	7427	5175	2567	6533	4247	5811	5816	8792	9236	5109	5587	9790	3004	9192	4085	6629	5011	2812	7382	7028	6744	6597	3582	12488	6715	7343	7446	8856	8068	5955	9855	6253	4662	10304	7282	7500	7952
		T	156	0	0	0	9285	7	231	4089	270	7	2352	0	0	443	0	0	214	0	4222	0	0	0	645	0	0	0	0	0	239	0	132	0	0	0	0	0	4425	2	0	3971	0	0	314	52	0	0	0
		C	1939	273	0	1481	4026	2922	38	4832	4668	0	6901	0	3618	0	1677	8250	0	31	0	0	0	131	970	85	5472	3970	2733	2758	0	0	0	0	1916	6629	0	2429	4549	4501	4966	768	5025	0	1016	0	25	7069	2495
Exp6.4-25	AW61-GD348 25 AW61.ab1	G	-	-	-	-	-	682	4726	62	748	-	0	2292	0	127	0	0	507	706	313	712	1087	729	2	446	0	0	0	0	48	59	193	37	294	0	24	42	0	0	1	0	0	24	0	22	0	0	55
		A	-	-	-	-	-	2865	8598	5921	8565	-	5712	6674	6583	3287	10027	5111	10282	9526	10441	7591	13271	12790	6221	9950	4870	4871	5522	4491	2606	8345	11523	5689	9040	2584	6005	8467	4883	3751	2979	4651	2006	4703	4545	5810	6024	4253	9795
		T	-	-	-	-	-	4087	639	8306	196	-	2025	0	0	96	13	1	60	7	2348	0	0	8	449	2	6	0	0	0	0	0	0	0	15	37	0	0	224	0	0	179	0	0	44	2	0	0	0
		C	-	-	-	-	-	4104	15	5615	5284	-	3118	0	4895	0	1554	4337	0	0	0	0	0	0	295	0	1904	664	12	854	0	0	0	0	204	1078	0	176	813	712	675	4	801	0	20	0	0	354	17
Exp6.4-25	AW61-GD348_GD358_25.ab1	G	28	11943	5252	441	0	0	9296	420	0	3536	273	10148	0	4480	70	108	8018	8586	5534	4045	8314	9126	42	8917	0	0	0	0	3708	2184	3234	2416	3785	2564	3107	3285	0	2137	1688	88	0	1591	0	3291	1502	11	3156
		A	590	9306	8663	5659	7060	2787	8591	7284	6721	5822	4807	8955	2602	15636	4077	5941	9931	8622	8781	5364	9057	9603	3264	9088	6209	7019	5642	5388	6760	6707	6939	7007	5689	21357	6581	7100	4816	9334	5269	5922	12883	6850	4736	11388	6844	7485	7800
		T	816	0	0	0	11736	0	661	6901	467	1	2821	0	23	580	4	11	422	14	4956	0	7	0	848	0	126	261	56	237	265	42	67	0	110	81	0	0	4740	10	8	4237	166	2	401	10	0	69	0
		C	4179	467	0	2317	6484	4417	92	6875	4976	0	1358	33	4829	2113	2960	10151	102	25	14	0	129	125	1624	195	11684	6109	5307	13193	0	0	0	0	2369	7886	0	3642	591	5749	479	1242	6385	0	1416	0	8	7666	3350
Exp6.4-26	AW61-GD348 26 AW61.ab1	G	-	-	-	-	755	-	5303	219	491	-	245	690	117	38	97	34	63	117	37	118	174	64	53	60	54	52	31	8	92	34	57	84	93	61	118	75	10	43	57	20	10	70	76	82	61	75	74
		A	-	-	-	-	8107	-	10975	6834	8017	-	5261	5746	5479	5451	7590	4210	8380	7647	8497	6283	10711	10275	5152	8388	3998	3286	3655	3755	3629	5575	8676	3068	7777	3459	4056	7368	4249	3464	2725	4360	1500	3835	4200	4675	3942	3812	8297
		T	-	-	-	-	11361	-	797	8189	297	-	1141	90	67	373	203	129	275	298	441	167	217	261	272	179	181	164	159	192	157	157	221	135	350	317	105	199	275	65	108	156	137	110	66	162	49	127	48
		C	-	-	-	-	11523	-	951	5830	4942	-	1718	68	1811	20	556	1477	33	50	146	66	165	90	93	27	730	322	108	382	80	3	97	85	67	227	14	71	217	133	220	67	161	15	55	56	96	76	72
Exp6.4-29	AW61-GD348 29 AW61.ab1	G	-	-	-	-	349	294	5361	-	726	-	234	753	128	54	168	42	33	100	43	109	110	83	44	72	59	0	18	28	78	44	55	74	80	77	107	52	15	44	59	29	38	70	44	75	61	66	49
		A	-	-	-	-	2169	5267	10428	-	7767	-	4915	5392	5305	4966	7423	4126	7850	7380	8034	6018	10290	10036	4932	7730	4001	3496	3529	3744	3347	5448	8099	2837	7391	3519	3957	7284	4294	3441	2755	4154	1443	3993	4207	4498	3967	3854	8329
		T	-	-	-	-	3656	5828	599	-	329	-	728	96	57	362	158	150	268	276	468	163	199	216	216	130	152	172	138	154	164	174	197	136	293	274	67	132	221	50	72	133	88	63	59	141	68	107	66
		C	-	-	-	-	2903	8493	942	-	4900	-	1513	63	1716	28	432	1810	29	63	150	53	79	63	88	19	744	356	84	198	104	7	108	74	55	169	22	61	110	85	136	64	145	28	58	57	169	76	82
Exp6.4-30	AW61-GD348 30 AW61.ab1	G	-	-	-	-	-	37	4374	344	231	-	136	537	20	86	162	9	34	54	93	50	141	59	79	33	51	3	95	9	76	55	60	94	71	28	107	55	7	44	99	55	29	80	42	75	89	77	62
		A	-	-	-	-	-	1519	9251	5365	3024	-	4189	4577	4630	4079	6432	3531	6993	6530	7063	5314	9336	9042	4594	7230	3718	3037	3372	3368	3052	5229	7837	2708	7192	3269	3755	7191	4172	3282	2679	4203	1361	3866	4246	4509	3994	3833	8708
		T	-	-	-	-	-	795	663	5982	160	-	636	46	50	145	99	60	101	52	262	58	130	229	196	80	181	90	51	94	73	85	103	46	208	153	24	134	187	42	31	107	59	60	44	105	77	51	79
		C	-	-	-	-	-	4088	1044	5131	82	-	1582	129	1864	63	355	1693	110	134	175	96	343	92	106	50	573	247	64	270	94	84	163	85	56	308	27	69	92	123	199	73	145	35	59	67	130	80	75
Exp6.4_AW	61-GD348_GD358_26.ab1	G	439	10985	6255	331	0	0	9964	316	0	4030	632	5002	0	4228	76	109	8868	9487	5525	8790	9635	10023	169	10163	0	0	0	0	3954	2803	3506	3586	296	14	3731	4075	0	2917	2519	132	0	2673	59	3856	2461	49	3555
		A	415	8363	9283	5960	6962	2663	8815	6660	7474	6320	8173	5093	2576	6381	3998	5647	9818	8615	8804	8826	9056	9508	3162	9185	6384	7256	5625	2612	7626	7017	7007	6898	3431	7677	7180	7852	7920	9760	8927	5950	12402	6748	7594	11054	7639	7784	7824
		T	124	0	0	290	12945	87	245	5029	567	8	2946	0	1	534	44	82	467	1	5533	20	13	0	906	0	135	129	56	74	252	22	130	0	2	126	3	21	5966	34	54	4689	20	3	3888	4	0	77	4
		C	114	368	0	2336	6153	4072	123	5996	5198	0	8759	1	4678	0	3054	9828	131	61	29	130	118	194	2185	225	13348	7400	8421	4057	0	0	0	2	3089	8087	0	7331	6750	6444	6298	1526	5935	0	1824	0	68	8746	4430
Exp6.4_AW	61-GD348_GD358_29.ab1	G	372	12493	6071	577	0	0	10270	517	0	4535	770	5636	0	4366	23	31	3216	8962	5224	2638	5702	2971	20	9200	0	0	0	0	4058	2546	3402	2540	342	0	2444	298	0	1866	1962	0	0	1620	0	3386	1617	0	3331
		A	0	10375	11178	5947	8118	2915	9174	7805	8344	6238	8822	5610	2515	7122	4066	3705	6132	9536	9542	5443	9782	6145	3292	9955	4283	18483	5421	3197	7339	7721	8060	7482	3603	7924	6650	4533	8059	9547	9112	3796	14033	7087	4690	12168	6721	4447	8026
		T	52	0	0	187	13716	0	348	6620	486	0	3229	0	0	538	0	3	252	0	5431	0	20	0	760	0	3	32	0	0	121	1	48	0	0	19	0	0	5347	0	8	715	10	0	338	1	0	0	0
		C	176	940	0	2845	8390	4459	275	8665	6586	0	10182	0	4767	0	2536	3350	0	67	3	0	145	0	1583	204	6735	9428	4148	4152	0	0	0	0	1841	8401	0	2857	6707	6308	7489	1044	8395	0	1217	0	0	2240	2885
Exp6.4_AW	61-GD348_GD358_30.ab1	G	2591	7238	5103	393	0	0	9942	490	0	4574	868	5343	0	4246	96	77	7983	8784	5278	4058	3553	8778	13	4226	0	0	0	0	4062	2501	3279	2770	232	0	3184	3762	0	2821	2376	0	0	2116	15	3334	1844	0	4078
		A	434	5215	9107	5628	7009	2627	8852	6676	7595	6104	7759	4993	2085	6955	3774	5427	9726	8651	8833	5269	5237	9700	2972	5735	6171	6335	5045	2793	7181	7081	7909	6772	3183	7808	7133	7326	7618	9460	8715	3381	13573	6188	7414	7586	7039	4368	7805
		T	727	0	0	114	12168	0	515	5903	665	0	3311	0	12	710	1	62	437	0	5036	0	15	0	707	0	83	127	1	21	337	9	136	0	0	195	0	0	5719	33	68	564	162	0	3440	16	0	1	0
		C	1039	613	0	2402	6991	4124	295	6719	5253	0	8297	0	4136	0	2712	9535	72	27	10	0	0	89	1394	0	11171	4707	4806	3853	0	0	0	0	2300	7696	0	4424	6084	6393	6390	1386	6288	0	1744	0	4	2242	3671
Exp6.5-17	1500-AW61-GD348.ab1	G	-	-	-	-	-	0	7695	0	2042	-	155	3819	75	629	29	0	687	866	835	1964	2325	1593	73	1124	3	44	2	0	241	260	558	233	1152	5	452	88	0	52	120	18	2	346	0	197	3	0	178
		A	-	-	-	-	-	4804	19010	10982	7898	-	5137	10585	10568	4746	16209	8107	15884	8711	9318	12659	21525	20903	10493	16780	8302	8273	9517	7707	8949	13988	19678	9603	15559	8529	10286	8522	8895	6988	5531	8469	3708	8642	8207	10510	9971	7462	9649
		T	-	-	-	-	-	3112	0	12230	106	-	265	18	8	272	190	60	274	218	211	14	195	700	2630	143	204	0	0	2	10	60	104	6	294	371	65	208	566	0	0	1233	35	33	985	152	109	120	70
		C	-	-	-	-	-	12748	332	11006	546	-	5451	0	7956	0	2285	7900	0	0	10	50	0	5	673	3	3181	1261	131	2124	30	0	39	88	748	1503	0	2	909	887	1328	40	1458	0	158	0	18	658	4
Exp6.5-17	AW61-GD348_GD348_17.ab1	G	424	5121	2695	225	71	8	3833	53	3	1382	131	3532	59	1733	54	1	2628	3336	1763	3170	3319	3151	33	2633	3	49	66	4	1619	870	1228	1059	1462	237	987	828	76	607	350	38	77	398	75	816	412	74	715
		A	395	4469	3438	4100	3927	3031	4619	3208	3156	2865	3956	4528	2651	7978	2511	2950	4786	4097	4107	4285	4461	4517	2663	4150	2961	5375	2366	2712	5132	3303	5973	5423	2993	5865	3182	3465	3478	4329	3933	2930	5333	5202	3719	5239	5481	3606	3689
		T	432	10	55	150	4697	419	163	2223	194	78	1256	25	154	328	104	171	199	139	1833	122	113	62	1978	49	113	216	61	168	208	91	132	86	121	168	43	159	1807	185	230	1060	177	183	958	49	88	82	104
		C	461	244	1	1119	2477	3914	118	3073	2360	7	3362	61	4138	776	971	3148	16	14	67	46	70	184	744	257	3707	1558	1395	2956	0	0	1	162	910	2254	100	1042	1274	1305	1150	377	1366	25	306	34	80	1675	1076
Exp6.5-18	1512-AW61-GD348.ab1	G	-	-	-	-	5321	-	5213	0	1715	-	115	3128	69	373	8	0	871	1025	584	1307	1808	413	6	672	0	0	0	0	124	129	355	95	771	0	174	92	0	34	91	2	0	156	0	193	19	0	287
		A	-	-	-	-	10902	-	12646	7192	5913	-	7343	8622	8631	3679	13687	6823	13717	12965	14105	10484	18546	10454	8790	14219	6977	6791	8637	6603	4053	13003	17748	8249	13722	7848	9251	7471	7973	6225	4884	8014	3227	7710	7503	9887	9539	6998	16138
		T	-	-	-	-	17659	-	0	7668	11	-	2272	8	0	168	99	35	78	70	1187	0	130	905	1947	116	119	25	7	32	1	109	95	8	213	172	26	119	300	0	0	747	0	0	485	51	33	11	62
		C	-	-	-	-	17605	-	263	8498	361	-	4476	0	6363	0	1708	6690	0	0	0	0	0	0	266	0	2332	1543	80	1313	0	0	0	0	350	1006	0	0	931	854	1027	107	989	0	66	0	0	520	59
Exp6.5-18	AW61-GD348_GD348_18.ab1	G	461	2682	11614	5390	-	0	10387	433	0	4097	266	10633	0	4108	13	4	7542	9524	6163	3522	3691	8385	0	8047	0	0	0	0	4021	2294	3157	2321	3753	0	2081	3274	0	1601	1782	33	0	1326	0	3331	1730	0	3419
		A	436	34	10341	23709	-	3639	10568	6577	7702	7204	8282	10152	3053	7284	4813	6485	10914	9667	9952	5718	6080	10418	3390	9987	7024	12498	5992	3287	7775	7681	13613	8024	6487	14260	7337	7764	7716	9746	8916	6219	12360	11332	4995	12050	7059	4941	8537
		T	245	2869	0	1	-	19	352	6064	150	0	2574	0	0	340	0	0	160	0	5035	0	0	0	727	0	0	12	0	0	179	1	65	0	81	0	0	0	3961	1	2	3788	0	0	398	8	0	0	0
		C	124	8679	44	2494	-	4240	109	6661	5039	0	7419	0	4465	0	2643	9048	68	13	0	0	0	47	856	20	12064	3946	3554	3271	0	0	0	0	1811	7347	0	2665	4631	5200	5616	1250	5372	69	956	0	8	2471	3199
Exp6.5-25	AW61-GD348_GD348_25.ab1	G	549	5035	2512	208	31	19	3686	144	14	1624	208	3587	103	1635	80	14	3036	3574	2050	3174	3436	3258	16	2375	47	9	9	14	1277	1070	1053	831	1400	114	816	985	56	551	439	57	9	385	67	868	539	92	933
		A	459	4531	3453	4446	3787	2957	4562	2997	3267	2900	3778	4465	2532	7735	2350	2823	4725	4103	4051	4303	4439	4510	2535	4003	2778	4795	2199	2538	5198	6143	5550	2691	2990	5584	5071	3480	3365	4123	3834	2854	5112	2764	3561	5006	5488	3553	3680
		T	426	25	34	118	4727	339	188	2192	179	59	1117	2	37	179	38	70	120	81	1591	58	51	15	1844	33	37	55	18	97	102	69	64	12	85	97	23	9	1638	96	149	1064	105	6	721	3	5	48	25
		C	479	209	0	1163	2750	4033	137	2946	2411	15	3329	60	4107	965	1147	3260	86	18	66	70	69	87	745	165	3618	1360	1531	3409	5	0	7	12	960	2237	82	1109	1167	1323	1443	531	1469	16	396	41	10	1890	1247
Exp6.5-25	LUC-AW61-GD348.ab1	G	-	-	-	-	-	0	5097	0	1217	-	114	2894	198	435	13	0	734	1064	803	1181	1769	878	19	992	3	0	0	0	98	172	306	30	752	0	128	159	0	27	86	2	0	130	0	215	7	0	310
		A	-	-	-	-	-	7103	12834	7819	6076	-	7171	8357	8338	3444	13412	6692	13438	12812	7701	10522	17978	17580	9008	14420	7171	7131	8342	6671	7421	13033	17791	7992	13522	7587	9165	13543	8143	6598	4968	8032	3149	7880	7869	10049	9604	7225	16402
		T	-	-	-	-	-	8974	0	7938	28	-	2195	0	0	109	66	33	42	73	101	0	151	748	2156	128	91	0	0	4	5	63	97	0	313	240	36	136	436	0	0	909	0	0	503	64	59	66	73
		C	-	-	-	-	-	14712	255	7784	468	-	4098	0	5965	0	1482	6615	0	0	8	28	0	0	475	0	2797	1191	37	1813	60	0	29	52	314	1065	0	313	678	689	1031	113	983	2	51	0	0	489	47
Exp6.5-26	1512-AW61-GD348.ab1	G	-	-	-	-	3498	0	3567	0	1191	-	100	688	69	427	1	0	474	850	596	983	1474	956	4	544	0	0	0	0	114	120	391	34	1102	0	132	77	0	17	104	1	0	190	0	185	34	0	280
		A	-	-	-	-	2467	2328	11030	6402	4743	-	6778	4131	8041	3818	12256	6410	12875	12500	13136	10296	17616	17618	8858	14203	7109	7083	8201	6766	3898	12957	17585	8498	7913	7327	9683	7675	8157	6291	4988	7963	3031	7888	7959	10176	9717	7303	16629
		T	-	-	-	-	3589	1605	0	6250	1	-	1829	0	0	78	45	9	57	102	907	0	144	288	1481	63	74	0	0	0	0	45	56	0	122	115	15	126	241	0	0	722	0	0	849	69	59	38	79
		C	-	-	-	-	1915	6391	96	6773	195	-	3952	0	5595	0	1143	6147	0	0	0	9	0	0	313	0	2469	1035	29	1583	5	0	0	1	0	882	0	2	945	1044	1448	43	805	0	62	0	0	442	61
Exp6.5-26	AW61-GD348_GD348_26.ab1	G	274	8456	155	-	0	0	7598	268	0	3045	298	8256	0	3022	3	4	6706	6384	4015	4717	1761	5472	7	7870	0	0	0	0	3412	2158	3051	2064	250	0	2137	2944	0	1698	1608	0	0	1673	27	2889	1422	44	2726
		A	33	7501	9841	-	3352	2221	7458	4445	5712	5739	6477	7693	2221	5599	3402	4802	8652	7475	8023	7573	4631	8178	2585	8082	5482	15655	4949	2451	6820	6611	6241	5839	2967	11505	6035	6535	6566	8210	7557	3205	10035	5591	6884	10146	6043	7010	7112
		T	24	0	10	-	2567	2	238	4260	242	0	2054	0	0	286	0	0	190	0	4020	5	0	0	646	0	0	0	0	0	139	0	59	0	0	0	0	0	4055	0	3	511	0	0	3072	7	0	0	0
		C	354	293	1801	-	3763	2958	116	4536	4279	0	6306	0	3364	0	2033	7917	101	32	1	21	0	80	1074	98	9896	7525	3550	2900	0	0	0	0	1552	5860	0	3202	4080	4170	5174	1005	5097	0	982	0	0	7150	2879
Exp6.5-49	1500-AW61-GD348.ab1	G	-	-	-	-	1813	0	4616	0	1387	-	58	698	72	250	0	0	727	1222	699	1077	1599	748	48	825	0	0	0	0	121	155	362	54	955	0	169	145	0	10	32	0	0	142	0	163	10	0	340
		A	-	-	-	-	3945	5456	12098	7581	5695	-	3738	4311	4579	3723	12771	6679	13266	12899	13685	10457	17792	17213	8914	14266	7055	6973	8377	6763	4019	12837	17343	8237	13391	7549	9257	7645	8063	6297	5024	7909	3217	7857	7694	5221	10143	6960	16134
		T	-	-	-	-	6280	7472	0	8141	32	-	56	0	0	96	41	9	55	127	1519	0	95	413	2074	51	86	0	0	0	0	31	29	19	180	153	6	106	206	0	0	1087	13	12	830	21	53	72	32
		C	-	-	-	-	4935	11658	296	7812	338	-	3650	0	2903	0	1119	6394	0	0	0	36	0	8	400	0	2697	1239	15	1709	19	0	5	19	249	1186	0	2	873	979	1336	47	1337	2	91	0	0	299	75
Exp6.5-49	AW61-GD348_GD348_49.ab1	G	377	2543	2460	116	31	10	3292	93	60	1355	199	3635	116	1811	62	28	2934	3727	2617	2732	3151	2757	2	2506	20	30	6	12	1308	871	1028	866	1228	147	740	1037	78	539	367	76	81	391	80	969	411	140	803
		A	347	2021	3809	3206	3199	2406	3998	2720	2798	2487	3350	3966	2174	6706	2165	2418	4164	3650	3733	3662	3841	3852	2229	3588	2459	2264	1772	2168	4235	3159	4936	4479	2461	4961	2669	2991	2853	3555	3236	2414	4439	4302	2970	4477	4526	2971	3053
		T	352	18	44	109	3722	302	189	1859	117	55	934	5	32	219	48	61	143	64	1571	48	51	38	1821	0	24	27	3	41	90	20	63	19	60	61	14	3	1497	84	114	1066	25	24	699	3	0	31	1
		C	332	201	0	1000	2065	3425	122	2527	1750	15	2877	61	3933	691	996	2971	73	27	87	92	103	100	714	173	3378	1196	1435	2863	0	8	24	76	821	2222	39	1028	1076	1093	1349	382	1259	116	341	52	74	1838	761
Exp6.5-50	1513-AW61-GD348.ab1	G	-	-	12900	3968	0	-	4776	0	1310	-	66	2282	21	427	6	0	678	950	477	1304	1711	368	47	764	1	0	0	0	117	99	488	138	1143	0	249	111	0	16	49	13	0	163	0	147	8	0	298
		A	-	-	1299	6300	6349	-	12838	7849	6037	-	7334	8256	8461	3975	12953	6738	13619	13136	13934	10569	18668	10322	9126	14496	7313	7091	8411	6729	3832	12353	17774	8662	7797	7302	9765	13942	8295	6312	5065	8107	3055	7829	7828	10101	9544	7312	16386
		T	-	-	1611	11038	9540	-	0	7746	0	-	2071	0	0	78	45	13	82	112	1199	0	115	216	1737	48	91	0	0	0	0	4	48	0	122	136	14	184	265	0	0	942	0	0	812	82	61	78	110
		C	-	-	587	8301	13583	-	185	7856	416	-	4100	0	5299	0	1159	6441	0	0	0	3	0	0	290	0	2535	1163	28	1161	3	0	0	0	0	935	0	328	570	708	1092	61	1257	0	80	0	0	498	49
Exp6.5-50	AW61-GD348_GD348_50.ab1	G	192	3974	1830	152	33	15	2864	88	1091	1225	158	2842	106	1516	37	9	2267	3343	1752	2557	2718	2398	16	2125	19	48	3	29	1219	778	981	617	973	145	767	838	66	478	438	60	44	404	53	684	399	104	681
		A	162	3415	2137	3390	2722	2086	3371	2260	6675	2057	2726	3286	1845	5679	1628	2053	3479	3155	3071	3143	3262	3304	1812	3015	2077	3680	1472	1822	3834	4497	4145	2268	2109	4137	3772	2535	2424	3064	2827	2083	3748	3810	2655	3766	4102	2601	2649
		T	169	8	12	90	3501	301	126	1778	234	45	825	0	64	229	51	67	124	65	1428	74	84	13	1425	14	78	65	23	79	100	53	83	21	64	66	80	18	1136	102	96	982	98	41	731	35	24	38	16
		C	150	206	0	809	1751	2799	87	2134	1686	10	2383	47	3111	616	756	2229	71	22	12	32	24	83	492	150	2792	1070	1153	2326	3	19	31	59	696	1601	57	664	947	885	849	267	1101	78	323	6	7	1423	600
Percentage		position	1	14	16	17	22	25	29	34	43	44	52	56	61	67	68	74	77	83	85	89	95	101	113	116	122	124	125	127	133	134	139	140	145	148	149	176	178	191	197	200	208	209	215	220	221	224	233
A/(A+G)*100		description	Feature 1	Feature 2	Feature 3	Feature 4	Feature 5	Feature 6	Feature 7	Feature 8	Feature 9	Feature 10	Feature 11	Feature 12	Feature 13	Feature 14	Feature 15	Feature 16	Feature 17	Feature 18	Feature 19	Feature 20	Feature 21	Feature 22	Feature 23	Feature 24	Feature 25	Feature 26	Feature 27	Feature 28	Feature 29	Feature 30	Feature 31	Feature 32	Feature 33	Feature 34	Feature 35	Feature 36	Feature 37	Feature 38	Feature 39	Feature 40	Feature 41	Feature 42	Feature 43	Feature 44	Feature 45	Feature 46	Feature 47
6.4-10 AW	61.ab1		#VALUE!	#VALUE!	84.4674	76.8182	6.30197	#VALUE!	34.7904	7.83488	10.8787	#VALUE!	4.27497	17.4738	2.80047	1.3289	2.55559	1.09581	1.5444	2.9427	0.820996	2.27615	1.17126	0.94279	1.7199	0.9375	1.73869	1.21729	1.95387	0.69735	2.75073	1.78601	1.31694	3.7245	0.999103	2.45614	2.85372	0.950329	1.02152	1.15652	3.58032	2.24814	2.96404	2.24154	2.63924	1.65405	1.82066	2.37089	1.30526
6.4-09 AW	61.ab1		#VALUE!	#VALUE!	#VALUE!	#VALUE!	98.0541	62.086	31.2448	1.22699	9.6607	#VALUE!	0	23.7583	0	3.27967	0	0	5.64619	8.80426	2.2163	9.58499	8.78551	7.12927	0	4.35033	0	0	0	0	0.500521	0.746471	1.89533	0.610837	4.15265	0	0.176713	0.553233	0	0.348806	0.417101	0	0	0.441548	0	1.21252	0.0888099	0	0.959402
Exp6.4-13	AW61-GD348 13 AW61.ab1		#VALUE!	#VALUE!	#VALUE!	#VALUE!	#VALUE!	1.03093	36.0979	0.245349	13.7982	#VALUE!	0	20.7578	0	3.53466	0	0	3.81785	7.14795	2.56818	10.6731	9.32741	4.62846	0	4.53271	0	0	0	0	0.638298	0.499216	0.89164	0.183599	3.64234	0	0.269263	0.329399	0	0	0	0	0	0.811094	0	0.520508	0	0	0.440938
Exp6.4-14	AW61-GD348 14 AW61.ab1		#VALUE!	#VALUE!	#VALUE!	#VALUE!	74.02	3.7037	35.8406	3.59504	9.62079	#VALUE!	0	22.5786	0.313066	5.58789	0	0	5.06557	6.80798	3.22255	8.74885	7.76168	6.90323	0	2.97613	0	0	0	0	1.22815	0.465817	0.911421	0.202578	5.06956	0	0.44878	0.328256	0	0	0.974279	0	0	0.102067	0	0.95518	0	0	0.503863
Exp6.4-25	AW61-GD348 25 AW61.ab1		#VALUE!	#VALUE!	#VALUE!	#VALUE!	#VALUE!	19.2275	35.4698	1.03627	8.03178	#VALUE!	0	25.5632	0	3.71998	0	0	4.69923	6.89992	2.91054	8.57521	7.57069	5.39241	0.0321388	4.29011	0	0	0	0	1.80859	0.702047	1.64732	0.646175	3.14978	0	0.398076	0.493595	0	0	0.033557	0	0	0.507722	0	0.377229	0	0	0.558376
Exp6.4-26	AW61-GD348 26 AW61.ab1		#VALUE!	#VALUE!	#VALUE!	#VALUE!	8.51952	#VALUE!	32.5777	3.10506	5.77104	#VALUE!	4.44969	10.7209	2.09078	0.692294	1.26187	0.801131	0.74618	1.50696	0.43356	1.84346	1.59853	0.619015	1.01825	0.710227	1.33268	1.55782	0.84102	0.212596	2.47245	0.606169	0.652697	2.66497	1.1817	1.73295	2.82702	1.00766	0.234797	1.22612	2.04889	0.456621	0.662252	1.79257	1.77736	1.72378	1.52386	1.92951	0.884004
Exp6.4-29	AW61-GD348 29 AW61.ab1		#VALUE!	#VALUE!	#VALUE!	#VALUE!	13.8602	5.28682	33.954	#VALUE!	8.54822	#VALUE!	4.54457	12.2539	2.35597	1.0757	2.21315	1.00768	0.418622	1.3369	0.532376	1.77901	1.05769	0.820239	0.884244	0.92284	1.4532	0	0.507471	0.742312	2.27737	0.801165	0.674516	2.54208	1.07081	2.14127	2.63287	0.708833	0.348109	1.26255	2.09666	0.693282	2.56583	1.72286	1.03505	1.64006	1.5144	1.68367	0.584865
Exp6.4-30	AW61-GD348 30 AW61.ab1		#VALUE!	#VALUE!	#VALUE!	#VALUE!	#VALUE!	2.37789	32.1028	6.02557	7.09677	#VALUE!	3.14451	10.5006	0.430108	2.06483	2.45678	0.254237	0.483848	0.82017	1.29961	0.93214	1.48781	0.64828	1.69056	0.454358	1.35314	0.0986842	2.74012	0.266509	2.42967	1.04088	0.759782	3.35475	0.977557	0.849257	2.77059	0.759039	0.167504	1.32291	3.56371	1.29169	2.08633	2.02737	0.979478	1.63613	2.17977	1.96931	0.706956
Exp6.5-17	1500-AW61-GD348.ab1		#VALUE!	#VALUE!	#VALUE!	#VALUE!	#VALUE!	0	28.8148	0	20.5433	#VALUE!	2.92895	26.5135	0.704689	11.7023	0.178593	0	4.1458	9.0425	8.22417	13.4309	9.74843	7.08126	0.690895	6.27793	0.0361228	0.529037	0.0210106	0	2.62242	1.82482	2.75746	2.36885	6.89366	0.0585892	4.20935	1.02207	0	0.738636	2.12352	0.212089	0.0539084	3.84958	0	1.83992	0.0300782	0	1.81134
Exp6.5-18	1512-AW61-GD348.ab1		#VALUE!	#VALUE!	#VALUE!	#VALUE!	32.7991	#VALUE!	29.1898	0	22.483	#VALUE!	1.54197	26.6213	0.793103	9.20533	0.0584155	0	5.97066	7.32666	3.97576	11.0847	8.88277	3.8005	0.0682128	4.51279	0	0	0	0	2.96864	0.982333	1.961	1.13854	5.31981	0	1.84615	1.21645	0	0.543218	1.82915	0.0249501	0	1.98322	0	1.91468	0.198786	0	1.74734
Exp6.5-25	AW61-GD348_GD348_25.ab1		54.4643	52.6343	42.1123	4.46927	0.811943	0.638441	44.6896	4.58453	0.426699	35.8974	5.21826	44.5479	3.90892	17.4493	3.29218	0.493479	39.1187	46.5546	33.601	42.4502	43.6317	41.9413	0.627205	37.2374	1.66372	0.187344	0.407609	0.548589	19.722	14.8343	15.9473	23.5945	31.8907	2.0007	13.861	22.0605	1.63695	11.7886	10.2738	1.95809	0.175747	12.2261	1.84675	14.777	8.94309	2.52401	20.2254
Exp6.5-26	1512-AW61-GD348.ab1		#VALUE!	#VALUE!	#VALUE!	#VALUE!	58.6421	0	24.4365	0	20.0708	#VALUE!	1.45391	14.2768	0.850801	10.0589	0.0081586	0	3.55083	6.36704	4.34023	8.71531	7.72132	5.14698	0.0451365	3.68889	0	0	0	0	2.84148	0.917642	2.17512	0.3985	12.2241	0	1.34488	0.993292	0	0.269499	2.04242	0.0125565	0	2.35207	0	1.78554	0.348682	0	1.65592
Exp6.5-49	1500-AW61-GD348.ab1		#VALUE!	#VALUE!	#VALUE!	#VALUE!	31.4866	0	27.6176	0	19.5849	#VALUE!	1.52792	13.9349	1.54805	6.29247	0	0	5.19545	8.65378	4.85957	9.33761	8.24609	4.16458	0.535595	5.46683	0	0	0	0	2.92271	1.19304	2.04462	0.651309	6.65691	0	1.79291	1.86136	0	0.158554	0.632911	0	0	1.77522	0	3.02749	0.0984931	0	2.06386
Exp6.5-50	1513-AW61-GD348.ab1		#VALUE!	#VALUE!	90.8515	38.6443	0	#VALUE!	27.1148	0	17.8304	#VALUE!	0.891892	21.655	0.247583	9.70014	0.0462999	0	4.74225	6.74429	3.30997	10.9829	8.3959	3.44247	0.512373	5.00655	0.0136724	0	0	0	2.96278	0.795053	2.67222	1.56818	12.7852	0	2.48652	0.789867	0	0.252845	0.958154	0.160099	0	2.03954	0	1.43443	0.0837521	0	1.78614
			1	14	16	17	22	25	29	34	43	44	52	56	61	67	68	74	77	83	85	89	95	101	113	116	122	124	125	127	133	134	139	140	145	148	149	176	178	191	197	200	208	209	215	220	221	224	233
Average (LUC)			Feature 1	Feature 2	Feature 3	Feature 4	Feature 5	Feature 6	Feature 7	Feature 8	Feature 9	Feature 10	Feature 11	Feature 12	Feature 13	Feature 14	Feature 15	Feature 16	Feature 17	Feature 18	Feature 19	Feature 20	Feature 21	Feature 22	Feature 23	Feature 24	Feature 25	Feature 26	Feature 27	Feature 28	Feature 29	Feature 30	Feature 31	Feature 32	Feature 33	Feature 34	Feature 35	Feature 36	Feature 37	Feature 38	Feature 39	Feature 40	Feature 41	Feature 42	Feature 43	Feature 44	Feature 45	Feature 46	Feature 47
LUC								2.31873	38.2472		7.59105		3.25428	25.8532	2.0883	7.35322	1.83511	0.500386	14.4517	18.3465	12.2339	18.3008	18.0056	15.7967	0.503816	14.231	1.03897	0.062448	0.305027	0.4303	7.54589	5.37824	5.83782	8.77341	12.2013	1.38066	5.58773	7.69957	0.661686	4.35039	4.12349	0.883791	0.91386	4.92002	0.960599	5.64585	3.48583	1.40256	7.08375
Background correction			1	14	16	17	22	25	29	34	43	44	52	56	61	67	68	74	77	83	85	89	95	101	113	116	122	124	125	127	133	134	139	140	145	148	149	176	178	191	197	200	208	209	215	220	221	224	233
single runs minus Average(LUC)			Feature 1	Feature 2	Feature 3	Feature 4	Feature 5	Feature 6	Feature 7	Feature 8	Feature 9	Feature 10	Feature 11	Feature 12	Feature 13	Feature 14	Feature 15	Feature 16	Feature 17	Feature 18	Feature 19	Feature 20	Feature 21	Feature 22	Feature 23	Feature 24	Feature 25	Feature 26	Feature 27	Feature 28	Feature 29	Feature 30	Feature 31	Feature 32	Feature 33	Feature 34	Feature 35	Feature 36	Feature 37	Feature 38	Feature 39	Feature 40	Feature 41	Feature 42	Feature 43	Feature 44	Feature 45	Feature 46	Feature 47
6.4-10 AW	61.ab1		#VALUE!	#VALUE!	84.4674	76.8182	6.30197	#VALUE!	-3.45675	7.83488	3.28761	#VALUE!	1.02069	-8.3794	0.71217	-6.02432	0.720478	0.595428	-12.9073	-15.4038	-11.4129	-16.0246	-16.8344	-14.8539	1.21609	-13.2935	0.699713	1.15484	1.64884	0.26705	-4.79516	-3.59222	-4.52087	-5.0489	-11.2022	1.07548	-2.73401	-6.74924	0.359831	-3.19388	-0.543167	1.36435	2.05018	-2.67848	1.67864	-3.99181	-1.66517	0.968332	-5.77849
6.4-09 AW	61.ab1		#VALUE!	#VALUE!	#VALUE!	#VALUE!	98.0541	59.7672	-7.00235	1.22699	2.06964	#VALUE!	-3.25428	-2.09486	-2.0883	-4.07356	-1.83511	-0.500386	-8.80553	-9.54224	-10.0176	-8.71577	-9.22011	-8.6674	-0.503816	-9.88065	-1.03897	-0.062448	-0.305027	-0.4303	-7.04537	-4.63176	-3.94248	-8.16257	-8.04862	-1.38066	-5.41102	-7.14633	-0.661686	-4.00158	-3.70639	-0.883791	-0.91386	-4.47847	-0.960599	-4.43333	-3.39702	-1.40256	-6.12435
Exp6.4-14	AW61-GD348 14 AW61.ab1		#VALUE!	#VALUE!	#VALUE!	#VALUE!	74.02	1.38497	-2.40661	3.59504	2.02973	#VALUE!	-3.25428	-3.27455	-1.77523	-1.76533	-1.83511	-0.500386	-9.38614	-11.5385	-9.01132	-9.55192	-10.2439	-8.89343	-0.503816	-11.2549	-1.03897	-0.062448	-0.305027	-0.4303	-6.31774	-4.91242	-4.9264	-8.57083	-7.13171	-1.38066	-5.13895	-7.37131	-0.661686	-4.35039	-3.14921	-0.883791	-0.91386	-4.81795	-0.960599	-4.69067	-3.48583	-1.40256	-6.57989
Exp6.4-25	AW61-GD348 25 AW61.ab1		#VALUE!	#VALUE!	#VALUE!	#VALUE!	#VALUE!	16.9088	-2.77735	1.03627	0.440729	#VALUE!	-3.25428	-0.289947	-2.0883	-3.63324	-1.83511	-0.500386	-9.75248	-11.4466	-9.32332	-9.72556	-10.4349	-10.4043	-0.471678	-9.94086	-1.03897	-0.062448	-0.305027	-0.4303	-5.7373	-4.67619	-4.1905	-8.12723	-9.05149	-1.38066	-5.18965	-7.20597	-0.661686	-4.35039	-4.08993	-0.883791	-0.91386	-4.4123	-0.960599	-5.26862	-3.48583	-1.40256	-6.52538
Exp6.4-26	AW61-GD348 26 AW61.ab1		#VALUE!	#VALUE!	#VALUE!	#VALUE!	8.51952	#VALUE!	-5.66947	3.10506	-1.82002	#VALUE!	1.19541	-15.1322	0.00248207	-6.66093	-0.573239	0.300745	-13.7055	-16.8395	-11.8003	-16.4573	-16.4071	-15.1776	0.514435	-13.5207	0.293702	1.49537	0.535993	-0.217704	-5.07344	-4.77207	-5.18512	-6.10843	-11.0196	0.352298	-2.7607	-6.69191	-0.426889	-3.12427	-2.0746	-0.42717	-0.251609	-3.12745	0.816763	-3.92208	-1.96197	0.526949	-6.19975
Exp6.4-30	AW61-GD348 30 AW61.ab1		#VALUE!	#VALUE!	#VALUE!	#VALUE!	#VALUE!	0.0591628	-6.14443	6.02557	-0.49428	#VALUE!	-0.10977	-15.3526	-1.65819	-5.2884	0.621669	-0.246148	-13.9679	-17.5263	-10.9343	-17.3686	-16.5178	-15.1484	1.18675	-13.7766	0.314171	0.0362363	2.43509	-0.163792	-5.11623	-4.33736	-5.07804	-5.41866	-11.2237	-0.5314	-2.81714	-6.94053	-0.494181	-3.02748	-0.559776	0.407895	1.17247	-2.89265	0.0188782	-4.00973	-1.30606	0.56675	-6.3768
Exp6.5-17	1500-AW61-GD348.ab1		#VALUE!	#VALUE!	#VALUE!	#VALUE!	#VALUE!	-2.31873	-9.43235	0	12.9522	#VALUE!	-0.325329	0.660283	-1.38361	4.3491	-1.65652	-0.500386	-10.3059	-9.304	-4.0097	-4.86987	-8.25719	-8.71541	0.187079	-7.95305	-1.00285	0.466589	-0.284016	-0.4303	-4.92348	-3.55342	-3.08036	-6.40456	-5.30761	-1.32207	-1.37838	-6.6775	-0.661686	-3.61175	-1.99997	-0.671702	-0.859952	-1.07044	-0.960599	-3.80593	-3.45575	-1.40256	-5.27241
Exp6.5-18	1512-AW61-GD348.ab1		#VALUE!	#VALUE!	#VALUE!	#VALUE!	32.7991	#VALUE!	-9.05742	0	14.8919	#VALUE!	-1.71231	0.768091	-1.29519	1.85211	-1.77669	-0.500386	-8.48105	-11.0198	-8.2581	-7.21604	-9.12284	-11.9962	-0.435604	-9.71818	-1.03897	-0.062448	-0.305027	-0.4303	-4.57725	-4.3959	-3.87682	-7.63487	-6.88146	-1.38066	-3.74157	-6.48312	-0.661686	-3.80717	-2.29434	-0.858841	-0.91386	-2.9368	-0.960599	-3.73117	-3.28704	-1.40256	-5.33641
Exp6.5-26	1512-AW61-GD348.ab1		#VALUE!	#VALUE!	#VALUE!	#VALUE!	58.6421	-2.31873	-13.8107	0	12.4797	#VALUE!	-1.80037	-11.5764	-1.2375	2.70567	-1.82695	-0.500386	-10.9009	-11.9795	-7.89364	-9.58546	-10.2843	-10.6497	-0.45868	-10.5421	-1.03897	-0.062448	-0.305027	-0.4303	-4.70442	-4.46059	-3.66269	-8.37491	0.022801	-1.38066	-4.24285	-6.70628	-0.661686	-4.08089	-2.08107	-0.871234	-0.91386	-2.56795	-0.960599	-3.86031	-3.13715	-1.40256	-5.42783
Exp6.5-49	1500-AW61-GD348.ab1		#VALUE!	#VALUE!	#VALUE!	#VALUE!	31.4866	-2.31873	-10.6296	0	11.9938	#VALUE!	-1.72635	-11.9183	-0.540243	-1.06075	-1.83511	-0.500386	-9.25626	-9.69272	-7.3743	-8.96316	-9.75952	-11.6321	0.0317783	-8.76414	-1.03897	-0.062448	-0.305027	-0.4303	-4.62319	-4.18519	-3.7932	-8.1221	-5.54436	-1.38066	-3.79482	-5.83821	-0.661686	-4.19184	-3.49058	-0.883791	-0.91386	-3.1448	-0.960599	-2.61836	-3.38734	-1.40256	-5.01989
Exp6.5-50	1513-AW61-GD348.ab1		#VALUE!	#VALUE!	90.8515	38.6443	0	#VALUE!	-11.1324	0	10.2394	#VALUE!	-2.36239	-4.19822	-1.84071	2.34692	-1.78881	-0.500386	-9.70946	-11.6022	-8.9239	-7.31787	-9.60972	-12.3542	0.00855681	-9.22442	-1.0253	-0.062448	-0.305027	-0.4303	-4.58312	-4.58318	-3.1656	-7.20523	0.583965	-1.38066	-3.10121	-6.9097	-0.661686	-4.09755	-3.16534	-0.723692	-0.91386	-2.88048	-0.960599	-4.21142	-3.40208	-1.40256	-5.29761
			1	14	16	17	22	25	29	34	43	44	52	56	61	67	68	74	77	83	85	89	95	101	113	116	122	124	125	127	133	134	139	140	145	148	149	176	178	191	197	200	208	209	215	220	221	224	233
Average of background corrected runs			Feature 1	Feature 2	Feature 3	Feature 4	Feature 5	Feature 6	Feature 7	Feature 8	Feature 9	Feature 10	Feature 11	Feature 12	Feature 13	Feature 14	Feature 15	Feature 16	Feature 17	Feature 18	Feature 19	Feature 20	Feature 21	Feature 22	Feature 23	Feature 24	Feature 25	Feature 26	Feature 27	Feature 28	Feature 29	Feature 30	Feature 31	Feature 32	Feature 33	Feature 34	Feature 35	Feature 36	Feature 37	Feature 38	Feature 39	Feature 40	Feature 41	Feature 42	Feature 43	Feature 44	Feature 45	Feature 46	Feature 47
MS2-ADARcd									-7.18286		8.17224		-1.43657	-5.61555	-0.898938	-0.807966	-1.17957	-0.226432	-10.4188	-12.4854	-9.14399	-10.5945	-11.6214	-11.5983	-0.0455037	-11.2022	-0.604301	0.241873	0.18344	-0.255963	-5.09864	-4.34028	-4.24669	-7.40738	-6.29813	-0.766622	-3.96435	-6.82749	-0.406306	-3.85808	-2.01695	-0.312378	-0.17285	-3.2503	-0.300791	-4.06849	-2.8938	-0.809837	-5.78065
ADARcd								18.0096	-7.46042		6.8641		-2.14006	-3.4107	-1.52511	-1.10461	-1.79046	-0.500386	-9.53005	-9.99638	-7.68122	-8.06859	-9.41793	-9.85479	-0.189159	-9.13468	-1.02994	0.0698113	-0.299774	-0.4303	-5.58233	-4.26164	-3.75163	-7.70412	-6.98802	-1.36601	-3.94347	-6.717	-0.661686	-4.03889	-3.32172	-0.830769	-0.900383	-3.2765	-0.960599	-4.03156	-3.43148	-1.40256	-5.73551
NLS-MS2-ADARcd									-7.64876		2.64169		-0.425581	-11.561	-1.16547	-3.2008	-0.580126	-0.148596	-12.461	-15.3227	-10.5528	-13.7146	-14.1782	-14.2267	0.569913	-12.1739	-0.139142	0.48972	0.888687	-0.270599	-4.92426	-4.5642	-4.47625	-6.24411	-7.21977	-0.51992	-2.89302	-6.84738	-0.527585	-3.41643	-1.93324	-0.247656	0.00233392	-2.96686	-0.0416528	-4.04774	-2.22337	-0.102954	-5.95805
			1	14	16	17	22	25	29	34	43	44	52	56	61	67	68	74	77	83	85	89	95	101	113	116	122	124	125	127	133	134	139	140	145	148	149	176	178	191	197	200	208	209	215	220	221	224	233
Average of NOT background corrected runs			Feature 1	Feature 2	Feature 3	Feature 4	Feature 5	Feature 6	Feature 7	Feature 8	Feature 9	Feature 10	Feature 11	Feature 12	Feature 13	Feature 14	Feature 15	Feature 16	Feature 17	Feature 18	Feature 19	Feature 20	Feature 21	Feature 22	Feature 23	Feature 24	Feature 25	Feature 26	Feature 27	Feature 28	Feature 29	Feature 30	Feature 31	Feature 32	Feature 33	Feature 34	Feature 35	Feature 36	Feature 37	Feature 38	Feature 39	Feature 40	Feature 41	Feature 42	Feature 43	Feature 44	Feature 45	Feature 46	Feature 47
MS2-ADARcd							42.9408		31.0643	2.85748	15.7633		1.81771	20.2376	1.18936	6.54526	0.65554	0.273953	4.03287	5.8611	3.08988	7.70626	6.38426	4.19837	0.458313	3.02883	0.434671	0.304321	0.488467	0.174338	2.44725	1.03795	1.59112	1.36603	5.90314	0.614035	1.62338	0.872082	0.255379	0.492308	2.10654	0.571413	0.741011	1.66972	0.659809	1.57736	0.592033	0.592723	1.3031
ADARcd								20.3284	30.7868	0.565816	14.4552		1.11422	22.4425	0.563186	6.24861	0.0446484	0	4.92167	8.35012	4.55265	10.2322	8.58768	5.94188	0.314657	5.0963	0.0090307	0.132259	0.00525265	0	1.96356	1.11659	2.08618	1.06929	5.21325	0.0146473	1.64426	0.982564	0	0.311499	0.801772	0.0530223	0.0134771	1.64352	0	1.61429	0.0543453	0	1.34824
NLS-MS2-ADARcd									30.5984	3.04355	10.2327		2.8287	14.2922	0.922823	4.15242	1.25498	0.351789	1.99076	3.0238	1.68105	4.58617	3.82741	1.56992	1.07373	2.05705	0.899831	0.552168	1.19371	0.159702	2.62163	0.814033	1.36156	2.5293	4.9815	0.860737	2.69471	0.852188	0.1341	0.933958	2.19025	0.636135	0.916194	1.95316	0.918947	1.59811	1.26246	1.29961	1.1257
			1	14	16	17	22	25	29	34	43	44	52	56	61	67	68	74	77	83	85	89	95	101	113	116	122	124	125	127	133	134	139	140	145	148	149	176	178	191	197	200	208	209	215	220	221	224	233
STDEV of background corrected runs			Feature 1	Feature 2	Feature 3	Feature 4	Feature 5	Feature 6	Feature 7	Feature 8	Feature 9	Feature 10	Feature 11	Feature 12	Feature 13	Feature 14	Feature 15	Feature 16	Feature 17	Feature 18	Feature 19	Feature 20	Feature 21	Feature 22	Feature 23	Feature 24	Feature 25	Feature 26	Feature 27	Feature 28	Feature 29	Feature 30	Feature 31	Feature 32	Feature 33	Feature 34	Feature 35	Feature 36	Feature 37	Feature 38	Feature 39	Feature 40	Feature 41	Feature 42	Feature 43	Feature 44	Feature 45	Feature 46	Feature 47
MS2-ADAR (#1512)									5.29585		6.46267		1.78425	5.45898	1.10079	3.98114	1.26696	0.547907	1.93618	1.98473	1.58257	3.78617	3.51677	2.51484	0.841536	1.52908	0.869343	0.608643	0.976934	0.348675	0.81763	0.54909	0.581674	1.62315	4.65614	1.22807	1.00343	0.380854	0.510759	0.495235	1.08553	1.11787	1.48202	1.05647	1.31962	0.428219	0.831445	1.18545	0.565866
ADAR (#1500)								29.2768	3.46762		6.52241		1.408	5.78568	0.735832	3.87098	0.0892967	0	0.645844	0.979952	2.6913	2.17535	0.919677	1.43397	0.350806	0.955676	0.0180614	0.264518	0.0105053	0	1.08298	0.521621	0.476574	0.866558	1.85209	0.0292946	1.85369	0.631733	0	0.318466	0.91536	0.106045	0.0269542	1.59361	0	1.11651	0.0471845	0	0.707495
NLS-MS2-ADAR (#1513)									3.02624		6.61308		1.7998	6.37732	1.01559	4.85323	1.20525	0.409378	2.38647	3.24028	1.47565	5.55844	3.95681	1.62174	0.591051	2.55755	0.767504	0.872316	1.4037	0.140908	0.296212	0.217975	1.13632	0.900977	6.759	0.866534	0.182493	0.13552	0.12091	0.591844	1.30852	0.586764	1.0661	0.139206	0.890226	0.148373	1.07218	1.12567	0.578769
			1	14	16	17	22	25	29	34	43	44	52	56	61	67	68	74	77	83	85	89	95	101	113	116	122	124	125	127	133	134	139	140	145	148	149	176	178	191	197	200	208	209	215	220	221	224	233
3xSTDEV above 0 (=average-(3*STDEV)			Feature 1	Feature 2	Feature 3	Feature 4	Feature 5	Feature 6	Feature 7	Feature 8	Feature 9	Feature 10	Feature 11	Feature 12	Feature 13	Feature 14	Feature 15	Feature 16	Feature 17	Feature 18	Feature 19	Feature 20	Feature 21	Feature 22	Feature 23	Feature 24	Feature 25	Feature 26	Feature 27	Feature 28	Feature 29	Feature 30	Feature 31	Feature 32	Feature 33	Feature 34	Feature 35	Feature 36	Feature 37	Feature 38	Feature 39	Feature 40	Feature 41	Feature 42	Feature 43	Feature 44	Feature 45	Feature 46	Feature 47
MS2-ADAR (#1512)			0	0	0	0	0	0	-23.0704	0	-11.2158	0	-6.7893	-21.9925	-4.2013	-12.7514	-4.98045	-1.87015	-16.2274	-18.4396	-13.8917	-21.953	-22.1717	-19.1428	-2.57011	-15.7894	-3.21233	-1.58405	-2.74736	-1.30199	-7.55153	-5.98756	-5.99172	-12.2768	-20.2665	-4.45083	-6.97463	-7.97005	-1.93858	-5.34379	-5.27353	-3.66598	-4.61891	-6.41971	-4.25964	-5.35315	-5.38813	-4.36617	-7.47825
ADAR (#1500)			0	0	0	0	0	-69.8208	-17.8633	0	-12.7031	0	-6.36405	-20.7677	-3.73261	-12.7176	-2.05835	-0.500386	-11.4676	-12.9362	-15.7551	-14.5946	-12.177	-14.1567	-1.24158	-12.0017	-1.08413	-0.723744	-0.33129	-0.4303	-8.83128	-5.8265	-5.18135	-10.3038	-12.5443	-1.45389	-9.50452	-8.6122	-0.661686	-4.99429	-6.0678	-1.1489	-0.981246	-8.05734	-0.960599	-7.38109	-3.57304	-1.40256	-7.85799
NLS-MS2-ADAR (#1513)			0	0	0	0	0	0	-16.7275	0	-17.1975	0	-5.82499	-30.693	-4.21224	-17.7605	-4.19589	-1.37673	-19.6204	-25.0435	-14.9798	-30.3899	-26.0486	-19.092	-1.20324	-19.8466	-2.44165	-2.12723	-3.3224	-0.693323	-5.8129	-5.21813	-7.88521	-8.94704	-27.4968	-3.11952	-3.4405	-7.25394	-0.890316	-5.19196	-5.8588	-2.00795	-3.19595	-3.38448	-2.71233	-4.49286	-5.43991	-3.47996	-7.69436
Significance criteria			1	14	16	17	22	25	29	34	43	44	52	56	61	67	68	74	77	83	85	89	95	101	113	116	122	124	125	127	133	134	139	140	145	148	149	176	178	191	197	200	208	209	215	220	221	224	233
			Feature 1	Feature 2	Feature 3	Feature 4	Feature 5	Feature 6	Feature 7	Feature 8	Feature 9	Feature 10	Feature 11	Feature 12	Feature 13	Feature 14	Feature 15	Feature 16	Feature 17	Feature 18	Feature 19	Feature 20	Feature 21	Feature 22	Feature 23	Feature 24	Feature 25	Feature 26	Feature 27	Feature 28	Feature 29	Feature 30	Feature 31	Feature 32	Feature 33	Feature 34	Feature 35	Feature 36	Feature 37	Feature 38	Feature 39	Feature 40	Feature 41	Feature 42	Feature 43	Feature 44	Feature 45	Feature 46	Feature 47
MS2-ADARcd significant			#N/A	#N/A	#N/A	#N/A	#N/A	#N/A	#N/A	#N/A	#N/A	#N/A	#N/A	#N/A	#N/A	#N/A	#N/A	#N/A	#N/A	#N/A	#N/A	#N/A	#N/A	#N/A	#N/A	#N/A	#N/A	#N/A	#N/A	#N/A	#N/A	#N/A	#N/A	#N/A	#N/A	#N/A	#N/A	#N/A	#N/A	#N/A	#N/A	#N/A	#N/A	#N/A	#N/A	#N/A	#N/A	#N/A	#N/A
ADARcd significant			#N/A	#N/A	#N/A	#N/A	#N/A	#N/A	#N/A	#N/A	#N/A	#N/A	#N/A	#N/A	#N/A	#N/A	#N/A	#N/A	#N/A	#N/A	#N/A	#N/A	#N/A	#N/A	#N/A	#N/A	#N/A	#N/A	#N/A	#N/A	#N/A	#N/A	#N/A	#N/A	#N/A	#N/A	#N/A	#N/A	#N/A	#N/A	#N/A	#N/A	#N/A	#N/A	#N/A	#N/A	#N/A	#N/A	#N/A
NLS-MS2-ADARcd significant			#N/A	#N/A	#N/A	#N/A	#N/A	#N/A	#N/A	#N/A	#N/A	#N/A	#N/A	#N/A	#N/A	#N/A	#N/A	#N/A	#N/A	#N/A	#N/A	#N/A	#N/A	#N/A	#N/A	#N/A	#N/A	#N/A	#N/A	#N/A	#N/A	#N/A	#N/A	#N/A	#N/A	#N/A	#N/A	#N/A	#N/A	#N/A	#N/A	#N/A	#N/A	#N/A	#N/A	#N/A	#N/A	#N/A	#N/A
[truncated: 120 more columns]

## Sheet: Fig. 2, SFig.5 Seq. samples
Exp9.15
					MS2-DsRED	DsRED	eGFP
sample	reporter	cDNA	infiltration	harvest	JL27	AW61	AW52			luciferase
1	#436	LUC	2018-12-14	3 days	2019-07-10		2019-05-29		1512	MS2-ADAR
2	#436	LUC	2018-12-14	3 days	2019-07-10		2019-05-29		1546	MS2-hADAR
3	#436	LUC	2018-12-14	3 days	2019-07-10		2019-07-17		1500	ADARcd
5	#436	LUC	2018-12-14	3 days	2019-07-10		2019-07-17		1545	hADARcd
9	#436	1512	2018-12-14	3 days	2019-05-21		2019-05-29		1513	NLS-MS2-ADAR
10	#436	1512	2018-12-14	3 days	2019-05-21		2019-05-29		1547	NLS-MS2-hADAR
11	#436	1546	2018-12-14	3 days	2019-05-21		2019-05-29		1563	MS2-APOBEC1
12	#436	1546	2018-12-14	3 days	2019-05-21		2019-05-29		1600	APOBEC1-MS2
13	#436	1512	2018-12-14	3 days	2019-07-10		2019-07-17
15	#436	1546	2018-12-14	3 days	2019-07-10		2019-07-17
17	#436	1512	2018-12-14	3 days	2019-07-10		2019-07-17
19	#436	1546	2018-12-14	3 days	2019-07-10		2019-07-17
25	dsRED	1512	2018-12-14	3 days		2019-05-21	2019-05-29
26	dsRED	1512	2018-12-14	3 days		2019-05-21	2019-05-29
27	dsRED	1546	2018-12-14	3 days		2019-05-21	2019-05-29
28	dsRED	1546	2018-12-14	3 days		2019-05-21	2019-05-29
29	dsRED	1512	2018-12-14	3 days		2019-07-17	2019-07-17
31	dsRED	1546	2018-12-14	3 days		2019-07-17	2019-07-17
33	dsRED	1512	2018-12-14	3 days		2019-07-17	2019-07-17
35	dsRED	1546	2018-12-14	3 days		2019-07-17	2019-07-17
41	#436	1500	2018-12-14	3 days	2019-07-10		2019-07-17	has been analysed but not plotted
43	#436	1545	2018-12-14	3 days	2019-07-10		2019-07-17
45	#436	1500	2018-12-14	3 days	2019-07-10		2019-07-17	has been analysed but not plotted
47	#436	1545	2018-12-14	3 days	2019-07-10		2019-07-17
49	#436	1500	2018-12-14	3 days	2019-07-10		2019-07-17	has been analysed but not plotted
51	#436	1545	2018-12-14	3 days	2019-07-10		2019-07-17
53	#436	1500	2018-12-14	3 days	2019-07-10		2019-07-17	has been analysed but not plotted
55	#436	1545	2018-12-14	3 days	2019-07-10		2019-07-17
57	#436	1513	2018-12-14	3 days	2019-07-10
59	#436	1547	2018-12-14	3 days	2019-07-10
61	#436	1513	2018-12-14	3 days	2019-07-10
63	#436	1547	2018-12-14	3 days	2019-07-10
65	#436	1513	2018-12-14	3 days	2019-07-10
67	#436	1547	2018-12-14	3 days	2019-07-10
69	#436	1513	2018-12-14	3 days	2019-07-10
71	#436	1547	2018-12-14	3 days	2019-07-10

## Sheet: Fig. 2, SFig. 5 Calculations
MS2-DsRED
DNADynamo: Peak Analysis for Single Base Annotations (called peak area)
	position	4	6	7	8	9	11	14	17	20	24	32	38	43	45	46	47	48	50	53	56	59	63	71	80	84	97	99	100	105	108	112	117	126	127	135	139	144	150	151	157	160	166	168	172	178	184	196	199
	description	Feature 1	Feature 2	Feature 3	Feature 4	Feature 5	Feature 6	Feature 7	Feature 8	Feature 9	Feature 10	Feature 11	Feature 12	Feature 13	Feature 14	Feature 15	Feature 16	Feature 17	Feature 18	Feature 19	Feature 20	Feature 21	Feature 22	Feature 23	Feature 24	Feature 25	Feature 26	Feature 27	Feature 28	Feature 29	Feature 30	Feature 31	Feature 32	Feature 33	Feature 34	Feature 35	Feature 36	Feature 37	Feature 38	Feature 39	Feature 40	Feature 41	Feature 42	Feature 43	Feature 44	Feature 45	Feature 46	Feature 47	Feature 48
01_Exp9.15_JL27-AW62_JL27.ab1	G							21006	34566	21003	2791	10476	4371	4480	2853	0	116	437	82	3543	4804	0	95	490	836	180	1380	486	191	0	45	602	99	7	185	79	489	2	95	56	63	291	191	207	835	677	687	170	718
	A							1758	36988	56495	13507	10213	8791	13654	10757	16787	18755	43554	13585	17520	11796	13313	10101	8533	13326	9766	19614	9500	17561	8731	8142	15643	10329	9605	8930	10164	12139	11521	12088	14662	9200	16640	15761	17565	12400	20940	19335	9768	14509
	T							399	14300	3994	7752	1187	8	10096	37	1229	683	707	5075	218	998	14	992	551	475	1196	744	312	162	1262	212	551	1041	480	443	669	237	161	474	316	500	682	471	1131	432	241	179	1212	315
	C							894	13583	50683	7256	12188	2106	380	270	0	1	8746	8148	0	32	10576	4828	3685	10	4969	0	0	1599	2409	3624	35	2367	2076	23	583	0	1911	554	1135	2345	0	83	32	16	3	14	201	0
02_Exp9.15_JL27-AW62_JL27.ab1	G								21022	30785	955	2974	1895	520	555	367	397	953	407	466	334	67	186	125	152	80	56	135	318	51	105	55	95	62	160	123	64	132	131	178	33	24	28	66	29	46	38	132	89
	A								27694	56465	5275	4447	8232	4736	8486	8402	5745	14871	4892	6915	8809	5719	4384	3556	9966	4039	8276	7453	7391	3676	3479	6589	4502	3555	2908	4501	5377	5027	4526	4982	3956	7516	7163	7899	5566	9515	8576	4260	6583
	T								7708	9800	1113	408	318	3619	205	607	288	321	919	103	2523	87	154	141	617	199	245	193	136	177	217	195	194	220	164	153	108	175	141	164	218	105	103	87	59	48	35	136	75
	C								7366	25945	7739	7202	3589	305	255	36	31	1463	2377	69	86	1876	1411	681	83	1184	8	35	88	579	355	77	519	542	52	129	0	213	124	106	366	12	48	29	74	13	9	70	17
03_9.15_JL27-AW62_JL27.ab1	G								44302	14253	3554	8900	6177	3190	8608	1	0	94	11	5904	5009	0	108	819	904	151	1295	638	49	0	38	855	12	46	128	208	638	1	84	53	0	154	384	182	780	855	1037	152	565
	A								46189	44191	11212	8052	10861	14816	15987	21205	10505	47503	15067	18697	10763	13995	11353	9349	13862	10740	21480	22060	19801	9677	9227	17570	11561	10254	9076	12259	13944	12652	13921	16198	10185	19199	18841	20588	14447	23562	21243	11668	15743
	T								17353	5122	7625	1090	740	12813	609	2256	1194	1359	5080	0	518	1	389	3	211	669	0	76	73	876	156	93	800	163	55	309	0	187	121	161	223	265	99	958	12	36	57	1136	37
	C								14900	40185	5721	1573	2257	843	612	0	0	10018	8939	0	50	10769	4486	3641	0	4789	0	5	2340	2415	2635	4	3344	2171	24	565	0	1790	82	708	1637	0	2	1	0	0	0	222	0
05_9.15_JL27-AW62_JL27.ab1	G								36095	14387	4142	14016	5357	2556	7863	0	57		6	4500	5578	0	162	726	863	148	1707	618	252	0	20	811	41	24	144	195	830	5	214	124	1	253	419	189	637	960	844	112	586
	A								38262	45355	17602	10992	10121	13234	15024	16886	26226		13535	16731	11157	12615	10383	8308	11497	10202	20021	9888	18221	8704	8643	16394	10807	10184	5113	11738	13216	12020	13190	15637	9546	18749	18091	19432	13708	22704	20548	11641	15528
	T								15506	5290	7952	1139	261	10676	704	1703	1325		3570	0	741	17	526	33	313	1143	257	133	164	905	249	247	970	377	86	531	25	143	141	104	144	229	68	820	59	51	48	960	114
	C								12888	39467	18713	12881	2248	739	521	0	1		8590	0	10	10214	4371	3431	0	6186	4	0	1595	2230	2865	1	2343	2744	38	1047	0	1993	139	702	1986	19	52	11	60	26	20	348	21
09_Exp9.15_JL27-AW62_JL27.ab1	G							874	27413	22136	3400	9546	6965	8771	9708	25	451		108	8707	8108	0	49	1128	1513	10	3364	1551	567	45	317	2638	2973	4	806	59	1666	5	399	980	344	1905	2583	969	2306	2787	3130	67	1225
	A							0	23440	67255	15847	7011	9573	5640	15197	11693	64647		18705	21862	14273	16692	12569	10305	16159	12169	24224	12640	23423	10497	9645	19412	8738	11324	5858	12178	14592	13250	7139	16129	10344	18716	16985	20024	13657	25124	19906	10440	16205
	T							0	14933	7393	8999	693	46	5427	199	373	422		10401	12	1527	86	1300	175	591	1598	276	84	101	1684	222	243	1432	498	166	1291	132	333	172	249	425	286	122	1777	47	7	30	1813	75
	C							0	12013	61309	7702	7251	2648	230	277	0	13302		9187	0	1	16152	7173	6511	3	10230	0	0	3170	3583	5707	269	4890	4563	2	2108	0	3980	267	1656	5062	3	154	71	115	0	0	918	41
10_Exp9.15_JL27-AW62_JL27.ab1	G							8099	25244	20154	2984	8578	5659	7	12182	7776	69		1	2212	7126	0	251	993	1432	157	2665	1272	294	7	122	1608	1764	12	650	85	1381	2	237	767	256	1318	1497	503	1295	1727	2201	186	1006
	A							2	21799	71107	14752	5057	8950	798	11674	36687	35044		10280	13173	11838	15429	11521	9290	12188	12655	21845	11134	20676	9539	9165	16983	8578	11288	8439	11248	13355	12359	6405	15529	9758	17298	15604	18286	12691	22874	20181	10480	15722
	T							0	13945	7160	8444	967	59	7200	65	1681	22		9436	0	1059	26	1280	210	318	1980	526	81	29	1278	217	239	1123	424	320	1214	152	136	32	108	250	110	72	1126	28	24	44	1705	114
	C							0	11556	61859	7612	1495	2462	658	714	484	12141		1296	0	0	13907	7241	5659	2	14007	0	0	3280	3110	5467	165	4363	3807	65	1438	2	3227	229	2010	4046	0	105	31	112	0	0	730	10
11_Exp9.15_JL27-AW62_JL27.ab1	G								17934	43946	6970	8808	9277	14944	15444	241	691		298	14549	12403	0	91	2414	2645	559	5735	2441	1353	264	760	5111	11440	83	2296	99	3728	13	1919	3270	1298	5043	5871	2519	8581	6353	9697	158	1694
	A								24680	117837	23889	3716	12504	6231	18559	21370	75811		24775	28453	17340	21330	16612	12612	20787	16229	33296	18619	29636	13874	12642	25660	4893	16976	6887	16762	20726	17715	9958	21089	13206	23684	21191	28754	17432	35452	15399	9406	13594
	T								152	12501	12695	149	1	6199	143	269	202		12709	41	1944	85	2379	137	1004	3849	2864	533	137	2961	357	1092	6361	1066	548	2450	636	485	287	345	242	712	259	3324	8	24	52	2843	135
	C								1803	99227	12930	16009	3792	170	6	1	16781		13320	0	1	22751	12083	9560	9	11316	3	0	4516	7458	11304	131	1868	6444	17	3883	0	6647	505	3412	8353	1	109	247	100	0	0	1430	30
12_Exp9.15_JL27-AW62_JL27.ab1	G							4535	37183	25382	3168	6537	6796	7872	9293	7426	6483		55	8236	8192	0	355	1429	1885	666	3913	2006	413	0	186	2963	6029	0	675	65	1472	6	526	688	978	2090	1991	1154	2979	2855	4140	369	1130
	A							3051	37166	79552	14533	3105	10570	5218	11213	36706	90556		17294	19550	11472	7592	11549	9202	14935	11407	24671	11583	23210	9837	9413	18605	5572	10738	6158	12143	14404	13053	6799	16938	10570	18243	16544	20087	13291	25023	18066	10069	14744
	T							945	17213	7782	8519	719	5	3597	92	1724	2193		8960	358	979	46	1544	328	757	2437	2966	544	215	1734	224	969	5358	638	461	1704	504	173	315	347	690	661	463	2057	403	233	211	2344	495
	C							1846	15976	69102	7768	495	2857	0	71	71	11506		8092	0	10	9546	7261	5734	45	8818	1	0	3211	3856	7202	192	1079	3428	5	1753	84	3926	670	3004	4736	0	45	19	95	0	6	868	12
13_9.15_JL27-AW62_JL27.ab1	G							7011	37105	14478	3879	7405	6736	7571	11481	7128	8		2	8808	7832	0	169	1481	2067	109	2874	1043	84	0	86	1549	1640	0	670	81	1529	34	484	676	89	1134	1733	931	2223	2586	2908	70	771
	A							4855	40355	46884	18715	5677	9113	4919	11727	35614	35594		14980	17438	10098	13404	10555	6414	11789	11067	21009	9536	19915	9287	9119	17191	8429	10407	4953	11847	13699	11843	6924	15560	9676	18129	16685	20056	13785	24019	19551	11332	15698
	T							2560	16842	5014	7979	1088	335	5130	495	3815	48		8316	0	806	29	925	5	339	1747	97	110	109	1302	242	200	1194	490	163	1007	153	234	229	273	243	369	337	1823	260	155	85	1877	164
	C							2263	12393	38913	18350	4834	2258	288	964	612	10161		6685	0	0	12573	5849	217	0	8833	57	0	2845	3360	5724	26	4122	3494	14	1934	0	2651	4	928	3617	28	26	13	64	0	0	754	15
15_9.15_JL27-AW62_JL27.ab1	G								49991	21203	7464	11823	10112	13919	13429	10727	2		2	12587	12395	0	115	3169	3596	543	5733	2518	470	185	358	4067	9798	10	2095	38	3870	286	1378	3020	862	4344	6702	1965	7462	7673	7736	137	1483
	A								56433	67764	29345	6070	13804	5686	15917	44153	48472		22191	24958	15789	19705	15467	11944	19270	14015	30130	14091	29600	13390	12439	24835	5044	15431	7590	16832	20252	17212	9273	19546	12987	23656	21862	29613	18034	35660	16090	10346	14554
	T								23536	8114	14162	1094	357	6779	705	2992	14		11660	15	1547	117	2294	7	736	3360	74	135	122	3080	370	248	6258	1157	379	1984	228	393	321	471	250	437	607	5390	425	153	64	2259	216
	C								17422	56759	27425	7651	3903	367	386	285	14371		9621	0	2	19758	8764	7552	0	10006	284	0	4192	5554	9362	117	1283	6310	6	4671	0	6917	12	2436	7759	84	151	25	296	49	13	1826	105
17_9.15_JL27-AW62_JL27.ab1	G								33218	11525	3853	9285	5935	7539	8373	5909	2		1	7887	7424	0	57	1299	1469	64	2246	1066	64	0	35	1636	684	0	219	119	1268	15	352	121	17	486	1008	345	857	1457	1386	27	698
	A								36107	39210	18415	4613	8815	4461	9773	32350	29648		14746	16224	8934	6586	6978	6155	11983	10308	19739	10123	18043	8918	8501	16174	8883	9271	8441	10538	12578	11241	12272	15499	8897	17268	15593	18123	12986	21759	19423	11397	15701
	T								15365	5316	8539	809	467	4069	266	2399	21		7417	0	622	90	1027	30	300	1709	39	71	63	1477	287	165	1062	613	443	718	278	210	304	282	187	223	234	1080	197	95	78	1601	214
	C								12205	35850	19419	1461	2096	398	597	436	8825		7341	0	0	7515	729	172	0	6373	67	0	2921	3478	4996	14	2812	3516	56	1244	0	2714	80	1094	3061	33	55	18	84	16	0	898	48
19_9.15_JL27-AW62_JL27.ab1	G								8992	15087	4665	11267	8318	9317	10987	18	91		0	11455	10446	0	88	2001	2776	112	3895	1850	316	3	114	2682	5897	1	937	113	2783	85	613	905	267	1663	2613	1079	3351	3301	4127	105	999
	A								5341	18222	23411	4987	11520	5493	11700	10645	64984		18243	19783	11968	15431	12414	7135	15534	12167	24638	14158	21952	10501	9703	19967	5503	11122	6656	12530	15187	13098	7725	17465	10196	19551	18603	22973	14303	26731	18692	10593	14889
	T								2750	1241	10794	720	666	5422	333	612	1037		9840	97	1115	173	1953	0	622	2893	420	226	109	2245	418	294	5724	953	401	1547	243	390	375	328	203	453	302	3284	224	78	76	2279	47
	C								2283	1511	23877	1425	2887	604	327	0	10809		8256	0	0	16202	8839	401	0	8506	154	0	4366	4734	7012	0	1211	5023	27	2484	1	4282	11	2064	5657	32	250	88	391	134	3	1230	164
41_9.15_JL27-AW62_JL27.ab1	G							6713	29352	10772	3330	6273	4686	4039	2296	0	27	54	16	4787	4843	0	78	831	998	87	1308	738	45	0	26	884	4	0	44	153	752	30	59	74	1	93	214	100	444	1098	1112	52	597
	A							3819	32318	36498	16808	6396	8444	13322	9715	14776	14950	24614	12958	15216	10021	11603	9459	8002	11876	9215	18233	9914	17787	8417	7905	15315	9657	9090	7998	10181	11926	10425	11968	13977	8771	16108	15488	17380	12210	21211	19857	11286	15865
	T							1667	13646	3826	6751	456	6	9458	60	1194	658	658	4181	1	755	18	359	48	488	1286	505	337	242	1350	407	246	963	656	350	658	197	190	377	219	303	349	279	968	214	166	141	1437	183
	C							1499	10140	32403	16834	1141	1901	729	334	0	0	39	7433	0	0	9005	4884	2933	0	4791	8	0	1603	2029	3136	5	2379	2532	40	942	0	1220	145	681	2319	12	57	10	99	18	0	463	86
43_9.15_JL27-AW62_JL27.ab1	G							6466	32594	10984	3240	7105	5152	2139	2905	6	111		0	8884	5560	0	486	1126	1731	33	2184	829	75	0	49	1530	735	0	302	167	928	22	397	105	11	523	621	594	1311	1604	2038	11	577
	A							4308	32976	39451	9273	6772	8156	8471	8121	20769	22422		13265	12659	9856	12288	9292	8170	10828	6993	19344	9259	18595	8646	8311	16159	9351	9966	5451	10840	12469	11406	12663	15964	9370	17861	16556	18512	12707	22442	19687	11378	15501
	T							2111	14114	5446	6799	306	1	1895	4	863	336		4307	2	846	101	704	45	329	1096	227	110	107	1114	164	180	1243	390	177	730	106	221	274	199	242	340	196	1012	87	57	59	1458	134
	C							1826	10780	36998	5645	2206	1913	55	156	0	16		7601	0	0	11443	5854	5147	0	620	0	0	2460	3033	4268	0	3082	3141	29	1270	0	2311	142	1260	3179	27	66	43	83	0	0	783	35
45_9.15_JL27-AW62_JL27.ab1	G								6531	18539	3011	5449	4685	3486	2970	0	22		37	4650	4344	1	220	645	1126	293	1483	610	18	0	57	433	0	174	142	415	696	5	152	71	1	89	247	239	845	816	753	66	314
	A								3647	22506	15188	6453	8795	13706	10208	16150	17646		13100	15833	8824	11954	9669	8044	22155	9137	19057	9339	16104	8155	7989	15092	9457	8974	7650	10688	12500	10670	12528	13545	9288	16465	16432	17872	12951	21047	19318	11758	15426
	T								1003	815	7681	596	79	10012	0	1008	752		5049	0	432	24	780	5	4600	584	128	43	223	741	142	451	705	206	197	472	41	210	157	129	417	365	182	642	103	18	5	878	23
	C								1262	1331	15626	1820	2020	319	156	0	2		7366	0	87	8348	3416	4611	31	5699	1	0	1677	1780	2156	22	2479	1682	31	618	60	1094	174	610	1543	28	136	0	122	36	32	303	78
47_9.15_JL27-AW62_JL27.ab1	G								35390	10805	3491	6973	5208	2303	2804	2	87		8	7627	5846	0	553	955	1131	141	1955	875	57	0	54	1072	459	19	293	193	728	3	160	51	3	202	434	252	928	1207	1077	141	692
	A								34552	37844	16641	6696	8930	8475	8313	17802	21229		13362	14746	10076	12459	10132	8596	12432	10176	20525	20384	19289	8985	8576	16536	9700	10016	5322	11366	12962	11486	12893	15649	9729	18011	17690	19276	13379	22765	20094	11823	16303
	T								15622	4196	7274	475	80	1520	4	1215	590		4624	0	697	15	774	0	358	1081	55	153	60	1023	107	174	708	294	150	776	53	203	248	191	223	330	172	1093	44	7	31	1032	71
	C								12214	35653	17233	1663	2030	8	293	0	2		7431	0	14	10064	4639	4530	0	6634	0	3	1889	2704	2823	0	2858	2593	16	678	0	1988	153	671	2438	0	33	43	59	1	0	283	6
49_9.15_JL27-AW62_JL27.ab1	G							6667	35146	13860	3091	14204	5490	3690	4918	0	44		70	4984	4675	0	321	768	978	326	1631	627	174	0	49	859	31	36	188	216	819	24	49	66	0	83	398	198	888	1352	957	110	680
	A							4159	38017	43355	16843	10994	9378	14191	12588	11631	25949		13375	16280	9973	6480	10048	8587	22261	10588	19824	10001	17433	8523	8185	15669	10150	9290	5185	10848	12434	11462	13143	14270	9377	17311	17371	18711	13033	22338	20009	11562	15716
	T							1644	15526	4995	6956	877	116	10505	28	1289	1582		4291	0	615	1	645	315	3884	1433	328	169	103	831	189	352	1002	390	195	705	105	185	210	133	206	341	194	780	22	50	62	1135	178
	C							1615	12203	36048	17097	12105	1989	558	530	0	0		7713	0	119	6249	5101	3892	227	7091	0	0	1835	2423	2834	0	2534	2767	47	625	0	2063	149	531	2439	0	22	35	6	0	0	438	8
51_9.15_JL27-AW62_JL27.ab1	G							7888	39249	10937	4592	8164	5313	5161	4150	0	5	12	18	11799	5439	0	1061	1673	1710	329	2939	1281	87	0	101	1329	1347	31	511	255	1425	2	397	112	0	310	831	525	1552	1659	2234	257	897
	A							4831	36925	39311	15136	6597	8256	14342	9535	16313	14500	26033	13996	11413	8318	12645	6666	8582	11611	9911	20551	10187	18669	9071	8652	16123	8935	9631	9207	11330	12860	11677	12861	16163	9782	17770	17564	18612	12681	22407	19400	11502	15685
	T							2153	16123	4555	7851	482	3	10289	6	810	396	403	5516	0	581	103	898	5	445	1523	153	152	138	1744	165	376	1349	381	292	1211	87	261	359	279	283	551	382	1179	112	44	64	1365	128
	C							1968	12673	37327	16402	2131	2160	462	163	0	0	28	7570	0	44	13259	812	5669	1	6319	0	0	2836	3448	5373	0	4393	3853	13	1301	0	2999	84	1252	3804	0	17	13	14	1	0	704	13
53_9.15_JL27-AW62_JL27.ab1	G								34369	12277	3776	6817	4745	3866	3515	0	3	52	10	4626	5035	0	314	740	1060	238	1730	811	216	0	17	931	98	17	196	313	784	6	104	66	0	197	211	144	859	1330	1150	82	634
	A								38199	39284	16467	6460	9599	13559	10142	18903	9296	42554	12652	16479	10641	11828	10163	8469	11462	10052	19866	10227	17188	8409	8160	15792	10112	9172	4964	10969	11903	11173	12218	14669	9022	17439	16600	18009	12756	22006	19735	11516	15264
	T								15321	4954	7499	533	422	10489	1	1611	777	959	4309	0	723	0	925	159	446	1371	43	103	90	724	142	214	900	284	86	655	3	268	239	230	217	346	155	854	51	56	77	1095	86
	C								12077	33784	17400	1157	2035	579	351	0	0	9193	6940	0	22	8239	4746	3083	0	6115	0	0	1526	2234	3700	0	2130	2367	4	816	0	1941	212	561	2445	0	19	48	17	0	0	371	15
55_9.15_JL27-AW62_JL27.ab1	G							10957	65474	20577	16043	27953	11408	4106	4571	2	142		0	12484	7680	0	335	1177	1656	20	3505	1839	910	1	132	2381	1080	1	247	258	1550	1	377	110	16	656	1109	579	1877	2340	1857	2	602
	A							6888	63604	66325	5337	19890	18087	25068	17149	17272	65078		23585	23275	16833	11461	16361	14590	39726	17348	36076	17187	34107	15199	14522	28744	17049	16044	16776	19062	22052	20007	12292	26552	15963	31256	29654	33059	22986	37474	26772	11604	15915
	T							3552	25818	10915	20288	2461	2456	17539	50	1708	6733		7557	0	1337	126	907	0	8887	2524	2975	404	332	2152	513	239	1901	731	295	1161	349	253	254	198	180	300	43	1826	25	49	37	1930	108
	C							3604	25329	66308	2700	23115	3456	1902	1039	36	43		13955	0	0	10359	8549	7862	179	9465	15	0	4488	5311	5893	1	4589	5033	161	2211	92	4009	4	1354	5092	20	137	67	151	39	47	673	98
57_9.15_JL27-AW62_JL27.ab1	G								8857	12969	3682	6766	4975	1663	5805	5413	6		98	7822	5820	0	258	1093	1179	336	2163	998	207	0	45	1185	146	30	364	435	1092	2	179	80	5	255	611	263	1126	1555	1600	104	920
	A								4240	16145	16352	4122	7916	3930	9864	34160	20377		13757	15852	10107	6357	9741	8101	21471	9309	19351	10348	18514	8291	8047	15292	9835	9199	8458	10877	11979	11278	6488	14824	9313	16847	16613	18582	12622	21590	20260	11612	15826
	T								1774	394	7584	330	3	2680	8	723	214		6823	0	1039	20	1200	4	4954	1602	351	201	111	1574	204	431	1136	514	371	1087	122	131	154	109	198	531	315	1401	86	29	56	1482	189
	C								1515	999	16613	774	2025	20	17	17	5		7209	0	4	6946	4902	4630	268	5217	0	0	2206	2744	4526	0	2786	2384	6	1357	0	3099	127	993	3518	0	23	118	44	0	0	737	11
59_9.15_JL27-AW62_JL27.ab1	G								9271	15636	3363	7600	6606		8397	4	52		30	8325	7811	0	126	1814	1988	364	3796	1354	176	0	232	2115	1779	54	956	260	1640	48	574	729	121	1225	2615	1014	3193	2912	4866	35	944
	A								5188	19018	17284	5301	9808		9663	12811	27850		9209	18312	10019	14100	11530	9195	12144	11016	23219	11583	20950	10045	9807	18527	9116	11875	5811	12728	14677	13108	7243	17953	11190	19504	18271	21622	14359	25504	17032	10723	15417
	T								1815	490	8597	109	118		23	361	230		8438	10	952	29	1961	79	558	2152	361	349	204	2105	260	740	1177	588	254	1327	141	214	207	165	353	655	382	2352	129	19	36	1891	184
	C								1955	1351	18577	4625	2421		9	0	23		1281	0	61	14671	6184	5724	27	6704	1	0	3667	4352	6016	5	4880	4568	17	1928	3	3838	132	1756	4549	0	65	87	95	0	4	506	84
61_9.15_JL27-AW62_JL27.ab1	G								33798	20545	17492	6731	5619	7657	5000	4794	448		39	5099	5900	0	2	890	1210	112	2656	946	271	13	265	1737	15	98	476	13	1326	3	154	14	0	558	689	507	862	1656	1038	23	678
	A								29452	54076	21655	3178	7517	8660	8909	23598	24608		12863	14401	8987	5595	9398	7110	10005	8619	17068	9331	16845	7828	7691	14188	8921	8749	4963	9394	10960	9866	11076	13582	8156	14675	14034	15458	11073	18605	17339	10318	14398
	T								12265	8127	10891	966	59	9191	227	966	710		6362	0	776	86	1075	208	559	1907	601	524	300	1405	613	647	1763	850	307	1275	180	257	734	346	435	669	234	999	88	133	108	1877	566
	C								11596	42020	5795	10359	2248	485	35	34	12		6821	4	0	6136	4910	3845	4	5940	6	2	2681	2989	4406	34	2902	2796	2	1187	4	2282	165	1098	2616	0	77	27	260	1	140	591	6
63_9.15_JL27-AW62_JL27.ab1	G								52929	36659	27796		9218	9704	9493	8134	212		22	9874	9667	0	25	2469	1733	265	4024	1544	258	375	589	2791	1652	14	1342	242	2247	4	561	866	143	1811	2687	1099	3152	3808	3033	50	1269
	A								42464	84866	34261		11408	8956	12158	36330	33377		19921	22273	15201	17568	14255	11345	15483	13247	26467	13297	24933	12726	11343	21141	11056	12504	13016	14320	16283	14412	9022	19725	11781	22073	20117	24146	16209	27893	19081	9587	13537
	T								20647	11578	17120		33	4547	87	1290	991		11272	49	2130	139	2205	352	1174	3241	652	1360	1691	3232	479	996	2004	864	628	2148	300	729	400	286	661	1061	548	2937	418	417	314	1585	548
	C								17101	65507	9482		3262	268	97	92	12		9254	0	2	19058	7509	7446	14	8682	6036	1124	5779	4577	7625	0	5490	3976	2	1890	1	4843	78	1742	4330	0	6	117	17	62	0	1003	20
65_9.15_JL27-AW62_JL27.ab1	G								33780	21613	20389	6203	5316	9750	4347	3853	3490		378	4470	5146	0	8	644	843	3	2350	670	184	0	222	965	36	58	508	210	1046	18	228	252	16	625	691	316	614	1646	1538	4	777
	A								28024	53084	24780	3498	7122	10101	8908	24988	45271		12007	13590	8845	10765	8574	5556	11095	9149	16136	7599	16329	7921	7321	13302	9080	8626	8643	9281	10388	10158	5198	13665	8412	14708	13303	15173	10543	18562	17555	9619	14082
	T								13386	9189	14144	978	800	10507	403	1915	2921		5810	23	1088	160	795	121	478	1023	115	288	264	1205	293	315	1220	500	376	941	232	226	245	328	383	456	224	1050	109	225	169	1316	274
	C								12196	45361	9032	10379	1828	984	503	486	554		6671	0	1	10174	4977	280	0	6127	0	0	2924	2364	2622	33	2834	2070	0	1251	0	2301	4	768	2426	0	8	64	146	0	0	487	28
67_9.15_JL27-AW62_JL27.ab1	G								36556	21024	19903	5034	6142	7289	7091	6474	5822		23	7284	5884	0	2	1236	1105	60	2849	840	208	59	280	1479	1345	70	669	148	1823	32	474	532	85	815	1681	579	1692	2029	3272	16	788
	A								31055	55665	25530	2723	7983	5443	10111	26504	46788		14090	15572	10270	5800	9797	8357	11704	9135	18240	19968	17910	8785	8192	15137	8082	9279	9362	10486	11930	11131	5636	15439	9191	15998	15156	17011	11780	20605	16756	9718	13757
	T								14055	7796	12825	339	52	3286	288	1286	1775		7881	3	1337	174	1204	36	729	1639	296	826	339	2017	351	390	1445	550	359	1389	202	395	369	433	352	477	254	1490	170	231	146	1767	296
	C								12222	44329	7192	8983	2601	264	211	190	178		7119	0	1	6898	6285	5079	0	5450	498	108	3779	3315	5238	0	3258	2941	10	1326	0	3471	2	1529	3960	0	10	28	98	19	1	736	8
69_9.15_JL27-AW62_JL27.ab1	G							4740	51491	19281	16617	6913	5810	8267	5322	4909	4386	149	88	5062	5509	0	0	713	1048	71	2515	789	344	38	215	1332	88	21	409	60	1257	0	237	149	36	723	893	364	1001	1540	1753	2	719
	A							2093	53101	54145	23355	3665	7849	8878	8433	23187	38105	20949	13155	14396	9163	6059	9116	7627	10498	8967	17185	7904	16665	7914	7422	13813	9236	8764	8502	9397	11001	10147	5049	14368	8448	15169	14017	15969	11195	19087	18087	9868	14113
	T							1375	16682	8903	11865	508	210	10225	195	1199	2501	9	6390	0	992	151	1075	53	665	1632	368	436	309	1446	312	473	1318	545	377	846	307	353	365	385	338	553	344	1324	230	366	324	1485	446
	C							893	18104	45406	7144	11454	2193	968	367	429	409	9125	7123	0	1	6791	5261	3853	0	5611	6	0	3067	2470	3887	9	3299	2330	9	1125	0	2195	28	1272	2582	0	2	6	6	0	0	818	8
71_9.15_JL27-AW62_JL27.ab1	G								39644	23039	21152		6951	8548	7922	7248	7517		3	7590	7149	0	0	2048	1146	113	4198	1454	377	99	410	1989	1899	18	981	27	2439	3	548	758	66	1350	2647	728	3170	3786	5362	66	1126
	A								35112	63993	28127		8572	5193	11284	29519	54139		14871	17983	10684	7128	11145	9008	13223	10382	20680	9916	19647	9179	8852	16599	8246	10439	5752	11570	13482	11734	6228	16585	9966	17493	16093	19398	13288	23777	16015	9678	13851
	T								16296	10050	14628		230	3871	486	1477	1861		8187	1	1385	145	1849	68	1068	2221	716	583	353	2044	429	607	1898	766	225	1759	256	291	385	273	502	720	372	2594	239	434	128	1929	550
	C								13578	49896	7517		2723	247	52	39	99		7253	6	1	8588	6178	6095	0	7335	0	4	4321	3488	5050	9	3690	4079	0	2346	0	4084	4	1909	4657	0	38	69	151	0	17	843	1
		4	6	7	8	9	11	14	17	20	24	32	38	43	45	46	47	48	50	53	56	59	63	71	80	84	97	99	100	105	108	112	117	126	127	135	139	144	150	151	157	160	166	168	172	178	184	196	199
G/(G+A)*100		Feature 1	Feature 2	Feature 3	Feature 4	Feature 5	Feature 6	Feature 7	Feature 8	Feature 9	Feature 10	Feature 11	Feature 12	Feature 13	Feature 14	Feature 15	Feature 16	Feature 17	Feature 18	Feature 19	Feature 20	Feature 21	Feature 22	Feature 23	Feature 24	Feature 25	Feature 26	Feature 27	Feature 28	Feature 29	Feature 30	Feature 31	Feature 32	Feature 33	Feature 34	Feature 35	Feature 36	Feature 37	Feature 38	Feature 39	Feature 40	Feature 41	Feature 42	Feature 43	Feature 44	Feature 45	Feature 46	Feature 47	Feature 48
01_Exp9.15_JL27-AW62_JL27.ab1		#DIV/0!	#DIV/0!	#DIV/0!	#DIV/0!	#DIV/0!	#DIV/0!	92.2773	48.3076	27.1013	17.1248	50.6356	33.2092	24.705	20.9625	0	0.6147	0.993385	0.599985	16.821	28.9398	0	0.931738	5.43057	5.90312	1.80977	6.57331	4.86681	1.07594	0	0.549652	3.70576	0.949367	0.0728256	2.02962	0.771258	3.87235	0.0173566	0.779775	0.380486	0.680125	1.71874	1.19734	1.16475	6.30903	3.13179	3.43123	1.71061	4.71531
02_Exp9.15_JL27-AW62_JL27.ab1		#DIV/0!	#DIV/0!	#DIV/0!	#DIV/0!	#DIV/0!	#DIV/0!	#DIV/0!	43.1521	35.2837	15.3291	40.0755	18.7124	9.89346	6.1387	4.1852	6.46369	6.0225	7.68069	6.31351	3.65307	1.15797	4.07002	3.39582	1.50227	1.94222	0.672108	1.77912	4.12505	1.36839	2.92969	0.827815	2.06657	1.71413	5.21512	2.66003	1.17625	2.55864	2.81297	3.44961	0.827275	0.318302	0.389376	0.828625	0.51832	0.481121	0.441142	3.00546	1.33393
03_9.15_JL27-AW62_JL27.ab1		#DIV/0!	#DIV/0!	#DIV/0!	#DIV/0!	#DIV/0!	#DIV/0!	#DIV/0!	48.9574	24.3874	24.0688	52.5012	36.2543	17.7163	34.999	0.00471565	0	0.197491	0.072954	23.999	31.7588	0	0.942326	8.05468	6.12217	1.38647	5.68606	2.81082	0.246851	0	0.410146	4.64043	0.10369	0.446602	1.3907	1.6684	4.37526	0.00790326	0.599786	0.326134	0	0.795742	1.9974	0.876264	5.12248	3.50166	4.6544	1.28596	3.46456
05_9.15_JL27-AW62_JL27.ab1		#DIV/0!	#DIV/0!	#DIV/0!	#DIV/0!	#DIV/0!	#DIV/0!	#DIV/0!	48.5428	24.0819	19.0489	56.0461	34.6104	16.1875	34.3557	0	0.21687	#DIV/0!	0.0443099	21.1954	33.3313	0	1.53627	8.03631	6.9822	1.42995	7.85622	5.88235	1.36415	0	0.230867	4.71375	0.37795	0.23511	2.7392	1.63412	5.90916	0.04158	1.59654	0.786752	0.0104745	1.33144	2.26364	0.963254	4.44057	4.0568	3.9454	0.952948	3.63659
09_Exp9.15_JL27-AW62_JL27.ab1		#DIV/0!	#DIV/0!	#DIV/0!	#DIV/0!	#DIV/0!	#DIV/0!	100	53.9064	24.7631	17.6651	57.6554	42.1151	60.8632	38.9801	0.213347	0.692802	#DIV/0!	0.574071	28.4831	36.2272	0	0.388334	9.86618	8.56157	0.0821085	12.1937	10.9295	2.36348	0.426864	3.18209	11.9637	25.3864	0.0353107	12.0948	0.482144	10.2473	0.0377216	5.29318	5.72798	3.21856	9.23816	13.2001	4.61582	14.4459	9.98531	13.5874	0.63767	7.02811
10_Exp9.15_JL27-AW62_JL27.ab1		#DIV/0!	#DIV/0!	#DIV/0!	#DIV/0!	#DIV/0!	#DIV/0!	99.9753	53.6615	22.0839	16.8245	62.9116	38.7364	0.869565	51.0647	17.4887	0.196508	#DIV/0!	0.00972668	14.3776	37.5765	0	2.13218	9.65671	10.514	1.22541	10.8731	10.2531	1.402	0.0733291	1.31366	8.64935	17.0567	0.106195	7.1515	0.750022	9.37161	0.0161799	3.5682	4.70668	2.55642	7.07993	8.75387	2.6771	9.25926	7.02004	9.8338	1.74386	6.01387
11_Exp9.15_JL27-AW62_JL27.ab1		#DIV/0!	#DIV/0!	#DIV/0!	#DIV/0!	#DIV/0!	#DIV/0!	#DIV/0!	42.0848	27.1635	22.5866	70.329	42.5922	70.5738	45.4195	1.11517	0.903244	#DIV/0!	1.18853	33.8333	41.7006	0	0.544812	16.0655	11.288	3.32976	14.6934	11.5907	4.36607	1.86731	5.6708	16.6098	70.0422	0.486547	25.0027	0.587154	15.2449	0.0733303	16.1573	13.4242	8.94926	17.5549	21.6946	8.05487	32.9874	15.1967	38.6396	1.65203	11.0806
12_Exp9.15_JL27-AW62_JL27.ab1		#DIV/0!	#DIV/0!	#DIV/0!	#DIV/0!	#DIV/0!	#DIV/0!	59.7812	50.0114	24.1885	17.8973	67.7971	39.1339	60.1375	45.3184	16.8268	6.68082	#DIV/0!	0.317021	29.6408	41.6599	0	2.98219	13.4418	11.2069	5.51644	13.6895	14.7619	1.7483	0	1.9377	13.7379	51.9697	0	9.87853	0.532438	9.27186	0.0459453	7.18089	3.90332	8.469	10.2789	10.7418	5.43289	18.3098	10.2411	18.6436	3.53516	7.11856
13_9.15_JL27-AW62_JL27.ab1		#DIV/0!	#DIV/0!	#DIV/0!	#DIV/0!	#DIV/0!	#DIV/0!	59.0848	47.9021	23.5944	17.1683	56.6045	42.5011	60.6165	49.47	16.6768	0.0224706	#DIV/0!	0.0133494	33.5594	43.681	0	1.5759	18.7587	14.9177	0.975304	12.0337	9.85915	0.420021	0	0.934275	8.26574	16.2876	0	11.9153	0.679074	10.0407	0.286268	6.53348	4.16359	0.911418	5.88693	9.40927	4.43608	13.8868	9.71998	12.948	0.613927	4.68152
15_9.15_JL27-AW62_JL27.ab1		#DIV/0!	#DIV/0!	#DIV/0!	#DIV/0!	#DIV/0!	#DIV/0!	#DIV/0!	46.9734	23.8324	20.2776	66.0761	42.2813	70.9972	45.7609	19.5463	0.00412592	#DIV/0!	0.00901185	33.5251	43.9789	0	0.738031	20.9687	15.7264	3.72991	15.9858	15.1605	1.56302	1.3628	2.79753	14.0717	66.0154	0.0647626	21.6314	0.225252	16.0434	1.63447	12.9378	13.383	6.22428	15.5143	23.4631	6.22269	29.2673	17.7071	32.4687	1.30688	9.24737
17_9.15_JL27-AW62_JL27.ab1		#DIV/0!	#DIV/0!	#DIV/0!	#DIV/0!	#DIV/0!	#DIV/0!	#DIV/0!	47.9163	22.7161	17.3029	66.8082	40.2373	62.825	46.1424	15.4447	0.00674536	#DIV/0!	0.00678104	32.7112	45.3845	0	0.810235	17.4269	10.9203	0.617046	10.2161	9.52721	0.353454	0	0.410028	9.18585	7.14958	0	2.52887	1.11664	9.15788	0.133262	2.78834	0.774648	0.190711	2.73741	6.07192	1.8681	6.19085	6.27584	6.66058	0.236345	4.25636
19_9.15_JL27-AW62_JL27.ab1		#DIV/0!	#DIV/0!	#DIV/0!	#DIV/0!	#DIV/0!	#DIV/0!	#DIV/0!	62.7363	45.2941	16.6156	69.3183	41.9296	62.9102	48.4286	0.168808	0.139839	#DIV/0!	0	36.6701	46.6048	0	0.703887	21.9024	15.1611	0.912126	13.6509	11.5567	1.41908	0.0285605	1.16125	11.8416	51.7281	0.00899038	12.3403	0.893775	15.4869	0.64477	7.35188	4.92651	2.55185	7.83916	12.3162	4.48611	18.9815	10.9916	18.0858	0.981492	6.28776
41_9.15_JL27-AW62_JL27.ab1		#DIV/0!	#DIV/0!	#DIV/0!	#DIV/0!	#DIV/0!	#DIV/0!	63.7391	47.5953	22.7882	16.5359	49.5146	35.6893	23.2648	19.1158	0	0.180276	0.218907	0.123324	23.9314	32.5821	0	0.817867	9.4079	7.75206	0.935283	6.69362	6.92828	0.252355	0	0.327828	5.45713	0.0414036	0	0.547128	1.48055	5.93153	0.286944	0.490563	0.526653	0.0113999	0.574039	1.36288	0.572082	3.50877	4.92178	5.30307	0.458635	3.62653
43_9.15_JL27-AW62_JL27.ab1		#DIV/0!	#DIV/0!	#DIV/0!	#DIV/0!	#DIV/0!	#DIV/0!	60.0149	49.7087	21.7785	25.8931	51.1998	38.7136	20.1602	26.3468	0.0288809	0.492611	#DIV/0!	0	41.2385	36.0664	0	4.97034	12.1127	13.7829	0.469684	10.1449	8.21768	0.401714	0	0.586124	8.64944	7.28733	0	5.24944	1.51722	6.92692	0.19251	3.03982	0.653432	0.117258	2.84487	3.6153	3.10897	9.35226	6.67055	9.3809	0.0965844	3.58875
45_9.15_JL27-AW62_JL27.ab1		#DIV/0!	#DIV/0!	#DIV/0!	#DIV/0!	#DIV/0!	#DIV/0!	#DIV/0!	64.1678	45.1675	16.5449	45.7822	34.7552	20.2769	22.5376	0	0.124519	#DIV/0!	0.281647	22.7018	32.9891	0.0083647	2.22469	7.42318	4.83656	3.1071	7.22006	6.13127	0.111649	0	0.708427	2.78905	0	1.90206	1.82238	3.73773	5.27433	0.0468384	1.19874	0.521445	0.0107654	0.537634	1.4809	1.31964	6.12496	3.73233	3.75168	0.558187	1.99492
47_9.15_JL27-AW62_JL27.ab1		#DIV/0!	#DIV/0!	#DIV/0!	#DIV/0!	#DIV/0!	#DIV/0!	#DIV/0!	50.5991	22.2101	17.3406	51.0132	36.8369	21.3676	25.2226	0.0112334	0.408144	#DIV/0!	0.0598355	34.0902	36.7165	0	5.17548	9.99895	8.33886	1.36668	8.69662	4.1159	0.294635	0	0.625724	6.08814	4.51816	0.189337	5.21817	1.66969	5.31775	0.0261119	1.22577	0.324841	0.0308261	1.1091	2.39461	1.29045	6.48634	5.03504	5.08715	1.17854	4.07179
49_9.15_JL27-AW62_JL27.ab1		#DIV/0!	#DIV/0!	#DIV/0!	#DIV/0!	#DIV/0!	#DIV/0!	61.5832	48.0379	24.2244	15.5062	56.3696	36.9249	20.6364	28.0932	0	0.169276	#DIV/0!	0.52064	23.4387	31.9156	0	3.09577	8.20951	4.20844	2.98699	7.60196	5.89951	0.988243	0	0.595094	5.19724	0.304489	0.386018	3.49898	1.95228	6.17973	0.20895	0.371437	0.460379	0	0.477176	2.23986	1.04712	6.37885	5.70705	4.56453	0.942426	4.14735
51_9.15_JL27-AW62_JL27.ab1		#DIV/0!	#DIV/0!	#DIV/0!	#DIV/0!	#DIV/0!	#DIV/0!	62.0175	51.5255	21.766	23.2766	55.3079	39.1554	26.4626	30.3252	0	0.0344709	0.0460741	0.128443	50.8315	39.5362	0	13.7311	16.314	12.8369	3.21289	12.5117	11.1702	0.463852	0	1.15389	7.61517	13.1006	0.320845	5.25828	2.20112	9.9755	0.0171248	2.99442	0.688172	0	1.7146	4.51753	2.74338	10.9042	6.89354	10.3263	2.18556	5.40948
53_9.15_JL27-AW62_JL27.ab1		#DIV/0!	#DIV/0!	#DIV/0!	#DIV/0!	#DIV/0!	#DIV/0!	#DIV/0!	47.3611	23.8106	18.6534	51.3444	33.08	22.1865	25.7377	0	0.0322615	0.122049	0.0789765	21.919	32.1192	0	2.99704	8.03562	8.4651	2.31293	8.01074	7.34735	1.24109	0	0.2079	5.56718	0.959843	0.185004	3.79845	2.77433	6.17955	0.0536721	0.844019	0.447913	0	1.11703	1.25513	0.793257	6.30922	5.69935	5.50634	0.707018	3.98792
55_9.15_JL27-AW62_JL27.ab1		#DIV/0!	#DIV/0!	#DIV/0!	#DIV/0!	#DIV/0!	#DIV/0!	61.401	50.7244	23.6784	75.0374	58.4265	38.6777	14.0742	21.0451	0.0115781	0.217725	#DIV/0!	0	34.9115	31.3303	0	2.00647	7.46496	4.00174	0.115154	8.85526	9.66572	2.59874	0.00657895	0.900778	7.6498	5.95731	0.00623247	1.45098	1.3354	6.56724	0.004998	2.97577	0.412572	0.100131	2.05565	3.60498	1.72127	7.54937	5.87733	6.48643	0.0172325	3.64473
57_9.15_JL27-AW62_JL27.ab1		#DIV/0!	#DIV/0!	#DIV/0!	#DIV/0!	#DIV/0!	#DIV/0!	#DIV/0!	67.6262	44.5456	18.3788	62.1418	38.5928	29.7336	37.0477	13.6785	0.0294363	#DIV/0!	0.707326	33.0405	36.5417	0	2.58026	11.8882	5.2053	3.48367	10.0539	8.79605	1.10571	0	0.556105	7.19184	1.46278	0.325062	4.12605	3.84547	8.35437	0.0177305	2.68487	0.536769	0.0536596	1.49105	3.54738	1.3956	8.19028	6.71851	7.3193	0.887675	5.49385
59_9.15_JL27-AW62_JL27.ab1		#DIV/0!	#DIV/0!	#DIV/0!	#DIV/0!	#DIV/0!	#DIV/0!	#DIV/0!	64.1192	45.1203	16.2881	58.9102	40.2461	#DIV/0!	46.495	0.0312134	0.186367	#DIV/0!	0.32471	31.2535	43.8082	0	1.08099	16.4774	14.0674	3.19859	14.0515	10.4661	0.833097	0	2.31099	10.2461	16.3286	0.452678	14.1274	2.00185	10.0509	0.364853	7.34297	3.90215	1.06976	5.9096	12.5203	4.47959	18.1917	10.2477	22.2212	0.325339	5.76982
61_9.15_JL27-AW62_JL27.ab1		#DIV/0!	#DIV/0!	#DIV/0!	#DIV/0!	#DIV/0!	#DIV/0!	#DIV/0!	53.4356	27.5325	44.6829	67.9281	42.7756	46.9265	35.9479	16.885	1.78799	#DIV/0!	0.302279	26.1487	39.6319	0	0.0212766	11.125	10.7891	1.28279	13.4658	9.20502	1.58331	0.165795	3.33082	10.9074	0.16786	1.10772	8.75161	0.138195	10.7928	0.0303982	1.37133	0.102971	0	3.6631	4.67975	3.1757	7.22245	8.17334	5.64836	0.222416	4.49721
63_9.15_JL27-AW62_JL27.ab1		#DIV/0!	#DIV/0!	#DIV/0!	#DIV/0!	#DIV/0!	#DIV/0!	#DIV/0!	55.4852	30.1658	44.7911	#DIV/0!	44.6912	52.0043	43.8455	18.2935	0.631159	#DIV/0!	0.110314	30.7152	38.8733	0	0.17507	17.8732	10.0662	1.96122	13.1973	10.4036	1.02418	2.86238	4.93631	11.6622	12.9997	0.111839	9.34671	1.66186	12.1263	0.0277469	5.85412	4.20572	1.19926	7.58248	11.783	4.35334	16.2802	12.0122	13.7153	0.518834	8.57085
65_9.15_JL27-AW62_JL27.ab1		#DIV/0!	#DIV/0!	#DIV/0!	#DIV/0!	#DIV/0!	#DIV/0!	#DIV/0!	54.6567	28.9342	45.1394	63.9419	42.74	49.1159	32.7952	13.3595	7.15736	#DIV/0!	3.05208	24.7508	36.7808	0	0.0932184	10.3871	7.06148	0.0327797	12.7123	8.10255	1.11427	0	2.94313	6.76386	0.39491	0.667895	5.55131	2.21262	9.14815	0.176887	4.20199	1.81074	0.189843	4.07618	4.93783	2.04016	5.50327	8.14529	8.05531	0.0415671	5.22915
67_9.15_JL27-AW62_JL27.ab1		#DIV/0!	#DIV/0!	#DIV/0!	#DIV/0!	#DIV/0!	#DIV/0!	#DIV/0!	54.0681	27.4146	43.8074	64.8962	43.4832	57.2495	41.222	19.6313	11.0663	#DIV/0!	0.16297	31.8691	36.4244	0	0.0204102	12.8844	8.62675	0.652529	13.5094	4.03691	1.14803	0.667119	3.305	8.90106	14.2675	0.748743	6.66933	1.39176	13.2553	0.286661	7.75777	3.33104	0.916343	4.84744	9.98396	3.29164	12.5594	8.96439	16.3371	0.164372	5.41767
69_9.15_JL27-AW62_JL27.ab1		#DIV/0!	#DIV/0!	#DIV/0!	#DIV/0!	#DIV/0!	#DIV/0!	69.3692	49.2303	26.2591	41.5716	65.3526	42.5361	48.2181	38.6914	17.4722	10.3222	0.706228	0.664502	26.015	37.5477	0	0	8.54916	9.07674	0.785572	12.7665	9.07627	2.02246	0.477867	2.81524	8.79498	0.943801	0.239044	4.58983	0.634451	10.2545	0	4.48354	1.02638	0.424328	4.54946	5.98927	2.22862	8.20761	7.46594	8.83569	0.0202634	4.84763
71_9.15_JL27-AW62_JL27.ab1		#DIV/0!	#DIV/0!	#DIV/0!	#DIV/0!	#DIV/0!	#DIV/0!	#DIV/0!	53.0312	26.4719	42.9229	#DIV/0!	44.7787	62.208	41.2475	19.7133	12.1918	#DIV/0!	0.0201694	29.6797	40.0886	0	0	18.5239	7.9755	1.0767	16.8743	12.788	1.88274	1.06704	4.42669	10.7005	18.7186	0.172133	14.57	0.232819	15.3194	0.0255602	8.08737	4.37064	0.657895	7.16446	14.1249	3.61721	19.2611	13.7358	25.083	0.67734	7.51819
		4	6	7	8	9	11	14	17	20	24	32	38	43	45	46	47	48	50	53	56	59	63	71	80	84	97	99	100	105	108	112	117	126	127	135	139	144	150	151	157	160	166	168	172	178	184	196	199
Average (LUC)		Feature 1	Feature 2	Feature 3	Feature 4	Feature 5	Feature 6	Feature 7	Feature 8	Feature 9	Feature 10	Feature 11	Feature 12	Feature 13	Feature 14	Feature 15	Feature 16	Feature 17	Feature 18	Feature 19	Feature 20	Feature 21	Feature 22	Feature 23	Feature 24	Feature 25	Feature 26	Feature 27	Feature 28	Feature 29	Feature 30	Feature 31	Feature 32	Feature 33	Feature 34	Feature 35	Feature 36	Feature 37	Feature 38	Feature 39	Feature 40	Feature 41	Feature 42	Feature 43	Feature 44	Feature 45	Feature 46	Feature 47	Feature 48
LUC									47.24	27.7136	18.8929	49.8146	30.6966	17.1256	24.114	1.04748	1.82382		2.09949	17.0822	24.4207	0.289492	1.87009	6.22934	5.12744	1.6421	5.19692	3.83478	1.703	0.342098	1.03009	3.47194	0.874393	0.617166	2.84366	1.68346	3.83325	0.656369	1.44727	1.23575	0.379469	1.04106	1.46194	0.958224	4.0976	2.79284	3.11804	1.73874	3.2876
		4	6	7	8	9	11	14	17	20	24	32	38	43	45	46	47	48	50	53	56	59	63	71	80	84	97	99	100	105	108	112	117	126	127	135	139	144	150	151	157	160	166	168	172	178	184	196	199
single runs minus average(LUC)		Feature 1	Feature 2	Feature 3	Feature 4	Feature 5	Feature 6	Feature 7	Feature 8	Feature 9	Feature 10	Feature 11	Feature 12	Feature 13	Feature 14	Feature 15	Feature 16	Feature 17	Feature 18	Feature 19	Feature 20	Feature 21	Feature 22	Feature 23	Feature 24	Feature 25	Feature 26	Feature 27	Feature 28	Feature 29	Feature 30	Feature 31	Feature 32	Feature 33	Feature 34	Feature 35	Feature 36	Feature 37	Feature 38	Feature 39	Feature 40	Feature 41	Feature 42	Feature 43	Feature 44	Feature 45	Feature 46	Feature 47	Feature 48
09_Exp9.15_JL27-AW62_JL27.ab1		#DIV/0!	#DIV/0!	#DIV/0!	#DIV/0!	#DIV/0!	#DIV/0!	100	6.66638	-2.95047	-1.22781	7.84079	11.4186	43.7377	14.8661	-0.834131	-1.13101	#DIV/0!	-1.52541	11.4009	11.8064	-0.289492	-1.48176	3.63683	3.43412	-1.55999	6.99678	7.09468	0.660488	0.0847658	2.152	8.49178	24.512	-0.581856	9.25118	-1.20131	6.41401	-0.618647	3.84591	4.49223	2.83909	8.1971	11.7382	3.6576	10.3483	7.19247	10.4694	-1.10107	3.74052
10_Exp9.15_JL27-AW62_JL27.ab1		#DIV/0!	#DIV/0!	#DIV/0!	#DIV/0!	#DIV/0!	#DIV/0!	99.9753	6.42157	-5.62967	-2.06836	13.097	8.03983	-16.256	26.9507	16.4412	-1.62731	#DIV/0!	-2.08976	-2.70459	13.1557	-0.289492	0.262088	3.42737	5.38651	-0.416689	5.67619	6.41833	-0.300994	-0.268769	0.283576	5.17741	16.1823	-0.510972	4.30784	-0.933433	5.53835	-0.640189	2.12094	3.47093	2.17695	6.03888	7.29193	1.71887	5.16166	4.2272	6.71575	0.00511538	2.72627
11_Exp9.15_JL27-AW62_JL27.ab1		#DIV/0!	#DIV/0!	#DIV/0!	#DIV/0!	#DIV/0!	#DIV/0!	#DIV/0!	-5.15522	-0.55004	3.69371	20.5144	11.8956	53.4482	21.3055	0.0676945	-0.920571	#DIV/0!	-0.910956	16.7511	17.2798	-0.289492	-1.32528	9.83614	6.16054	1.68766	9.49652	7.75592	2.66307	1.52521	4.64071	13.1379	69.1679	-0.13062	22.1591	-1.0963	11.4117	-0.583038	14.71	12.1885	8.56979	16.5139	20.2327	7.09665	28.8898	12.4039	35.5216	-0.0867152	7.79299
12_Exp9.15_JL27-AW62_JL27.ab1		#DIV/0!	#DIV/0!	#DIV/0!	#DIV/0!	#DIV/0!	#DIV/0!	59.7812	2.77145	-3.52505	-0.995604	17.9826	8.43737	43.012	21.2045	15.7793	4.857	#DIV/0!	-1.78246	12.5586	17.2391	-0.289492	1.1121	7.21248	6.07945	3.87434	8.49255	10.9272	0.0452991	-0.342098	0.907614	10.266	51.0953	-0.617166	7.03487	-1.15102	5.4386	-0.610423	5.73362	2.66758	8.08953	9.2378	9.2799	4.47467	14.2122	7.44821	15.5256	1.79642	3.83096
13_9.15_JL27-AW62_JL27.ab1		#DIV/0!	#DIV/0!	#DIV/0!	#DIV/0!	#DIV/0!	#DIV/0!	59.0848	0.662164	-4.11918	-1.72462	6.78992	11.8045	43.4909	25.356	15.6293	-1.80135	#DIV/0!	-2.08614	16.4772	19.2602	-0.289492	-0.294185	12.5294	9.79028	-0.666798	6.83674	6.02438	-1.28298	-0.342098	-0.0958131	4.7938	15.4132	-0.617166	9.07169	-1.00438	6.20746	-0.370101	5.08621	2.92784	0.53195	4.84588	7.94733	3.47786	9.78921	6.92714	9.83	-1.12482	1.39393
15_9.15_JL27-AW62_JL27.ab1		#DIV/0!	#DIV/0!	#DIV/0!	#DIV/0!	#DIV/0!	#DIV/0!	#DIV/0!	-0.266552	-3.88115	1.38475	16.2615	11.5848	53.8716	21.6469	18.4988	-1.81969	#DIV/0!	-2.09047	16.4429	19.5581	-0.289492	-1.13206	14.7394	10.599	2.08781	10.7889	11.3257	-0.139977	1.0207	1.76744	10.5998	65.141	-0.552404	18.7877	-1.4582	12.2102	0.978104	11.4905	12.1472	5.84481	14.4732	22.0012	5.26446	25.1697	14.9142	29.3507	-0.431866	5.95977
17_9.15_JL27-AW62_JL27.ab1		#DIV/0!	#DIV/0!	#DIV/0!	#DIV/0!	#DIV/0!	#DIV/0!	#DIV/0!	0.676357	-4.99751	-1.59004	16.9936	9.54072	45.6994	22.0284	14.3973	-1.81707	#DIV/0!	-2.0927	15.629	20.9638	-0.289492	-1.05986	11.1975	5.79287	-1.02506	5.01913	5.69244	-1.34954	-0.342098	-0.62006	5.71391	6.27518	-0.617166	-0.314794	-0.566818	5.32463	-0.523107	1.34107	-0.461098	-0.188757	1.69636	4.60998	0.909872	2.09325	3.483	3.54254	-1.5024	0.96876
19_9.15_JL27-AW62_JL27.ab1		#DIV/0!	#DIV/0!	#DIV/0!	#DIV/0!	#DIV/0!	#DIV/0!	#DIV/0!	15.4964	17.5805	-2.27728	19.5037	11.2331	45.7846	24.3146	-0.87867	-1.68398	#DIV/0!	-2.09949	19.5879	22.1841	-0.289492	-1.1662	15.673	10.0337	-0.729976	8.45394	7.72194	-0.28392	-0.313538	0.131163	8.36964	50.8537	-0.608176	9.49665	-0.78968	11.6537	-0.011599	5.90462	3.69076	2.17238	6.79811	10.8542	3.52789	14.8839	8.19877	14.9678	-0.757252	3.00017
41_9.15_JL27-AW62_JL27.ab1		#DIV/0!	#DIV/0!	#DIV/0!	#DIV/0!	#DIV/0!	#DIV/0!	63.7391	0.355286	-4.92535	-2.357	-0.300014	4.9927	6.13924	-4.99818	-1.04748	-1.64354	0.218907	-1.97616	6.84918	8.16133	-0.289492	-1.05222	3.17856	2.62462	-0.70682	1.49669	3.0935	-1.45064	-0.342098	-0.70226	1.98519	-0.832989	-0.617166	-2.29653	-0.202906	2.09828	-0.369425	-0.956704	-0.709093	-0.368069	-0.467017	-0.0990558	-0.386142	-0.588828	2.12894	2.18502	-1.28011	0.338937
43_9.15_JL27-AW62_JL27.ab1		#DIV/0!	#DIV/0!	#DIV/0!	#DIV/0!	#DIV/0!	#DIV/0!	60.0149	2.46873	-5.93506	7.00017	1.38525	8.01699	3.03467	2.23283	-1.0186	-1.3312	#DIV/0!	-2.09949	24.1562	11.6457	-0.289492	3.10025	5.88339	8.6555	-1.17242	4.948	4.38291	-1.30128	-0.342098	-0.443964	5.17751	6.41294	-0.617166	2.40577	-0.166239	3.09367	-0.463859	1.59255	-0.582314	-0.26221	1.80381	2.15336	2.15075	5.25466	3.87771	6.26286	-1.64216	0.301158
45_9.15_JL27-AW62_JL27.ab1		#DIV/0!	#DIV/0!	#DIV/0!	#DIV/0!	#DIV/0!	#DIV/0!	#DIV/0!	16.9278	17.4539	-2.34803	-4.03236	4.05863	3.15132	-1.57643	-1.04748	-1.6993	#DIV/0!	-1.81784	5.61952	8.56832	-0.281127	0.354604	1.19384	-0.29088	1.465	2.02313	2.29649	-1.59135	-0.342098	-0.321661	-0.682888	-0.874393	1.28489	-1.02128	2.05427	1.44107	-0.60953	-0.248529	-0.714301	-0.368703	-0.503422	0.0189646	0.361416	2.02736	0.939491	0.63364	-1.18056	-1.29268
47_9.15_JL27-AW62_JL27.ab1		#DIV/0!	#DIV/0!	#DIV/0!	#DIV/0!	#DIV/0!	#DIV/0!	#DIV/0!	3.35909	-5.50347	-1.55235	1.19866	6.14033	4.24205	1.10864	-1.03624	-1.41567	#DIV/0!	-2.03965	17.008	12.2957	-0.289492	3.30539	3.76961	3.21142	-0.275426	3.4997	0.281126	-1.40836	-0.342098	-0.404364	2.6162	3.64377	-0.427829	2.3745	-0.0137608	1.4845	-0.630257	-0.221495	-0.910905	-0.348643	0.0680418	0.932675	0.332231	2.38874	2.2422	1.96911	-0.560208	0.784189
49_9.15_JL27-AW62_JL27.ab1		#DIV/0!	#DIV/0!	#DIV/0!	#DIV/0!	#DIV/0!	#DIV/0!	61.5832	0.797964	-3.48917	-3.38673	6.55498	6.22837	3.51088	3.97924	-1.04748	-1.65454	#DIV/0!	-1.57885	6.35645	7.49487	-0.289492	1.22568	1.98017	-0.918999	1.34489	2.40503	2.06473	-0.714754	-0.342098	-0.434994	1.7253	-0.569904	-0.231149	0.655314	0.268822	2.34648	-0.447419	-1.07583	-0.775367	-0.379469	-0.56388	0.777916	0.0888963	2.28125	2.91421	1.44649	-0.796317	0.859756
51_9.15_JL27-AW62_JL27.ab1		#DIV/0!	#DIV/0!	#DIV/0!	#DIV/0!	#DIV/0!	#DIV/0!	62.0175	4.28548	-5.94755	4.38366	5.49333	8.45886	9.33704	6.21118	-1.04748	-1.78934	0.0460741	-1.97104	33.7492	15.1155	-0.289492	11.861	10.0847	7.70943	1.57079	7.31478	7.33543	-1.23915	-0.342098	0.123802	4.14324	12.2262	-0.296322	2.41462	0.517667	6.14225	-0.639244	1.54715	-0.547574	-0.379469	0.673546	3.05559	1.78515	6.80664	4.1007	7.2083	0.446816	2.12188
53_9.15_JL27-AW62_JL27.ab1		#DIV/0!	#DIV/0!	#DIV/0!	#DIV/0!	#DIV/0!	#DIV/0!	#DIV/0!	0.121117	-3.90295	-0.239537	1.52985	2.38347	5.06096	1.62373	-1.04748	-1.79155	0.122049	-2.02051	4.83675	7.69842	-0.289492	1.12695	1.80627	3.33766	0.670823	2.81382	3.51257	-0.461903	-0.342098	-0.822188	2.09525	0.0854504	-0.432162	0.954787	1.09088	2.3463	-0.602697	-0.603248	-0.787833	-0.379469	0.0759773	-0.206809	-0.164967	2.21162	2.90651	2.3883	-1.03173	0.700326
55_9.15_JL27-AW62_JL27.ab1		#DIV/0!	#DIV/0!	#DIV/0!	#DIV/0!	#DIV/0!	#DIV/0!	61.401	3.48439	-4.03519	56.1445	8.61194	7.98118	-3.05138	-3.06887	-1.0359	-1.60609	#DIV/0!	-2.09949	17.8293	6.90957	-0.289492	0.136379	1.23562	-1.1257	-1.52695	3.65833	5.83094	0.895741	-0.335519	-0.12931	4.17786	5.08291	-0.610934	-1.39268	-0.348052	2.73399	-0.651371	1.5285	-0.823174	-0.279337	1.0146	2.14304	0.763044	3.45177	3.08449	3.36839	-1.72151	0.357133
57_9.15_JL27-AW62_JL27.ab1		#DIV/0!	#DIV/0!	#DIV/0!	#DIV/0!	#DIV/0!	#DIV/0!	#DIV/0!	20.3862	16.832	-0.514142	12.3272	7.89625	12.608	12.9337	12.631	-1.79438	#DIV/0!	-1.39216	15.9582	12.121	-0.289492	0.710168	5.65885	0.0778562	1.84157	4.85699	4.96127	-0.597287	-0.342098	-0.473983	3.71991	0.588386	-0.292104	1.28239	2.16202	4.52112	-0.638638	1.2376	-0.698978	-0.325809	0.449998	2.08544	0.437372	4.09268	3.92567	4.20126	-0.851069	2.20625
59_9.15_JL27-AW62_JL27.ab1		#DIV/0!	#DIV/0!	#DIV/0!	#DIV/0!	#DIV/0!	#DIV/0!	#DIV/0!	16.8793	17.4067	-2.60482	9.09558	9.54957	#DIV/0!	22.381	-1.01626	-1.63745	#DIV/0!	-1.77478	14.1713	19.3874	-0.289492	-0.789101	10.2481	8.93992	1.55649	8.85453	6.63133	-0.8699	-0.342098	1.2809	6.77416	15.4542	-0.164488	11.2837	0.318392	6.21761	-0.291516	5.8957	2.66641	0.690286	4.86854	11.0584	3.52137	14.0941	7.45491	19.1032	-1.4134	2.48222
61_9.15_JL27-AW62_JL27.ab1		#DIV/0!	#DIV/0!	#DIV/0!	#DIV/0!	#DIV/0!	#DIV/0!	#DIV/0!	6.19559	-0.181122	25.79	18.1136	12.079	29.801	11.834	15.8376	-0.0358208	#DIV/0!	-1.79721	9.06649	15.2111	-0.289492	-1.84881	4.89566	5.66168	-0.359317	8.2689	5.37024	-0.119683	-0.176303	2.30073	7.43544	-0.706533	0.490554	5.90795	-1.54526	6.95952	-0.625971	-0.0759404	-1.13277	-0.379469	2.62204	3.21781	2.21747	3.12485	5.3805	2.53032	-1.51633	1.20962
63_9.15_JL27-AW62_JL27.ab1		#DIV/0!	#DIV/0!	#DIV/0!	#DIV/0!	#DIV/0!	#DIV/0!	#DIV/0!	8.24522	2.45222	25.8982	#DIV/0!	13.9946	34.8787	19.7316	17.246	-1.19266	#DIV/0!	-1.98917	13.6329	14.4525	-0.289492	-1.69502	11.6438	4.93878	0.319117	8.00041	6.56883	-0.678822	2.52028	3.90622	8.19027	12.1253	-0.505327	6.50304	-0.0215957	8.29303	-0.628622	4.40685	2.96997	0.819793	6.54143	10.3211	3.39511	12.1826	9.2194	10.5973	-1.21991	5.28325
65_9.15_JL27-AW62_JL27.ab1		#DIV/0!	#DIV/0!	#DIV/0!	#DIV/0!	#DIV/0!	#DIV/0!	#DIV/0!	7.41668	1.22064	26.2465	14.1273	12.0434	31.9904	8.68118	12.312	5.33354	#DIV/0!	0.952593	7.6686	12.36	-0.289492	-1.77687	4.15775	1.93404	-1.60932	7.5154	4.26777	-0.588723	-0.342098	1.91304	3.29192	-0.479483	0.0507287	2.70764	0.529167	5.3149	-0.479482	2.75472	0.574989	-0.189625	3.03512	3.47589	1.08193	1.40567	5.35245	4.93727	-1.69718	1.94156
67_9.15_JL27-AW62_JL27.ab1		#DIV/0!	#DIV/0!	#DIV/0!	#DIV/0!	#DIV/0!	#DIV/0!	#DIV/0!	6.82815	-0.298964	24.9145	15.0816	12.7866	40.1239	17.108	18.5838	9.24252	#DIV/0!	-1.93652	14.7869	12.0037	-0.289492	-1.84968	6.65505	3.4993	-0.989574	8.31249	0.202131	-0.554967	0.325021	2.27492	5.42912	13.3931	0.131577	3.82566	-0.291693	9.42204	-0.369708	6.31051	2.09529	0.536875	3.80638	8.52202	2.33342	8.46178	6.17155	13.2191	-1.57437	2.13007
69_9.15_JL27-AW62_JL27.ab1		#DIV/0!	#DIV/0!	#DIV/0!	#DIV/0!	#DIV/0!	#DIV/0!	69.3692	1.99036	-1.4545	22.6787	15.538	11.8395	31.0926	14.5774	16.4248	8.49837	0.706228	-1.43498	8.93278	13.127	-0.289492	-1.87009	2.31982	3.94929	-0.85653	7.56957	5.24149	0.319462	0.135769	1.78515	5.32304	0.069408	-0.378122	1.74617	-1.049	6.42127	-0.656369	3.03627	-0.209363	0.0448595	3.5084	4.52733	1.27039	4.11001	4.6731	5.71764	-1.71848	1.56003
71_9.15_JL27-AW62_JL27.ab1		#DIV/0!	#DIV/0!	#DIV/0!	#DIV/0!	#DIV/0!	#DIV/0!	#DIV/0!	5.79122	-1.24171	24.0301	#DIV/0!	14.0822	45.0824	17.1335	18.6659	10.368	#DIV/0!	-2.07932	12.5975	15.6679	-0.289492	-1.87009	12.2945	2.84806	-0.565399	11.6774	8.95326	0.179744	0.724942	3.3966	7.22851	17.8442	-0.445033	11.7264	-1.45064	11.4861	-0.630809	6.6401	3.13489	0.278426	6.12341	12.6629	2.65899	15.1635	10.943	21.965	-1.0614	4.2306
		4	6	7	8	9	11	14	17	20	24	32	38	43	45	46	47	48	50	53	56	59	63	71	80	84	97	99	100	105	108	112	117	126	127	135	139	144	150	151	157	160	166	168	172	178	184	196	199
Average of NOT background corrected runs		Feature 1	Feature 2	Feature 3	Feature 4	Feature 5	Feature 6	Feature 7	Feature 8	Feature 9	Feature 10	Feature 11	Feature 12	Feature 13	Feature 14	Feature 15	Feature 16	Feature 17	Feature 18	Feature 19	Feature 20	Feature 21	Feature 22	Feature 23	Feature 24	Feature 25	Feature 26	Feature 27	Feature 28	Feature 29	Feature 30	Feature 31	Feature 32	Feature 33	Feature 34	Feature 35	Feature 36	Feature 37	Feature 38	Feature 39	Feature 40	Feature 41	Feature 42	Feature 43	Feature 44	Feature 45	Feature 46	Feature 47	Feature 48
MS2-ADARcd									50.8466	23.2894	17.2402	60.9949	40.8975	46.2936	46.4143	12.4559	0.229632		0.150982	27.2828	40.7173	0	1.22666	13.9271	11.2284	0.724968	11.3291	10.1422	1.13474	0.125048	1.46001	9.51616	16.4701	0.0353764	8.42264	0.756969	9.70437	0.118358	4.5458	3.84322	1.71928	6.23561	9.3588	3.39927	10.9457	8.25029	10.7575	0.80795	5.49497
MS2-hADARcd									50.4515	30.1196	19.3443	68.3801	41.4843	66.1547	46.2319	9.41426	1.93201		0.378641	33.4173	43.486	0	1.24223	18.0946	13.3456	3.37206	14.5049	13.2675	2.27411	0.814667	2.89182	14.0653	59.9388	0.140075	17.2132	0.559655	14.0118	0.599629	10.907	8.90925	6.54859	12.7968	17.0539	6.04914	24.8865	13.5341	26.9594	1.86889	8.43357
ADARcd									51.7905	28.9977	16.8101	50.7527	35.1124	21.5912	23.8711	0	0.126583		0.251147	22.9977	32.4015	0.00209118	2.28384	8.26905	6.31554	2.33558	7.38159	6.5766	0.648335	0	0.459812	4.75265	0.326434	0.618269	2.41673	2.48622	5.89129	0.149101	0.726189	0.489098	0.00554133	0.676471	1.58469	0.933025	5.58045	5.01513	4.78141	0.666567	3.43918
hADARcd									50.6394	22.3583	35.3869	53.9869	38.3459	20.5161	25.7349	0.0129231	0.288238		0.0470696	40.2679	35.9124	0	6.47084	11.4727	9.74011	1.2911	10.0521	8.29238	0.939734	0.00164474	0.816629	7.50064	7.71584	0.129104	4.29422	1.68086	7.19685	0.0601861	2.55894	0.519754	0.062054	1.93105	3.53311	2.21602	8.57305	6.11912	7.8202	0.869478	4.17869
NLS-MS2-ADARcd									56.2372	31.8178	37.4431	64.8411	41.6611	43.4985	36.1205	15.3488	4.82424		1.18155	27.4888	37.6255	0	0.673688	10.4874	8.03316	1.3962	12.2496	8.79497	1.45644	0.160916	2.41132	8.41452	0.742338	0.58493	5.7547	1.70769	9.63746	0.0562539	3.18543	0.869215	0.166958	3.44495	4.78856	2.21002	7.2809	7.62577	7.46467	0.29298	5.01696
NLS-MS2-hADARcd									56.6759	32.2932	36.9524		43.2998		43.2025	14.4173	6.01893		0.154541	30.8794	39.7986	0	0.319117	16.4397	10.184	1.72226	14.4081	9.42367	1.22201	1.14913	3.74475	10.3775	15.5786	0.371348	11.1784	1.32207	12.688	0.176205	7.26056	3.95239	0.960814	6.376	12.103	3.93545	16.5731	11.24	19.3392	0.421471	6.81913
		4	6	7	8	9	11	14	17	20	24	32	38	43	45	46	47	48	50	53	56	59	63	71	80	84	97	99	100	105	108	112	117	126	127	135	139	144	150	151	157	160	166	168	172	178	184	196	199
Average of background correct runs		Feature 1	Feature 2	Feature 3	Feature 4	Feature 5	Feature 6	Feature 7	Feature 8	Feature 9	Feature 10	Feature 11	Feature 12	Feature 13	Feature 14	Feature 15	Feature 16	Feature 17	Feature 18	Feature 19	Feature 20	Feature 21	Feature 22	Feature 23	Feature 24	Feature 25	Feature 26	Feature 27	Feature 28	Feature 29	Feature 30	Feature 31	Feature 32	Feature 33	Feature 34	Feature 35	Feature 36	Feature 37	Feature 38	Feature 39	Feature 40	Feature 41	Feature 42	Feature 43	Feature 44	Feature 45	Feature 46	Feature 47	Feature 48
MS2-ADARcd									3.60662	-4.42421	-1.65271	11.1803	10.2009	29.168	22.3003	11.4084	-1.59418		-1.9485	10.2006	16.2965	-0.289492	-0.643427	7.69778	6.10095	-0.917134	6.13221	6.30746	-0.568256	-0.21705	0.429927	6.04423	15.5957	-0.58179	5.57898	-0.926486	5.87111	-0.538011	3.09853	2.60748	1.33981	5.19455	7.89686	2.44105	6.84811	5.45745	7.63942	-0.930793	2.20737
MS2-hADARcd									3.21151	2.40606	0.451392	18.5656	10.7877	49.0291	22.1179	8.36679	0.108191		-1.72085	16.3351	19.0653	-0.289492	-0.627859	11.8653	8.21816	1.72996	9.30798	9.43267	0.571117	0.472569	1.86173	10.5933	59.0644	-0.477091	14.3696	-1.1238	10.1785	-0.0567393	9.45968	7.6735	6.16913	11.7557	15.592	5.09092	20.7889	10.7413	23.8414	0.130146	5.14597
ADARcd									4.55055	1.28411	-2.08282	0.938114	4.41579	4.4656	-0.242911	-1.04748	-1.69723		-1.84834	5.91547	7.98074	-0.287401	0.413752	2.03971	1.1881	0.693473	2.18467	2.74182	-1.05466	-0.342098	-0.570276	1.28071	-0.547959	0.00110287	-0.426929	0.802766	2.05803	-0.507268	-0.721078	-0.746648	-0.373927	-0.364585	0.122754	-0.025199	1.48285	2.22229	1.66336	-1.07218	0.151585
hADARcd									3.39942	-5.35532	16.494	4.1723	7.64934	3.3906	1.62095	-1.03456	-1.53558		-2.05242	23.1857	11.4916	-0.289492	4.60075	5.24332	4.61266	-0.351001	4.8552	4.4576	-0.763263	-0.340453	-0.213459	4.0287	6.84145	-0.488063	1.45055	-0.00259617	3.3636	-0.596183	1.11168	-0.715992	-0.317415	0.889998	2.07117	1.25779	4.47545	3.32627	4.70216	-0.869265	0.891091
NLS-MS2-ADARcd									8.99721	4.10425	18.5502	15.0265	10.9645	26.373	12.0066	14.3013	3.00043		-0.917939	10.4065	13.2048	-0.289492	-1.1964	4.25802	2.90572	-0.2459	7.05272	4.9602	-0.246558	-0.181183	1.38123	4.94258	-0.132055	-0.0322359	2.91104	0.0242301	5.8042	-0.600115	1.73816	-0.366532	-0.212511	2.40389	3.32662	1.25179	3.1833	4.83293	4.34662	-1.44576	1.72936
NLS-MS2-hADARcd									9.43596	4.57957	18.0595		12.6032		19.0885	13.3698	4.19511		-1.94494	13.7971	15.3779	-0.289492	-1.55097	10.2104	5.05652	0.080159	9.21121	5.58889	-0.480986	0.807036	2.71466	6.90552	14.7042	-0.245818	8.3347	-0.361383	8.8547	-0.480164	5.81329	2.71664	0.581345	5.33494	10.6411	2.97722	12.4755	8.4472	16.2211	-1.31727	3.53154
		4	6	7	8	9	11	14	17	20	24	32	38	43	45	46	47	48	50	53	56	59	63	71	80	84	97	99	100	105	108	112	117	126	127	135	139	144	150	151	157	160	166	168	172	178	184	196	199
STDEV of background correct runs		Feature 1	Feature 2	Feature 3	Feature 4	Feature 5	Feature 6	Feature 7	Feature 8	Feature 9	Feature 10	Feature 11	Feature 12	Feature 13	Feature 14	Feature 15	Feature 16	Feature 17	Feature 18	Feature 19	Feature 20	Feature 21	Feature 22	Feature 23	Feature 24	Feature 25	Feature 26	Feature 27	Feature 28	Feature 29	Feature 30	Feature 31	Feature 32	Feature 33	Feature 34	Feature 35	Feature 36	Feature 37	Feature 38	Feature 39	Feature 40	Feature 41	Feature 42	Feature 43	Feature 44	Feature 45	Feature 46	Feature 47	Feature 48
MS2-ADARcd									3.39324	1.16143	0.347566	4.75731	1.74742	30.2988	5.3636	8.20484	0.32053		0.282072	8.88533	4.49417	0	0.778489	4.84149	2.66636	0.495994	0.947056	0.602883	0.949118	0.204158	1.20635	1.67477	7.45542	0.0500607	4.54739	0.265208	0.521933	0.122961	1.68857	2.14605	1.40687	2.71337	2.93983	1.34425	3.93083	1.87814	3.18564	0.650461	1.26697
MS2-hADARcd									8.81685	10.2259	2.64091	1.85531	1.59009	5.46844	1.47668	10.1973	3.19052		0.559676	2.88831	2.34466	0	1.16303	4.02182	2.43394	1.89556	1.09894	1.96257	1.40113	0.946951	1.9695	1.96015	9.48556	0.232751	7.25119	0.273836	3.17759	0.743078	4.405	5.20642	2.91721	4.50713	6.45245	1.51392	7.3697	3.53489	10.2416	1.14409	2.16045
ADARcd									8.25629	10.7968	1.32204	4.40219	1.62031	1.38976	3.90306	0	0.0673461		0.199615	0.87892	0.480844	0.00418235	1.05205	0.830766	2.10645	0.996817	0.56089	0.676879	0.551281	0	0.231653	1.31822	0.44328	0.870253	1.51977	0.990917	0.427614	0.118528	0.373522	0.0407336	0.00640382	0.296413	0.446401	0.322647	1.38527	0.931162	0.796875	0.210331	0.987189
hADARcd									0.743892	0.903977	26.6748	3.5621	1.02919	5.08956	3.8167	0.0119209	0.204545		0.0611438	7.73274	3.40578	0	5.0521	3.74529	4.50285	1.38523	1.76333	3.03406	1.10821	0.00328947	0.264829	1.05677	3.76371	0.155089	1.89557	0.37279	1.97663	0.0886389	0.889188	0.178618	0.0557473	0.724118	0.87124	0.851845	1.95311	0.844096	2.44711	1.0249	0.848412
NLS-MS2-ADARcd									7.94045	8.55521	12.8081	2.44174	2.04825	9.22052	2.48708	2.13044	4.75674		1.26019	3.75435	1.40473	0	1.27167	1.4301	2.42386	1.48348	1.5035	0.492177	0.438392	0.225292	1.25609	1.87783	0.580331	0.394699	2.08425	1.67732	1.09564	0.0813826	1.44453	0.732305	0.189275	1.352	1.00272	0.735984	1.27137	0.687602	1.35998	0.406704	0.436371
NLS-MS2-hADARcd									5.06311	8.69386	13.7973		2.11988		2.51652	9.61279	6.49687		0.127855	0.928371	3.07692	0	0.513893	2.51928	2.73233	1.12513	1.68158	3.75868	0.459141	1.22404	1.17387	1.14774	2.50278	0.29216	3.82477	0.767872	2.1997	0.175615	0.985851	0.457425	0.232711	1.24248	1.71802	0.573434	2.94625	2.08073	5.22616	0.223822	1.48575
		4	6	7	8	9	11	14	17	20	24	32	38	43	45	46	47	48	50	53	56	59	63	71	80	84	97	99	100	105	108	112	117	126	127	135	139	144	150	151	157	160	166	168	172	178	184	196	199
3xSTDEV (=average-(3*STDEV)		Feature 1	Feature 2	Feature 3	Feature 4	Feature 5	Feature 6	Feature 7	Feature 8	Feature 9	Feature 10	Feature 11	Feature 12	Feature 13	Feature 14	Feature 15	Feature 16	Feature 17	Feature 18	Feature 19	Feature 20	Feature 21	Feature 22	Feature 23	Feature 24	Feature 25	Feature 26	Feature 27	Feature 28	Feature 29	Feature 30	Feature 31	Feature 32	Feature 33	Feature 34	Feature 35	Feature 36	Feature 37	Feature 38	Feature 39	Feature 40	Feature 41	Feature 42	Feature 43	Feature 44	Feature 45	Feature 46	Feature 47	Feature 48
MS2-ADARcd									-6.57311	-7.90851	-2.69541	-3.0916	4.95866	-61.7283	6.20952	-13.2061	-2.55577	0	-2.79472	-16.4554	2.81403	-0.289492	-2.97889	-6.82671	-1.89814	-2.40512	3.29104	4.49881	-3.41561	-0.829525	-3.18912	1.01992	-6.77058	-0.731972	-8.06321	-1.72211	4.30531	-0.906894	-1.96718	-3.83069	-2.88079	-2.94556	-0.922631	-1.59169	-4.94437	-0.176969	-1.91751	-2.88218	-1.59354
MS2-hADARcd									-23.239	-28.2717	-7.47134	12.9996	6.01744	32.6238	17.6878	-22.2252	-9.46335	0	-3.39987	7.67017	12.0313	-0.289492	-4.11694	-0.200219	0.916342	-3.95674	6.01116	3.54496	-3.63227	-2.36828	-4.04677	4.71286	30.6078	-1.17534	-7.38401	-1.94531	0.645761	-2.28597	-3.75533	-7.94575	-2.58249	-1.76563	-3.76535	0.549145	-1.32021	0.136593	-6.88351	-3.30212	-1.33539
ADARcd									-20.2183	-31.1062	-6.04895	-12.2685	-0.445128	0.296305	-11.9521	-1.04748	-1.89927	0	-2.44718	3.27871	6.5382	-0.299948	-2.74241	-0.452589	-5.13126	-2.29698	0.502001	0.711187	-2.70851	-0.342098	-1.26524	-2.67396	-1.8778	-2.60966	-4.98623	-2.16998	0.775192	-0.862853	-1.84164	-0.868849	-0.393139	-1.25382	-1.21645	-0.99314	-2.67295	-0.571201	-0.727262	-1.70317	-2.80998
hADARcd									1.16774	-8.06725	-63.5303	-6.51401	4.56175	-11.8781	-9.82914	-1.07032	-2.14921	0	-2.23585	-0.0125625	1.27429	-0.289492	-10.5555	-5.99257	-8.89587	-4.50668	-0.434798	-4.64457	-4.08789	-0.350322	-1.00795	0.858402	-4.44967	-0.95333	-4.23616	-1.12097	-2.56628	-0.862099	-1.55589	-1.25185	-0.484657	-1.28235	-0.542553	-1.29774	-1.38387	0.793985	-2.63916	-3.94397	-1.65415
NLS-MS2-ADARcd									-14.8241	-21.5614	-19.874	7.7013	4.8198	-1.28858	4.54532	7.91001	-11.2698	0	-4.6985	-0.856515	8.9906	-0.289492	-5.01142	-0.0322867	-4.36587	-4.69635	2.54222	3.48366	-1.56173	-0.857059	-2.38703	-0.690904	-1.87305	-1.21633	-3.3417	-5.00774	2.5173	-0.844263	-2.59543	-2.56345	-0.780335	-1.6521	0.318448	-0.95616	-0.630806	2.77012	0.266686	-2.66588	0.420251
NLS-MS2-hADARcd									-5.75338	-21.502	-23.3324	0	6.24361	0	11.539	-15.4685	-15.2955	0	-2.32851	11.012	6.14711	-0.289492	-3.09265	2.65255	-3.14048	-3.29522	4.16647	-5.68717	-1.85841	-2.86507	-0.806945	3.4623	7.19587	-1.1223	-3.1396	-2.665	2.25561	-1.00701	2.85574	1.34437	-0.116788	1.60748	5.48704	1.25692	3.63675	2.205	0.542634	-1.98874	-0.925714
		4	6	7	8	9	11	14	17	20	24	32	38	43	45	46	47	48	50	53	56	59	63	71	80	84	97	99	100	105	108	112	117	126	127	135	139	144	150	151	157	160	166	168	172	178	184	196	199
Significance criteria		Feature 1	Feature 2	Feature 3	Feature 4	Feature 5	Feature 6	Feature 7	Feature 8	Feature 9	Feature 10	Feature 11	Feature 12	Feature 13	Feature 14	Feature 15	Feature 16	Feature 17	Feature 18	Feature 19	Feature 20	Feature 21	Feature 22	Feature 23	Feature 24	Feature 25	Feature 26	Feature 27	Feature 28	Feature 29	Feature 30	Feature 31	Feature 32	Feature 33	Feature 34	Feature 35	Feature 36	Feature 37	Feature 38	Feature 39	Feature 40	Feature 41	Feature 42	Feature 43	Feature 44	Feature 45	Feature 46	Feature 47	Feature 48
MS2-ADARcd significant		#N/A	#N/A	#N/A	#N/A	#N/A	#N/A	#N/A	#N/A	#N/A	#N/A	#N/A	#N/A	#N/A	#N/A	#N/A	#N/A	#N/A	#N/A	#N/A	#N/A	#N/A	#N/A	#N/A	#N/A	#N/A	6.13221	6.30746	#N/A	#N/A	#N/A	6.04423	#N/A	#N/A	#N/A	#N/A	5.87111	#N/A	#N/A	#N/A	#N/A	#N/A	#N/A	#N/A	#N/A	#N/A	#N/A	#N/A	#N/A
MS2-hADARcd significant		#N/A	#N/A	#N/A	#N/A	#N/A	#N/A	#N/A	#N/A	#N/A	#N/A	#N/A	#N/A	49.0291	#N/A	#N/A	#N/A	#N/A	#N/A	#N/A	#N/A	#N/A	#N/A	#N/A	8.21816	#N/A	9.30798	9.43267	#N/A	#N/A	#N/A	10.5933	59.0644	#N/A	#N/A	#N/A	10.1785	#N/A	#N/A	#N/A	#N/A	#N/A	#N/A	5.09092	#N/A	10.7413	#N/A	#N/A	#N/A
ADARcd significant		#N/A	#N/A	#N/A	#N/A	#N/A	#N/A	#N/A	#N/A	#N/A	#N/A	#N/A	#N/A	#N/A	#N/A	#N/A	#N/A	#N/A	#N/A	#N/A	#N/A	#N/A	#N/A	#N/A	#N/A	#N/A	#N/A	#N/A	#N/A	#N/A	#N/A	#N/A	#N/A	#N/A	#N/A	#N/A	#N/A	#N/A	#N/A	#N/A	#N/A	#N/A	#N/A	#N/A	#N/A	#N/A	#N/A	#N/A	#N/A
hADARcd significant		#N/A	#N/A	#N/A	#N/A	#N/A	#N/A	#N/A	#N/A	#N/A	#N/A	#N/A	#N/A	#N/A	#N/A	#N/A	#N/A	#N/A	#N/A	#N/A	#N/A	#N/A	#N/A	#N/A	#N/A	#N/A	#N/A	#N/A	#N/A	#N/A	#N/A	4.0287	#N/A	#N/A	#N/A	#N/A	#N/A	#N/A	#N/A	#N/A	#N/A	#N/A	#N/A	#N/A	#N/A	3.32627	#N/A	#N/A	#N/A
NLS-MS2-ADARcd significant		#N/A	#N/A	#N/A	#N/A	#N/A	#N/A	#N/A	#N/A	#N/A	#N/A	#N/A	#N/A	#N/A	#N/A	14.3013	#N/A	#N/A	#N/A	#N/A	#N/A	#N/A	#N/A	#N/A	#N/A	#N/A	7.05272	4.9602	#N/A	#N/A	#N/A	#N/A	#N/A	#N/A	#N/A	#N/A	5.8042	#N/A	#N/A	#N/A	#N/A	#N/A	3.32662	#N/A	#N/A	4.83293	4.34662	#N/A	#N/A
NLS-MS2-hADARcd significant		#N/A	#N/A	#N/A	#N/A	#N/A	#N/A	#N/A	#N/A	#N/A	#N/A	#N/A	#N/A	#N/A	#N/A	#N/A	#N/A	#N/A	#N/A	#N/A	#N/A	#N/A	#N/A	10.2104	#N/A	#N/A	9.21121	#N/A	#N/A	#N/A	#N/A	6.90552	14.7042	#N/A	#N/A	#N/A	8.8547	#N/A	5.81329	2.71664	#N/A	5.33494	10.6411	2.97722	12.4755	8.4472	16.2211	#N/A	#N/A
	43	117	409	496	499	586
	43	117	409	496	499	586
Average of background correct runs	Feature 13	Feature 32	Feature 90	Feature 107	Feature 109	Feature 127
MS2-ADAR	29.168	15.5957	26.8884	7.21755	25.8809	13.5584
MS2-hADAR	49.0291	59.0644	25.3734	23.0074	31.2643	16.6949
	43	117	409	496	499	586
STDEV of background correct runs	Feature 13	Feature 32	Feature 90	Feature 107	Feature 109	Feature 127
MS2-ADAR	30.2988	7.45542	2.51506	4.5244	6.46361	3.27385
MS2-hADAR	5.46844	9.48556	5.19518	3.29941	7.34697	3.47547
amount of significant events	count
MS2-ADAR	10
MS2-hADAR	41
ADARcd	0
hADARcd	2
NLS-MS2-ADARcd	12
NLS-MS2-hADARcd	43
DsRED
DNADynamo: Peak Analysis for Single Base Annotations (called peak area)
	position	1	14	16	17	22	25	29	34	43	44	52	56	61	67	68	74	77	83	85	89	95	101	113	116	122	124	125	127	133	134	139	140	145	148	149	176	178	191	197	200	208	209	215	220	221	224	233	235
	description	Found -> DNA	Found -> DNA	Found -> DNA	Found -> DNA	Found -> DNA	Found -> DNA	Found -> DNA	Found -> DNA	Found -> DNA	Found -> DNA	Found -> DNA	Found -> DNA	Found -> DNA	Found -> DNA	Found -> DNA	Found -> DNA	Found -> DNA	Found -> DNA	Found -> DNA	Found -> DNA	Found -> DNA	Found -> DNA	Found -> DNA	Found -> DNA	Found -> DNA	Found -> DNA	Found -> DNA	Found -> DNA	Found -> DNA	Found -> DNA	Found -> DNA	Found -> DNA	Found -> DNA	Found -> DNA	Found -> DNA	Found -> DNA	Found -> DNA	Found -> DNA	Found -> DNA	Found -> DNA	Found -> DNA	Found -> DNA	Found -> DNA	Found -> DNA	Found -> DNA	Found -> DNA	Found -> DNA	Found -> DNA
01_9.15_JL27-AW62_JL27.ab1	G	63	1415	799	111	0	23	757		4	75	267	677	103	95	123	9	252	384	265	582	750	819	0	297	21	51	53	0	183	599	642	493	627	173	315	395	53	44	59	73	167	401	182	395	242	11	265	77
	A	9365	19151	19747	17686	8551	7994	15660		8955	4985	10720	12467	10911	12209	15119	9291	17079	16873	18391	13187	21389	19816	11216	15525	7981	7753	9007	7451	9048	13683	17106	8878	13892	7640	8878	13830	7863	6583	5855	9231	4122	8695	8468	10378	9807	7180	16100	5053
	T	585	422	195	91	637	202	109		263	74	467	122	199	223	236	319	248	266	950	197	125	121	951	159	497	126	170	223	329	141	248	215	290	43	39	97	335	24	165	443	1	12	664	264	208	72	412	638
	C	4495	12	4	1911	1862	2586	10		2346	67	722	0	1569	223	558	1652	11	102	21	96	4	0	284	20	1034	607	136	701	0	0	0	0	290	862	38	660	876	1121	1393	347	1094	4	215	0	0	824	453	851
02_9.15_JL27-AW62_JL27.ab1	G	33	1471	605	127	0	48	648		22	63	243	757	55	114	164	24	225	471	366	782	792	752	18	578	29	16	6	3	192	478	658	609	634	214	376	364	105	82	48	88	149	385	117	425	223	13	336	66
	A	10815	20770	10147	18104	9360	8667	16293		10124	5617	11439	13231	11790	13311	15233	9863	17707	16942	18581	13607	21770	19859	11557	15892	8471	7937	9455	7944	9318	13393	17249	9869	14420	8030	9088	14149	8327	6698	5694	8965	4452	8507	8423	10203	9734	7210	15682	4998
	T	838	750	112	87	927	130	227		234	71	479	113	218	250	222	348	306	160	870	155	78	71	1268	203	441	109	150	242	253	119	178	177	287	52	11	125	447	13	186	704	32	0	629	174	169	86	363	514
	C	6383	0	0	1575	2655	3605	0		2770	25	930	0	1767	252	785	2250	0	59	15	60	1	0	212	2	1690	1047	169	696	0	1	0	0	383	791	24	511	1112	803	1058	165	968	5	258	0	0	913	441	947
03_9.15_JL27-AW62_JL27.ab1	G	151	1295	638	49	0	38	855		46	128	208	638	1	84	53	0	154	384	182	780	855	1037	152	565	0	2	0	3	105	363	492	425	705	200	305	154	100	56	146	70	154	335	185	354	171	7	210	17
	A	10740	21480	22060	19801	9677	9227	17570		10254	9076	12259	13944	12652	13921	16198	10185	19199	18841	20588	14447	23562	21243	11668	15743	8293	7533	9320	7656	9067	13053	17283	8673	14397	7870	8812	13761	7930	6488	5597	9532	3491	7919	8524	10112	10178	7199	15806	4368
	T	669	0	76	73	876	156	93		163	55	309	0	187	121	161	223	265	99	958	12	36	57	1136	37	287	37	56	149	152	37	65	61	141	4	0	76	252	0	73	441	0	0	528	57	46	36	219	210
	C	4789	0	5	2340	2415	2635	4		2171	24	565	0	1790	82	708	1637	0	2	1	0	0	0	222	0	1517	526	237	683	9	15	0	0	538	525	1	384	668	789	1218	264	862	7	185	0	1	822	457	946
05_9.15_JL27-AW62_JL27.ab1	G	148	1707	618	252	0	20	811		24	144	195	830	5	214	124	1	253	419	189	637	960	844	112	586	0	3	0	3	300	542	671	642	739	119	351	393	56	108	83	156	116	475	328	572	339	32	315	22
	A	10202	20021	9888	18221	8704	8643	16394		10184	5113	11738	13216	12020	13190	15637	9546	18749	18091	19432	13708	22704	20548	11641	15528	7950	7792	9069	7658	8782	13749	16865	8891	14021	7632	8990	13969	7937	6608	5558	9362	3689	8448	8433	10170	10483	7035	15605	4672
	T	1143	257	133	164	905	249	247		377	86	531	25	143	141	104	144	229	68	820	59	51	48	960	114	306	195	215	262	339	264	273	215	299	230	200	69	316	78	162	636	65	9	698	191	122	33	163	452
	C	6186	4	0	1595	2230	2865	1		2744	38	1047	0	1993	139	702	1986	19	52	11	60	26	20	348	21	1265	744	264	872	3	15	0	0	274	929	4	326	703	658	965	126	1136	10	136	0	0	828	418	1066
25_Exp9.15_AW61-AW62_AW61.ab1	G					7209	965	8253		91	3433	453	3720	118	625	43	0	1094	2662	1485	2950	2597	1726	12	1966	256	353	53	173	649	1287	1768	1015	1479	55	476	74	0	162	129	142	53	302	93	366	253	183	312	104
	A					605	12222	11525		12462	11886	15549	16767	14651	7045	22231	11819	21000	19618	13375	15779	25216	23636	11927	17637	8748	8775	10783	7551	9761	14363	19124	9345	15165	8282	12860	13836	7929	7048	5459	8759	4003	8536	8521	10317	10208	7556	16469	4789
	T					68	16937	1242		1145	206	5600	202	0	354	250	142	475	170	1147	317	258	1206	1913	614	296	297	343	113	486	673	435	423	761	1328	984	122	1021	9	63	977	60	86	673	188	395	259	134	413
	C					2612	20705	611		11369	1114	5534	167	12148	0	3995	10046	50	241	438	117	235	52	1733	0	3219	1851	528	2726	410	7	177	83	957	1441	93	1088	741	1007	1625	309	1632	108	221	84	475	1482	353	1113
26_Exp9.15_AW61-AW62_AW61.ab1	G					7478	642	6965		55	3500	1222	4154	79	1029	5	0	1549	2544	1654	2829	2556	2346	21	1649	256	424	95	275	615	1394	2188	1211	1210	104	679	89	0	241	236	190	77	281	136	312	233	107	332	106
	A					378	11412	11181		11590	11444	15391	15983	14565	5470	19985	11292	20785	19597	13006	15459	25122	23796	11782	17551	8743	8527	10734	7633	9923	14107	18566	10048	15390	8145	13476	13892	8091	7251	5570	8594	4109	8698	8421	10225	10615	7504	16063	5015
	T					4	13092	1336		1295	614	6396	818	4	1033	327	324	1689	1137	2300	1143	1160	1587	2585	1549	718	1241	1066	557	1616	1778	1520	1274	927	2047	2031	507	1510	566	517	1266	672	772	1173	800	890	541	643	1149
	C					1859	19323	186		11176	1052	5994	288	11865	0	4245	8637	164	459	285	120	36	75	1398	0	3311	2098	759	2790	431	24	143	96	1255	994	199	932	735	1057	1678	234	1683	104	162	36	305	923	172	1372
27_Exp9.15_AW61-AW62_AW61.ab1	G							8333		5	4786	716	6541	296	2240	724	180	3932	5366	2841	6882	7142	6435	498	2611	815	341	70	148	2295	2594	2882	791	2066	81	1037	262	4	296	633	416	35	1129	534	605	264	958	650	981
	A							14433		14020	14561	19713	21084	17632	10958	16182	13502	23838	22849	28437	15234	31770	21812	11819	17216	8274	9462	11385	7719	8303	15297	19994	6604	15707	8260	13556	14401	8299	7906	5441	8621	4238	5381	8517	10907	10905	6964	16831	4327
	T							1289		2050	329	9952	244	0	815	5	192	1209	987	7270	760	1171	1699	2913	1002	484	879	718	395	995	1328	996	545	1035	1740	1585	394	2202	263	378	1864	475	333	1396	537	607	395	389	1074
	C							460		13438	741	8443	174	14235	0	5031	15049	138	242	613	410	16	182	2137	2	5044	3159	858	3621	563	55	603	299	2106	2365	27	2031	1129	1199	2531	568	2355	0	480	120	616	1732	439	2605
28_Exp9.15_AW61-AW62_AW61.ab1	G					44674		7149	7826	5	8719	473	5253	48	1614	17	6	3240	3710	1879	6230	4585	5385	439	2291	956	244	1	94	2033	2185	2342	1253	2418	21	621	343	0	392	537	270	0	994	329	472	360	760	620	812
	A					12840		12677	4151	14218	19654	16230	18290	16277	7186	22725	11506	21291	20210	13934	14326	27854	21786	11296	17259	7962	8294	11551	7591	8261	15062	19669	10279	15357	8188	12226	14007	8352	7185	5628	8447	4387	8237	8209	10431	11183	6828	16968	4524
	T					16259		2582	7091	5950	1335	7194	548	0	872	265	229	949	692	1541	698	569	1136	2724	1064	453	973	839	519	975	1226	1055	704	843	1531	1309	412	1704	226	363	1889	420	499	1213	649	851	586	334	937
	C					36102		2965	8045	12215	794	6440	262	14231	0	4592	11247	25	483	441	155	212	94	2062	1	4312	2426	867	2799	220	34	94	43	1593	2132	19	1481	1236	1506	1720	313	2295	159	561	29	408	1901	809	2252
29_Exp9.15_AW61-AW62_AW61.ab1	G					22320	26157	7248		3	8049	303	3648	161	585	7	0	1263	2493	1090	2289	3877	2348	38	1744	160	132	23	91	504	885	1612	856	1221	27	784	296	2	165	153	118	62	600	210	392	310	72	281	16
	A					38	23076	8992		11578	14498	13271	13068	6912	4771	18292	9844	17601	16373	20943	12766	21804	20237	11538	15545	8491	8414	10319	7676	5001	14843	19437	9106	14605	4199	11606	7630	8432	7823	6312	10021	4618	9463	9523	11278	10983	8117	16994	5405
	T					1	32430	1888		3380	1736	5302	88	0	335	202	125	481	191	6038	286	367	388	2260	346	126	285	347	95	145	381	180	135	369	259	541	134	813	32	67	1524	110	175	834	24	62	125	63	424
	C					1288	52032	1622		10619	1136	5452	186	3708	0	4711	8192	210	176	69	178	36	167	1494	22	4103	1564	540	1968	190	4	212	125	1147	1336	5	77	717	1371	1891	399	1824	151	221	130	334	1067	207	1692
31_Exp9.15_AW61-AW62_AW61.ab1	G					23540	25257	8493	7398	3	4777	921	2224	546	2034	27	0	3132	4787	1996	6724	6650	6405	653	2046	549	136	10	151	2026	2542	2106	923	2496	89	778	488	0	235	1035	409	103	1654	529	711	526	1043	636	816
	A					0	24471	11720	3609	10503	11517	16139	8552	8700	6546	14804	11969	19774	19179	13515	13311	26870	18510	11373	15984	7895	8468	10895	7690	8088	15454	20071	7066	14588	8732	11673	8090	8450	7486	5883	9663	4591	7913	9078	11047	11315	6776	17112	4790
	T					0	30188	1620	6960	3009	776	7745	335	0	673	17	171	1051	972	2017	876	852	1014	3333	846	344	1031	628	402	916	999	918	723	717	1265	1179	639	2208	135	308	1698	550	518	1095	336	492	425	167	1120
	C					330	52532	712	8218	12725	1124	8468	5	6713	0	5094	14476	225	113	8	142	10	0	2237	125	4560	3058	1393	3051	136	75	118	84	1727	1763	5	134	1459	2001	2266	586	2613	137	810	12	78	1668	869	2744
33_Exp9.15_AW61-AW62_AW61.ab1	G					23312	23758	6757		4	6554	404	1222	339	743	3	4	1430	2508	966	2934	3359	2639	130	1887	153	194	122	201	388	1138	1506	926	1345	127	539	194	4	104	194	144	96	482	364	357	307	120	397	15
	A					79	20609	9351		9950	12291	13266	7545	12200	5053	18477	10499	17936	16709	20804	12514	22207	20732	12263	16222	8844	8633	10912	7990	4775	14473	19665	9515	8327	8584	11821	8418	8732	8334	6358	10197	4841	9585	10147	11578	10888	8072	18040	5529
	T					0	29290	1433		2574	1211	5224	59	0	265	83	78	419	277	4849	110	320	446	2254	346	226	340	248	120	168	312	144	290	506	970	658	65	1282	25	76	1130	35	75	735	7	26	101	99	586
	C					1934	45490	1149		11068	671	6179	24	10561	0	4002	9842	285	143	227	229	24	197	1837	11	4098	1816	468	2838	426	6	402	272	1	1334	44	170	1198	911	1777	303	1400	78	466	43	269	981	604	1709
35_Exp9.15_AW61-AW62_AW61.ab1	G					26195	29134	9367	7134	2	5073	835	6761	417	1816	1262	28	4107	6034	2379	8022	7285	7060	609	2596	823	167	18	148	2356	2467	2736	982	3101	117	976	384	0	284	955	415	104	1465	628	903	605	1280	766	1029
	A					0	10822	11210	3382	11425	11590	17330	18065	16413	7685	33622	12646	21615	20827	14012	13387	28997	18274	11495	16085	7735	8008	11287	7590	7806	15308	20143	6871	14917	8435	11018	14959	8563	7836	5842	9755	4668	5138	9354	11131	11081	6916	17803	4707
	T					0	18893	1381	6615	2731	453	8319	235	0	478	658	127	777	645	1483	523	806	839	3162	614	250	699	536	217	520	630	542	334	789	1023	764	300	1667	12	81	2081	172	184	1230	169	174	265	155	793
	C					321	23908	978	8033	13426	1152	8826	329	15283	1	5573	14906	211	160	58	176	18	43	2083	0	5281	2675	924	3161	203	53	415	204	2069	2593	13	2558	2034	1908	2783	925	2844	2	677	72	164	2167	1013	2693
		1	14	16	17	22	25	29	34	43	44	52	56	61	67	68	74	77	83	85	89	95	101	113	116	122	124	125	127	133	134	139	140	145	148	149	176	178	191	197	200	208	209	215	220	221	224	233	235
G/(G+A)*100		Found -> DNA	Found -> DNA	Found -> DNA	Found -> DNA	Found -> DNA	Found -> DNA	Found -> DNA	Found -> DNA	Found -> DNA	Found -> DNA	Found -> DNA	Found -> DNA	Found -> DNA	Found -> DNA	Found -> DNA	Found -> DNA	Found -> DNA	Found -> DNA	Found -> DNA	Found -> DNA	Found -> DNA	Found -> DNA	Found -> DNA	Found -> DNA	Found -> DNA	Found -> DNA	Found -> DNA	Found -> DNA	Found -> DNA	Found -> DNA	Found -> DNA	Found -> DNA	Found -> DNA	Found -> DNA	Found -> DNA	Found -> DNA	Found -> DNA	Found -> DNA	Found -> DNA	Found -> DNA	Found -> DNA	Found -> DNA	Found -> DNA	Found -> DNA	Found -> DNA	Found -> DNA	Found -> DNA	Found -> DNA
01_9.15_JL27-AW62_JL27.ab1		0.668222	6.88029	3.88883	0.623701	0	0.28689	4.61107	#DIV/0!	0.0446478	1.48221	2.43014	5.15064	0.935173	0.772107	0.806981	0.0967742	1.45404	2.22518	1.42045	4.22689	3.38769	3.96898	0	1.87713	0.262434	0.653511	0.584989	0	1.98245	4.19409	3.61731	5.26091	4.31848	2.21426	3.42652	2.7768	0.66953	0.663951	0.997633	0.784609	3.89368	4.40853	2.10405	3.66657	2.4082	0.152969	1.61931	1.50097
02_9.15_JL27-AW62_JL27.ab1		0.304204	6.61391	5.62686	0.696616	0	0.550775	3.82504	#DIV/0!	0.216834	1.10915	2.08012	5.41178	0.464331	0.849162	1.06514	0.242743	1.25474	2.70488	1.9317	5.43471	3.51033	3.64854	0.155508	3.50941	0.341176	0.201182	0.0634182	0.0377501	2.01893	3.44604	3.67454	5.81218	4.21151	2.59583	3.97295	2.5081	1.24526	1.20944	0.835946	0.972053	3.23843	4.32973	1.37002	3.99887	2.23963	0.179981	2.09764	1.30332
03_9.15_JL27-AW62_JL27.ab1		1.38647	5.68606	2.81082	0.246851	0	0.410146	4.64043	#DIV/0!	0.446602	1.3907	1.6684	4.37526	0.00790326	0.599786	0.326134	0	0.795742	1.9974	0.876264	5.12248	3.50166	4.6544	1.28596	3.46456	0	0.0265428	0	0.0391696	1.14479	2.70572	2.76793	4.67136	4.66826	2.47831	3.3454	1.10672	1.24533	0.855746	2.54223	0.729015	4.22497	4.05864	2.12424	3.38238	1.65233	0.0971413	1.31119	0.387685
05_9.15_JL27-AW62_JL27.ab1		1.42995	7.85622	5.88235	1.36415	0	0.230867	4.71375	#DIV/0!	0.23511	2.7392	1.63412	5.90916	0.04158	1.59654	0.786752	0.0104745	1.33144	2.26364	0.963254	4.44057	4.0568	3.9454	0.952948	3.63659	0	0.0384862	0	0.0391594	3.30324	3.7926	3.82641	6.7345	5.00678	1.53529	3.75763	2.73639	0.700613	1.6081	1.47137	1.639	3.04862	5.32332	3.74386	5.32489	3.13251	0.452809	1.97864	0.468683
25_Exp9.15_AW61-AW62_AW61.ab1		#DIV/0!	#DIV/0!	#DIV/0!	#DIV/0!	92.2575	7.31781	41.7282	#DIV/0!	0.724926	22.4101	2.8309	18.1579	0.798971	8.14863	0.19305	0	4.95157	11.9479	9.99327	15.751	9.33736	6.80546	0.100511	10.0291	2.84318	3.86722	0.48911	2.23977	6.23439	8.22364	8.46257	9.7973	8.88609	0.65971	3.56929	0.531991	0	2.24688	2.30852	1.59533	1.30671	3.41706	1.07964	3.426	2.41851	2.36465	1.85925	2.12549
26_Exp9.15_AW61-AW62_AW61.ab1		#DIV/0!	#DIV/0!	#DIV/0!	#DIV/0!	95.1884	5.32603	38.3831	#DIV/0!	0.472306	23.4208	7.35569	20.6287	0.53947	15.8332	0.0250125	0	6.93561	11.49	11.2824	15.4692	9.23477	8.97406	0.177921	8.58854	2.84476	4.7369	0.877274	3.47749	5.83602	8.99297	10.5425	10.7558	7.28916	1.26076	4.79689	0.636578	0	3.21676	4.06476	2.16302	1.83946	3.12952	1.58934	2.96099	2.14786	1.40586	2.02501	2.06991
27_Exp9.15_AW61-AW62_AW61.ab1		#DIV/0!	#DIV/0!	#DIV/0!	#DIV/0!	#DIV/0!	#DIV/0!	36.6028	#DIV/0!	0.0356506	24.7377	3.50482	23.6778	1.65105	16.9723	4.2825	1.3156	14.1592	19.0183	9.08306	31.1177	18.3542	22.7812	4.04319	13.1689	8.96688	3.47853	0.611087	1.88128	21.655	14.4989	12.5984	10.6964	11.6244	0.971107	7.10615	1.78681	0.0481754	3.60888	10.4215	4.6033	0.819097	17.3425	5.8999	5.25539	2.36369	12.0929	3.71832	18.4815
28_Exp9.15_AW61-AW62_AW61.ab1		#DIV/0!	#DIV/0!	#DIV/0!	#DIV/0!	77.675	#DIV/0!	36.0587	65.3419	0.0351543	30.7299	2.83183	22.3124	0.294028	18.3409	0.0747516	0.0521195	13.2078	15.51	11.8826	30.3075	14.1342	19.8189	3.74095	11.7187	10.7199	2.85781	0.00865651	1.22316	19.7494	12.6689	10.6401	10.8654	13.6034	0.255817	4.83381	2.39024	0	5.17355	8.71046	3.0974	0	10.7681	3.85336	4.32908	3.11877	10.0158	3.52513	15.2174
29_Exp9.15_AW61-AW62_AW61.ab1		#DIV/0!	#DIV/0!	#DIV/0!	#DIV/0!	99.83	53.129	44.6305	#DIV/0!	0.0259045	35.6988	2.23221	21.8234	2.27626	10.9223	0.0382535	0	6.69529	13.2142	4.94712	15.2043	15.0968	10.3963	0.328265	10.0873	1.8495	1.54458	0.222394	1.17162	9.15531	5.62691	7.65832	8.59265	7.71515	0.638902	6.32768	3.73454	0.0237135	2.0656	2.36659	1.16382	1.32479	5.96244	2.15761	3.35904	2.74506	0.879228	1.62663	0.295148
31_Exp9.15_AW61-AW62_AW61.ab1		#DIV/0!	#DIV/0!	#DIV/0!	#DIV/0!	100	50.7903	42.0175	67.2118	0.0285551	29.3175	5.39859	20.6385	5.90526	23.7063	0.182051	0	13.6733	19.9741	12.8683	33.5613	19.8389	25.7074	5.4299	11.3478	6.50166	1.58066	0.0917011	1.92577	20.0316	14.1254	9.49633	11.5534	14.6102	1.00896	6.24849	5.68897	0	3.04365	14.961	4.06076	2.19429	17.2886	5.5064	6.04695	4.44219	13.3393	3.5835	14.5558
33_Exp9.15_AW61-AW62_AW61.ab1		#DIV/0!	#DIV/0!	#DIV/0!	#DIV/0!	99.6623	53.5488	41.9481	#DIV/0!	0.0401849	34.7785	2.95538	13.9386	2.70356	12.8192	0.0162338	0.0380844	7.38408	13.0509	4.4373	18.9927	13.1385	11.2918	1.04898	10.4202	1.70057	2.1978	1.10567	2.45391	7.51501	7.28973	7.1135	8.86888	13.9061	1.45793	4.36084	2.25267	0.0457875	1.23252	2.96093	1.39252	1.9445	4.78792	3.46304	2.9912	2.7423	1.46484	2.15328	0.270563
35_Exp9.15_AW61-AW62_AW61.ab1		#DIV/0!	#DIV/0!	#DIV/0!	#DIV/0!	100	72.9152	45.5217	67.8395	0.0175024	30.4447	4.59675	27.2335	2.47772	19.1138	3.6177	0.220925	15.9669	22.4638	14.5141	37.4702	20.0788	27.8677	5.03139	13.8965	9.61673	2.04281	0.159222	1.91264	23.1844	13.879	11.9586	12.5048	17.2106	1.3681	8.1374	2.50277	0	3.49754	14.0503	4.08063	2.17938	22.1869	6.29132	7.50374	5.17714	15.6174	4.12515	17.9393
		1	14	16	17	22	25	29	34	43	44	52	56	61	67	68	74	77	83	85	89	95	101	113	116	122	124	125	127	133	134	139	140	145	148	149	176	178	191	197	200	208	209	215	220	221	224	233	235
Average (LUC)		Found -> DNA	Found -> DNA	Found -> DNA	Found -> DNA	Found -> DNA	Found -> DNA	Found -> DNA	Found -> DNA	Found -> DNA	Found -> DNA	Found -> DNA	Found -> DNA	Found -> DNA	Found -> DNA	Found -> DNA	Found -> DNA	Found -> DNA	Found -> DNA	Found -> DNA	Found -> DNA	Found -> DNA	Found -> DNA	Found -> DNA	Found -> DNA	Found -> DNA	Found -> DNA	Found -> DNA	Found -> DNA	Found -> DNA	Found -> DNA	Found -> DNA	Found -> DNA	Found -> DNA	Found -> DNA	Found -> DNA	Found -> DNA	Found -> DNA	Found -> DNA	Found -> DNA	Found -> DNA	Found -> DNA	Found -> DNA	Found -> DNA	Found -> DNA	Found -> DNA	Found -> DNA	Found -> DNA	Found -> DNA
LUC		0.947211	6.75912	4.55222	0.73283	0	0.369669	4.44757		0.235798	1.68032	1.9532	5.21171	0.362247	0.954398	0.746252	0.0874979	1.20899	2.29778	1.29792	4.80616	3.61412	4.05433	0.598603	3.12192	0.150903	0.22993	0.162102	0.0290198	2.11235	3.53461	3.47155	5.61974	4.55125	2.20592	3.62562	2.282	0.965182	1.08431	1.46179	1.03117	3.60142	4.53006	2.33554	4.09318	2.35817	0.220725	1.7517	0.915165
		1	14	16	17	22	25	29	34	43	44	52	56	61	67	68	74	77	83	85	89	95	101	113	116	122	124	125	127	133	134	139	140	145	148	149	176	178	191	197	200	208	209	215	220	221	224	233	235
single runs minus average(LUC)		Found -> DNA	Found -> DNA	Found -> DNA	Found -> DNA	Found -> DNA	Found -> DNA	Found -> DNA	Found -> DNA	Found -> DNA	Found -> DNA	Found -> DNA	Found -> DNA	Found -> DNA	Found -> DNA	Found -> DNA	Found -> DNA	Found -> DNA	Found -> DNA	Found -> DNA	Found -> DNA	Found -> DNA	Found -> DNA	Found -> DNA	Found -> DNA	Found -> DNA	Found -> DNA	Found -> DNA	Found -> DNA	Found -> DNA	Found -> DNA	Found -> DNA	Found -> DNA	Found -> DNA	Found -> DNA	Found -> DNA	Found -> DNA	Found -> DNA	Found -> DNA	Found -> DNA	Found -> DNA	Found -> DNA	Found -> DNA	Found -> DNA	Found -> DNA	Found -> DNA	Found -> DNA	Found -> DNA	Found -> DNA
25_Exp9.15_AW61-AW62_AW61.ab1		#DIV/0!	#DIV/0!	#DIV/0!	#DIV/0!	92.2575	6.94814	37.2806	#DIV/0!	0.489128	20.7298	0.877697	12.9461	0.436724	7.19423	-0.553202	-0.0874979	3.74258	9.65016	8.69535	10.9448	5.72324	2.75113	-0.498092	6.90715	2.69228	3.63729	0.327009	2.21075	4.12204	4.68903	4.99102	4.17756	4.33483	-1.54621	-0.056338	-1.75001	-0.965182	1.16257	0.846725	0.564157	-2.29472	-1.11299	-1.25591	-0.667176	0.0603389	2.14392	0.10755	1.21032
26_Exp9.15_AW61-AW62_AW61.ab1		#DIV/0!	#DIV/0!	#DIV/0!	#DIV/0!	95.1884	4.95636	33.9355	#DIV/0!	0.236507	21.7405	5.40249	15.417	0.177223	14.8788	-0.72124	-0.0874979	5.72662	9.19222	9.98448	10.663	5.62065	4.91973	-0.420682	5.46662	2.69386	4.50697	0.715172	3.44847	3.72367	5.45836	7.071	5.1361	2.7379	-0.945163	1.17127	-1.64542	-0.965182	2.13246	2.60297	1.13185	-1.76196	-1.40053	-0.746201	-1.13219	-0.210307	1.18514	0.273312	1.15474
27_Exp9.15_AW61-AW62_AW61.ab1		#DIV/0!	#DIV/0!	#DIV/0!	#DIV/0!	#DIV/0!	#DIV/0!	32.1553	#DIV/0!	-0.200148	23.0574	1.55162	18.4661	1.2888	16.0179	3.53625	1.2281	12.9502	16.7205	7.78514	26.3116	14.7401	18.7269	3.44459	10.047	8.81598	3.2486	0.448985	1.85226	19.5427	10.9643	9.12681	5.07668	7.07312	-1.23481	3.48052	-0.495191	-0.917007	2.52457	8.95968	3.57213	-2.78233	12.8125	3.56436	1.16221	0.00551729	11.8722	1.96663	17.5664
28_Exp9.15_AW61-AW62_AW61.ab1		#DIV/0!	#DIV/0!	#DIV/0!	#DIV/0!	77.675	#DIV/0!	31.6111	65.3419	-0.200644	29.0496	0.878628	17.1007	-0.0682194	17.3865	-0.671501	-0.0353784	11.9988	13.2123	10.5847	25.5013	10.5201	15.7646	3.14234	8.59675	10.569	2.62788	-0.153445	1.19414	17.637	9.13426	7.16859	5.24568	9.05212	-1.9501	1.20819	0.108243	-0.965182	4.08924	7.24867	2.06623	-3.60142	6.23801	1.51782	0.235904	0.760605	9.79509	1.77344	14.3022
29_Exp9.15_AW61-AW62_AW61.ab1		#DIV/0!	#DIV/0!	#DIV/0!	#DIV/0!	99.83	52.7593	40.183	#DIV/0!	-0.209894	34.0184	0.27901	16.6117	1.91401	9.96793	-0.707999	-0.0874979	5.4863	10.9165	3.64921	10.3981	11.4826	6.34195	-0.270338	6.96542	1.69859	1.31465	0.0602923	1.1426	7.04296	2.09229	4.18677	2.97292	3.1639	-1.56702	2.70206	1.45254	-0.941469	0.981289	0.904796	0.132654	-2.27664	1.43238	-0.177935	-0.734139	0.386895	0.658503	-0.125067	-0.620017
31_Exp9.15_AW61-AW62_AW61.ab1		#DIV/0!	#DIV/0!	#DIV/0!	#DIV/0!	100	50.4206	37.5699	67.2118	-0.207243	27.6372	3.44539	15.4267	5.54301	22.7519	-0.564201	-0.0874979	12.4643	17.6764	11.5704	28.7551	16.2248	21.6531	4.8313	8.22583	6.35076	1.35073	-0.0704007	1.89676	17.9193	10.5907	6.02478	5.93365	10.0589	-1.19697	2.62287	3.40697	-0.965182	1.95934	13.4992	3.02959	-1.40713	12.7585	3.17086	1.95377	2.08402	13.1186	1.83181	13.6407
33_Exp9.15_AW61-AW62_AW61.ab1		#DIV/0!	#DIV/0!	#DIV/0!	#DIV/0!	99.6623	53.1791	37.5005	#DIV/0!	-0.195614	33.0981	1.00218	8.72693	2.34132	11.8648	-0.730019	-0.0494136	6.17508	10.7532	3.13938	14.1866	9.52443	7.23744	0.450376	7.29831	1.54966	1.96787	0.943572	2.42489	5.40266	3.75512	3.64196	3.24915	9.35487	-0.747995	0.735217	-0.0293305	-0.919395	0.148211	1.49913	0.361346	-1.65692	0.257864	1.1275	-1.10198	0.384128	1.24412	0.401583	-0.644602
35_Exp9.15_AW61-AW62_AW61.ab1		#DIV/0!	#DIV/0!	#DIV/0!	#DIV/0!	100	72.5455	41.0741	67.8395	-0.218296	28.7644	2.64355	22.0218	2.11547	18.1594	2.87145	0.133427	14.7579	20.166	13.2161	32.6641	16.4647	23.8134	4.43279	10.7745	9.46583	1.81288	-0.00288022	1.88362	21.0721	10.3444	8.48702	6.88504	12.6593	-0.83782	4.51178	0.220769	-0.965182	2.41323	12.5885	3.04946	-1.42204	17.6568	3.95578	3.41056	2.81897	15.3966	2.37346	17.0242
		1	14	16	17	22	25	29	34	43	44	52	56	61	67	68	74	77	83	85	89	95	101	113	116	122	124	125	127	133	134	139	140	145	148	149	176	178	191	197	200	208	209	215	220	221	224	233	235
Average of NOT background corrected runs		Found -> DNA	Found -> DNA	Found -> DNA	Found -> DNA	Found -> DNA	Found -> DNA	Found -> DNA	Found -> DNA	Found -> DNA	Found -> DNA	Found -> DNA	Found -> DNA	Found -> DNA	Found -> DNA	Found -> DNA	Found -> DNA	Found -> DNA	Found -> DNA	Found -> DNA	Found -> DNA	Found -> DNA	Found -> DNA	Found -> DNA	Found -> DNA	Found -> DNA	Found -> DNA	Found -> DNA	Found -> DNA	Found -> DNA	Found -> DNA	Found -> DNA	Found -> DNA	Found -> DNA	Found -> DNA	Found -> DNA	Found -> DNA	Found -> DNA	Found -> DNA	Found -> DNA	Found -> DNA	Found -> DNA	Found -> DNA	Found -> DNA	Found -> DNA	Found -> DNA	Found -> DNA	Found -> DNA	Found -> DNA
#1512 (dsRED)						96.7345	29.8304	41.6725		0.31583	29.077	3.84354	18.6371	1.57957	11.9308	0.0681375	0.00952109	6.49164	12.4258	7.66502	16.3543	11.7019	9.36689	0.413919	9.7813	2.3095	3.08663	0.673613	2.3357	7.18518	7.53331	8.44424	9.50367	9.44913	1.00432	4.76368	1.78895	0.0173753	2.19044	2.9252	1.57867	1.60386	4.32424	2.07241	3.18431	2.51343	1.52864	1.91604	1.19028
#1546 (dsRED)								40.0502		0.0292156	28.8075	4.083	23.4655	2.58201	19.5333	2.03925	0.39716	14.2518	19.2416	12.087	33.1142	18.1015	24.0438	4.56136	12.533	8.95129	2.48995	0.217667	1.73571	21.1551	13.793	11.1733	11.405	14.2621	0.900995	6.58146	3.0922	0.0120438	3.8309	12.0358	3.96052	1.29819	16.8965	5.38775	5.78379	3.77545	12.7663	3.73803	16.5485
Position plus 83 to match it to reporter MS2-DsRED		84	97	99	100	105	108	112	117	126	127	135	139	144	150	151	157	160	166	168	172	178	184	196	199	205	207	208	210	216	217	222	223	228	231	232	259	261	274	280	283	291	292	298	303	304	307	316	318
Average of background corrected runs		Found -> DNA	Found -> DNA	Found -> DNA	Found -> DNA	Found -> DNA	Found -> DNA	Found -> DNA	Found -> DNA	Found -> DNA	Found -> DNA	Found -> DNA	Found -> DNA	Found -> DNA	Found -> DNA	Found -> DNA	Found -> DNA	Found -> DNA	Found -> DNA	Found -> DNA	Found -> DNA	Found -> DNA	Found -> DNA	Found -> DNA	Found -> DNA	Found -> DNA	Found -> DNA	Found -> DNA	Found -> DNA	Found -> DNA	Found -> DNA	Found -> DNA	Found -> DNA	Found -> DNA	Found -> DNA	Found -> DNA	Found -> DNA	Found -> DNA	Found -> DNA	Found -> DNA	Found -> DNA	Found -> DNA	Found -> DNA	Found -> DNA	Found -> DNA	Found -> DNA	Found -> DNA	Found -> DNA	Found -> DNA
MS2-ADARcd (dsRED)						96.7345	29.4607	37.2249		0.0800319	27.3967	1.89034	13.4254	1.21732	10.9764	-0.678115	-0.0779768	5.28265	10.128	6.3671	11.5481	8.08774	5.31256	-0.184684	6.65937	2.1586	2.8567	0.511511	2.30668	5.07283	3.9987	4.97269	3.88393	4.89787	-1.2016	1.13805	-0.493055	-0.947807	1.10613	1.46341	0.547503	-1.99756	-0.20582	-0.263137	-0.908869	0.155264	1.30792	0.164345	0.275111
MS2-hADARcd (dsRED)								35.6026		-0.206583	27.1271	2.1298	18.2538	2.21977	18.5789	1.293	0.309662	13.0428	16.9438	10.7891	28.308	14.4874	19.9895	3.96276	9.41103	8.80039	2.26002	0.0555647	1.70669	19.0428	10.2584	7.7018	5.78526	9.71087	-1.30493	2.95584	0.810198	-0.953138	2.74659	10.574	2.92935	-2.30323	12.3665	3.0522	1.69061	1.41728	12.5456	1.98633	15.6334
Position plus 83 to match it to reporter MS2-DsRED		84	97	99	100	105	108	112	117	126	127	135	139	144	150	151	157	160	166	168	172	178	184	196	199	205	207	208	210	216	217	222	223	228	231	232	259	261	274	280	283	291	292	298	303	304	307	316	318
STDEV of background corrected runs		Found -> DNA	Found -> DNA	Found -> DNA	Found -> DNA	Found -> DNA	Found -> DNA	Found -> DNA	Found -> DNA	Found -> DNA	Found -> DNA	Found -> DNA	Found -> DNA	Found -> DNA	Found -> DNA	Found -> DNA	Found -> DNA	Found -> DNA	Found -> DNA	Found -> DNA	Found -> DNA	Found -> DNA	Found -> DNA	Found -> DNA	Found -> DNA	Found -> DNA	Found -> DNA	Found -> DNA	Found -> DNA	Found -> DNA	Found -> DNA	Found -> DNA	Found -> DNA	Found -> DNA	Found -> DNA	Found -> DNA	Found -> DNA	Found -> DNA	Found -> DNA	Found -> DNA	Found -> DNA	Found -> DNA	Found -> DNA	Found -> DNA	Found -> DNA	Found -> DNA	Found -> DNA	Found -> DNA	Found -> DNA
#1512 (dsRED)						3.67824	27.158	2.55924		0.342482	7.13664	2.36261	3.48445	1.07081	3.23212	0.0837655	0.0190422	1.06565	0.839948	3.47905	1.77309	2.90212	1.95619	0.433804	0.813626	0.62014	1.47203	0.394036	0.945505	1.49604	1.44924	1.50463	0.980995	3.04707	0.417854	1.15989	1.51748	0.0219942	0.814396	0.814906	0.42759	0.335524	1.31009	1.02633	0.242286	0.287915	0.616384	0.227406	1.04809
#1546 (dsRED)								4.53225		0.00845208	2.78087	1.13936	2.80269	2.3914	2.91951	2.22352	0.619509	1.20758	2.8806	2.2779	3.21654	2.75267	3.50397	0.799349	1.20158	1.78622	0.844462	0.269412	0.34221	1.5923	0.79159	1.38371	0.821536	2.32423	0.465838	1.39778	1.75949	0.0240877	0.927884	2.95966	0.627859	1.07925	4.68681	1.07194	1.34448	1.26933	2.34347	0.270468	1.95052
Position plus 83 to match it to reporter MS2-DsRED		84	97	99	100	105	108	112	117	126	127	135	139	144	150	151	157	160	166	168	172	178	184	196	199	205	207	208	210	216	217	222	223	228	231	232	259	261	274	280	283	291	292	298	303	304	307	316	318
3xSTDEV above 0 (=average-(3*STDEV)		Found -> DNA	Found -> DNA	Found -> DNA	Found -> DNA	Found -> DNA	Found -> DNA	Found -> DNA	Found -> DNA	Found -> DNA	Found -> DNA	Found -> DNA	Found -> DNA	Found -> DNA	Found -> DNA	Found -> DNA	Found -> DNA	Found -> DNA	Found -> DNA	Found -> DNA	Found -> DNA	Found -> DNA	Found -> DNA	Found -> DNA	Found -> DNA	Found -> DNA	Found -> DNA	Found -> DNA	Found -> DNA	Found -> DNA	Found -> DNA	Found -> DNA	Found -> DNA	Found -> DNA	Found -> DNA	Found -> DNA	Found -> DNA	Found -> DNA	Found -> DNA	Found -> DNA	Found -> DNA	Found -> DNA	Found -> DNA	Found -> DNA	Found -> DNA	Found -> DNA	Found -> DNA	Found -> DNA	Found -> DNA
#1512 (dsRED)		0				85.6998	-52.0132	29.5472		-0.947414	5.98676	-5.1975	2.97208	-1.9951	1.28008	-0.929411	-0.135103	2.08569	7.60816	-4.07004	6.22886	-0.618603	-0.556014	-1.4861	4.2185	0.298178	-1.5594	-0.670598	-0.529834	0.584701	-0.349011	0.458791	0.940945	-4.24334	-2.45516	-2.34163	-5.04551	-1.01379	-1.33706	-0.981314	-0.735266	-3.00413	-4.13609	-3.34213	-1.63573	-0.70848	-0.541232	-0.517875	-2.86917
#1546 (dsRED)		0						22.0059		-0.231939	18.7845	-1.28829	9.84578	-4.95444	9.82039	-5.37756	-1.54886	9.42004	8.30197	3.9554	18.6584	6.22942	9.47755	1.56471	5.80629	3.44174	-0.273362	-0.75267	0.680063	14.2659	7.88366	3.55067	3.32065	2.73818	-2.70244	-1.23751	-4.46828	-1.0254	-0.0370579	1.69502	1.04577	-5.54097	-1.69397	-0.163619	-2.34282	-2.3907	5.51521	1.17493	9.78179
Position plus 83 to match it to reporter MS2-DsRED		84	97	99	100	105	108	112	117	126	127	135	139	144	150	151	157	160	166	168	172	178	184	196	199	205	207	208	210	216	217	222	223	228	231	232	259	261	274	280	283	291	292	298	303	304	307	316	318
Significance criteria		Found -> DNA	Found -> DNA	Found -> DNA	Found -> DNA	Found -> DNA	Found -> DNA	Found -> DNA	Found -> DNA	Found -> DNA	Found -> DNA	Found -> DNA	Found -> DNA	Found -> DNA	Found -> DNA	Found -> DNA	Found -> DNA	Found -> DNA	Found -> DNA	Found -> DNA	Found -> DNA	Found -> DNA	Found -> DNA	Found -> DNA	Found -> DNA	Found -> DNA	Found -> DNA	Found -> DNA	Found -> DNA	Found -> DNA	Found -> DNA	Found -> DNA	Found -> DNA	Found -> DNA	Found -> DNA	Found -> DNA	Found -> DNA	Found -> DNA	Found -> DNA	Found -> DNA	Found -> DNA	Found -> DNA	Found -> DNA	Found -> DNA	Found -> DNA	Found -> DNA	Found -> DNA	Found -> DNA	Found -> DNA
MS2-ADARcd (dsRED) significant		#N/A	#N/A	#N/A	#N/A	96.7345	#N/A	37.2249	#N/A	#N/A	27.3967	#N/A	13.4254	#N/A	10.9764	#N/A	#N/A	5.28265	10.128	#N/A	11.5481	#N/A	#N/A	#N/A	6.65937	2.1586	#N/A	#N/A	#N/A	5.07283	#N/A	4.97269	#N/A	#N/A	#N/A	#N/A	#N/A	#N/A	#N/A	#N/A	#N/A	#N/A	#N/A	#N/A	#N/A	#N/A	#N/A	#N/A	#N/A
MS2-hADARcd (dsRED) significant		#N/A	#N/A	#N/A	#N/A	#N/A	#N/A	35.6026	#N/A	#N/A	27.1271	#N/A	18.2538	#N/A	18.5789	#N/A	#N/A	13.0428	16.9438	10.7891	28.308	14.4874	19.9895	3.96276	9.41103	8.80039	#N/A	#N/A	1.70669	19.0428	10.2584	7.7018	5.78526	9.71087	#N/A	#N/A	#N/A	#N/A	#N/A	10.574	2.92935	#N/A	#N/A	#N/A	#N/A	#N/A	12.5456	1.98633	15.6334
Reporter MS2-DsRED		4	6	7	8	9	11	14	17	20	24	32	38	43	45	46	47	48	50	53	56	59	63	71	80	84	97	99	100	105	108	112	117	126	127	135	139	144	150	151	157	160	166	168	172	178	184	196	199
Average of background correct runs		Feature 1	Feature 2	Feature 3	Feature 4	Feature 5	Feature 6	Feature 7	Feature 8	Feature 9	Feature 10	Feature 11	Feature 12	Feature 13	Feature 14	Feature 15	Feature 16	Feature 17	Feature 18	Feature 19	Feature 20	Feature 21	Feature 22	Feature 23	Feature 24	Feature 25	Feature 26	Feature 27	Feature 28	Feature 29	Feature 30	Feature 31	Feature 32	Feature 33	Feature 34	Feature 35	Feature 36	Feature 37	Feature 38	Feature 39	Feature 40	Feature 41	Feature 42	Feature 43	Feature 44	Feature 45	Feature 46	Feature 47	Feature 48
MS2-hADARcd									3.21151	2.40606	0.451392	18.5656	10.7877	49.0291	22.1179	8.36679	0.108191		-1.72085	16.3351	19.0653	-0.289492	-0.627859	11.8653	8.21816	1.72996	9.30798	9.43267	0.571117	0.472569	1.86173	10.5933	59.0644	-0.477091	14.3696	-1.1238	10.1785	-0.0567393	9.45968	7.6735	6.16913	11.7557	15.592	5.09092	20.7889	10.7413	23.8414	0.130146	5.14597
MS2-hADARcd significant		#N/A	#N/A	#N/A	#N/A	#N/A	#N/A	#N/A	#N/A	#N/A	#N/A	#N/A	#N/A	49.0291	#N/A	#N/A	#N/A	#N/A	#N/A	#N/A	#N/A	#N/A	#N/A	#N/A	8.21816	#N/A	9.30798	9.43267	#N/A	#N/A	#N/A	10.5933	59.0644	#N/A	#N/A	#N/A	10.1785	#N/A	#N/A	#N/A	#N/A	#N/A	#N/A	5.09092	#N/A	10.7413	#N/A	#N/A	#N/A
		4	6	7	8	9	11	14	17	20	24	32	38	43	45	46	47	48	50	53	56	59	63	71	80	84	97	99	100	105	108	112	117	126	127	135	139	144	150	151	157	160	166	168	172	178	184	196	199
Significance criteria		Feature 1	Feature 2	Feature 3	Feature 4	Feature 5	Feature 6	Feature 7	Feature 8	Feature 9	Feature 10	Feature 11	Feature 12	Feature 13	Feature 14	Feature 15	Feature 16	Feature 17	Feature 18	Feature 19	Feature 20	Feature 21	Feature 22	Feature 23	Feature 24	Feature 25	Feature 26	Feature 27	Feature 28	Feature 29	Feature 30	Feature 31	Feature 32	Feature 33	Feature 34	Feature 35	Feature 36	Feature 37	Feature 38	Feature 39	Feature 40	Feature 41	Feature 42	Feature 43	Feature 44	Feature 45	Feature 46	Feature 47	Feature 48
MS2-ADARcd (rep) significant		#N/A	#N/A	#N/A	#N/A	#N/A	#N/A	#N/A	#N/A	#N/A	#N/A	#N/A	#N/A	#N/A	#N/A	#N/A	#N/A	#N/A	#N/A	#N/A	#N/A	#N/A	#N/A	#N/A	#N/A	#N/A	6.13221	6.30746	#N/A	#N/A	#N/A	6.04423	#N/A	#N/A	#N/A	#N/A	5.87111	#N/A	#N/A	#N/A	#N/A	#N/A	#N/A	#N/A	#N/A	#N/A	#N/A	#N/A	#N/A
MS2-hADARcd (rep) significant		#N/A	#N/A	#N/A	#N/A	#N/A	#N/A	#N/A	#N/A	#N/A	#N/A	#N/A	#N/A	49.0291	#N/A	#N/A	#N/A	#N/A	#N/A	#N/A	#N/A	#N/A	#N/A	#N/A	8.21816	#N/A	9.30798	9.43267	#N/A	#N/A	#N/A	10.5933	59.0644	#N/A	#N/A	#N/A	10.1785	#N/A	#N/A	#N/A	#N/A	#N/A	#N/A	5.09092	#N/A	10.7413	#N/A	#N/A	#N/A
		4	6	7	8	9	11	14	17	20	24	32	38	43	45	46	47	48	50	53	56	59	63	71	80	84	97	99	100	105	108	112	117	126	127	135	139	144	150	151	157	160	166	168	172	178	184	196	199
																										Found -> DNA	Found -> DNA	Found -> DNA	Found -> DNA	Found -> DNA	Found -> DNA	Found -> DNA	Found -> DNA	Found -> DNA	Found -> DNA	Found -> DNA	Found -> DNA	Found -> DNA	Found -> DNA	Found -> DNA	Found -> DNA	Found -> DNA	Found -> DNA	Found -> DNA	Found -> DNA	Found -> DNA	Found -> DNA	Found -> DNA	Found -> DNA
MS2-ADARcd significant unique		#N/A	#N/A	#N/A	#N/A	#N/A	#N/A	#N/A	#N/A	#N/A	#N/A	#N/A	#N/A	#N/A	#N/A	#N/A	#N/A	#N/A	#N/A	#N/A	#N/A	#N/A	#N/A	#N/A	#N/A	#N/A	6.13221	6.30746	#N/A	#N/A	#N/A	#N/A	#N/A	#N/A	#N/A	#N/A	#N/A	#N/A	#N/A	#N/A	#N/A	#N/A	#N/A	#N/A	#N/A	#N/A	#N/A	#N/A	#N/A
MS2-hADARcd significant unique		#N/A	#N/A	#N/A	#N/A	#N/A	#N/A	#N/A	#N/A	#N/A	#N/A	#N/A	#N/A	49.0291	#N/A	#N/A	#N/A	#N/A	#N/A	#N/A	#N/A	#N/A	#N/A	#N/A	8.21816	#N/A	9.30798	9.43267	#N/A	#N/A	#N/A	#N/A	59.0644	#N/A	#N/A	#N/A	#N/A	#N/A	#N/A	#N/A	#N/A	#N/A	#N/A	#N/A	#N/A	#N/A	#N/A	#N/A	#N/A
		4	6	7	8	9	11	14	17	20	24	32	38	43	45	46	47	48	50	53	56	59	63	71	80	84	97	99	100	105	108	112	117	126	127	135	139	144	150	151	157	160	166	168	172	178	184	196	199
																										Found -> DNA	Found -> DNA	Found -> DNA	Found -> DNA	Found -> DNA	Found -> DNA	Found -> DNA	Found -> DNA	Found -> DNA	Found -> DNA	Found -> DNA	Found -> DNA	Found -> DNA	Found -> DNA	Found -> DNA	Found -> DNA	Found -> DNA	Found -> DNA	Found -> DNA	Found -> DNA	Found -> DNA	Found -> DNA	Found -> DNA	Found -> DNA
MS2-ADARcd (dsRED) significant unique																										#N/A	#N/A	#N/A	#N/A	96.7345	#N/A	#N/A	#N/A	#N/A	27.3967	#N/A	#N/A	#N/A	10.9764	#N/A	#N/A	5.28265	10.128	#N/A	11.5481	#N/A	#N/A	#N/A	6.65937
MS2-hADARcd (dsRED) significant unique																									#N/A	#N/A	#N/A	#N/A	#N/A	#N/A	#N/A	#N/A	#N/A	#N/A	27.1271	#N/A	#N/A	#N/A	18.5789	#N/A	#N/A	13.0428	16.9438	#N/A	28.308	#N/A	19.9895	3.96276	9.41103
Position plus 83 to match it to reporter MS2-DsRED		84	97	99	100	105	108	112	117	126	127	135	139	144	150	151	157	160	166	168	172	178	184	196	199	205	207	208	210	216	217	222	223	228	231	232	259	261	274	280	283	291	292	298	303	304	307	316	318
Average of background corrected runs		Found -> DNA	Found -> DNA	Found -> DNA	Found -> DNA	Found -> DNA	Found -> DNA	Found -> DNA	Found -> DNA	Found -> DNA	Found -> DNA	Found -> DNA	Found -> DNA	Found -> DNA	Found -> DNA	Found -> DNA	Found -> DNA	Found -> DNA	Found -> DNA	Found -> DNA	Found -> DNA	Found -> DNA	Found -> DNA	Found -> DNA	Found -> DNA	Found -> DNA	Found -> DNA	Found -> DNA	Found -> DNA	Found -> DNA	Found -> DNA	Found -> DNA	Found -> DNA	Found -> DNA	Found -> DNA	Found -> DNA	Found -> DNA	Found -> DNA	Found -> DNA	Found -> DNA	Found -> DNA	Found -> DNA	Found -> DNA	Found -> DNA	Found -> DNA	Found -> DNA	Found -> DNA	Found -> DNA	Found -> DNA
MS2-hADARcd (dsRED)								35.6026		-0.206583	27.1271	2.1298	18.2538	2.21977	18.5789	1.293	0.309662	13.0428	16.9438	10.7891	28.308	14.4874	19.9895	3.96276	9.41103	8.80039	2.26002	0.0555647	1.70669	19.0428	10.2584	7.7018	5.78526	9.71087	-1.30493	2.95584	0.810198	-0.953138	2.74659	10.574	2.92935	-2.30323	12.3665	3.0522	1.69061	1.41728	12.5456	1.98633	15.6334
Reporter MS2-DsRED		4	6	7	8	9	11	14	17	20	24	32	38	43	45	46	47	48	50	53	56	59	63	71	80	84	97	99	100	105	108	112	117	126	127	135	139	144	150	151	157	160	166	168	172	178	184	196	199
Average of background correct runs		Feature 1	Feature 2	Feature 3	Feature 4	Feature 5	Feature 6	Feature 7	Feature 8	Feature 9	Feature 10	Feature 11	Feature 12	Feature 13	Feature 14	Feature 15	Feature 16	Feature 17	Feature 18	Feature 19	Feature 20	Feature 21	Feature 22	Feature 23	Feature 24	Feature 25	Feature 26	Feature 27	Feature 28	Feature 29	Feature 30	Feature 31	Feature 32	Feature 33	Feature 34	Feature 35	Feature 36	Feature 37	Feature 38	Feature 39	Feature 40	Feature 41	Feature 42	Feature 43	Feature 44	Feature 45	Feature 46	Feature 47	Feature 48
MS2-hADARcd									3.21151	2.40606	0.451392	18.5656	10.7877	49.0291	22.1179	8.36679	0.108191		-1.72085	16.3351	19.0653	-0.289492	-0.627859	11.8653	8.21816	1.72996	9.30798	9.43267	0.571117	0.472569	1.86173	10.5933	59.0644	-0.477091	14.3696	-1.1238	10.1785	-0.0567393	9.45968	7.6735	6.16913	11.7557	15.592	5.09092	20.7889	10.7413	23.8414	0.130146	5.14597
eGFP
DNADynamo: Peak Analysis for Single Base Annotations (called peak area)
	position	1	3	7	10	11	17	20	28	43	53	59	65	69	70	71	77	79	80	85	98	104	110	115	119	124	125	130	136	137	142	148	151	157	158	178	187	190	196	200	209	217	224	230	233	235	238	239	242
	description Found	-> DNA	Found -> DNA	Found -> DNA	Found -> DNA	Found -> DNA	Found -> DNA	Found -> DNA	Found -> DNA	Found -> DNA	Found -> DNA	Found -> DNA	Found -> DNA	Found -> DNA	Found -> DNA	Found -> DNA	Found -> DNA	Found -> DNA	Found -> DNA	Found -> DNA	Found -> DNA	Found -> DNA	Found -> DNA	Found -> DNA	Found -> DNA	Found -> DNA	Found -> DNA	Found -> DNA	Found -> DNA	Found -> DNA	Found -> DNA	Found -> DNA	Found -> DNA	Found -> DNA	Found -> DNA	Found -> DNA	Found -> DNA	Found -> DNA	Found -> DNA	Found -> DNA	Found -> DNA	Found -> DNA	Found -> DNA	Found -> DNA	Found -> DNA	Found -> DNA	Found -> DNA	Found -> DNA	Found -> DNA
01_Exp9.15_AW52_AW53-AW52.ab1	G							4		19	6836	3376	1417	2	0	0	0	0	215	12	1968	1962	1099	0	57	343	593	993	602	555	3	313	138	245	565	2	709	47	524	115	606	32	16	516	668	675	653	533	113
	A							0		14095	22052	8105	15675	14004	3241	15098	8611	7383	7269	7564	15646	18164	18046	6846	14208	8753	12423	18785	15688	11754	9464	7397	9477	7680	12848	9793	14330	8745	14136	13493	8927	6862	11378	15469	10550	7805	12355	9748	9264
	T							0		5198	128	5	8	3358	154	296	86	341	89	647	112	238	1754	197	1529	317	262	392	574	241	941	114	153	151	205	122	272	128	411	1518	214	374	1321	368	134	321	337	157	63
	C							3309		13402	37	999	5302	0	0	2246	7157	2987	0	4278	103	0	1	3970	940	499	2	918	0	0	1984	1634	1736	572	44	1769	824	1319	184	134	252	928	437	765	1414	1111	0	0	343
02_Exp9.15_AW52_AW53-AW52.ab1	G							19		0	6892	3863	1296	4	0	22	0	0	232	68	2140	2262	1438	0	110	150	460	1004	664	370	3	117	70	119	489	2	567	38	572	180	389	89	18	420	120	381	474	289	63
	A							10		14031	23657	7958	8420	15261	2644	14455	8975	7106	12611	8087	16609	19131	19103	6903	14018	8704	12667	19405	16464	11983	9672	7611	9335	7573	12950	10022	14619	8598	14385	13132	9092	7035	11313	15236	9751	7226	12775	10577	8967
	T							0		5466	68	0	6	3456	102	148	76	294	280	420	137	333	1749	283	1585	469	478	312	608	487	1026	211	228	328	402	229	236	174	304	993	332	267	1409	330	322	650	467	375	327
	C							5089		13859	13	877	329	0	0	3202	7503	2326	2	3462	333	0	0	3787	654	519	1	1005	0	0	1981	1762	1579	401	5	2416	668	1597	162	101	265	926	472	233	993	879	0	0	604
03_Exp9.15_AW52-AW53_AW52.ab1	G							742		10	8023	2966	1008	3	0	1	0	0	311	142	2680	1899	597	54	70	170	590	1193	633	718	37	67	21	114	680	28	1161	135	615	392	530	149	42	440	15	37	724	637	222
	A							28		13547	18824	6193	7465	12766	3238	12747	7289	6054	5784	6371	13768	15111	14898	6572	12009	8059	11194	16150	13330	12011	8041	6685	8288	7205	11766	8383	12364	7701	12323	11285	7892	6101	9745	12699	8417	5693	11436	8841	8008
	T							0		6227	31	0	0	3344	33	25	160	45	283	957	5	122	1355	64	1570	72	160	1	49	70	607	98	133	198	95	158	3	76	104	1570	38	13	1635	49	250	817	367	264	118
	C							3280		10040	286	571	404	21	0	3239	6254	2748	0	4059	15	285	40	4967	1540	1041	0	1475	0	0	2451	1714	2157	547	10	1717	1023	1574	380	82	660	1107	782	399	1649	765	0	0	537
05_Exp9.15_AW52-AW53_AW52.ab1	G							10		0	7512	2991	1084	7	0	1	0	8	381	211	2561	2132	1237	15	253	167	637	1154	1044	852	1	95	0	61	764	3	1105	130	982	266	608	300	63	451	3	73	777	500	92
	A							0		13523	19460	6674	7533	12349	3489	15098	8027	6430	6405	7162	14131	15814	15391	6432	12332	8621	11127	15982	13815	12249	8512	6626	8728	7773	11886	8490	12499	8078	12226	11501	7825	6507	9933	12330	8246	6180	11499	9817	7936
	T							0		6186	71	188	0	3366	98	123	86	271	242	451	35	113	1968	95	1904	285	206	113	97	191	873	37	87	249	196	52	2	62	241	1237	256	165	1604	176	328	812	394	233	193
	C							3264		12486	95	754	491	0	0	2944	7898	2665	0	3653	0	45	0	4341	828	643	3	1204	0	0	1943	1909	2552	582	1	2735	969	2068	396	246	298	1161	694	402	1642	625	0	0	447
09_Exp9.15_AW52_AW53-AW52.ab1	G							49		0	8082	4414	1193	3	0	1	0	13	414	45	2195	2089	1220	0	110	619	1049	2108	704	277	25	70	77	916	1647	29	1266	110	738	262	525	134	262	524	9	222	653	281	229
	A							11		13577	21769	8247	7943	13956	2351	13270	8513	6913	11520	7502	15200	17974	17810	6467	13623	7780	12142	17434	15535	11412	9398	7103	9147	6324	12267	9577	14192	8603	14007	12955	9012	6964	10955	15223	9174	6990	13517	10148	8978
	T							0		4802	249	5	40	3582	133	192	132	630	656	656	410	504	1904	352	2071	608	665	346	985	840	1494	328	361	707	888	383	418	393	455	2072	704	615	2420	425	486	901	789	628	583
	C							3732		12700	16	944	247	0	0	2725	6792	2976	1	3602	145	0	0	4236	768	959	3	1440	0	0	2335	1868	1771	508	0	2543	720	2461	311	215	445	1638	624	527	1288	1159	0	0	632
10_Exp9.15_AW52_AW53-AW52.ab1	G							5		0	6587	4183	1482	4	0	3	0	4	438	80	2241	1654	1086	39	21	487	924	1616	750	426	14	108	135	756	1319	47	921	99	811	152	410	126	260	586	23	159	761	359	225
	A							0		15403	21121	7077	8437	13140	2190	12985	8408	6833	6672	7511	15136	17200	17077	6321	13722	7758	11950	17519	15465	11685	9447	7197	9309	6728	11880	9698	14361	8586	14546	13092	8990	7154	11321	15168	9527	6850	13406	10431	9089
	T							0		6544	94	1	31	3230	73	121	119	310	164	460	142	268	1352	246	2026	316	320	215	391	287	879	130	180	261	281	156	163	122	185	1847	181	174	1954	189	161	470	285	213	165
	C							3616		11578	6	660	379	0	0	2445	6958	2919	0	3172	0	0	2	3538	827	642	1	1296	0	0	1827	1950	1794	359	1	2402	1167	2318	493	180	326	1652	582	317	1597	768	0	0	576
11_Exp9.15_AW52_AW53-AW52.ab1	G							33	1980	1	9720	4573	1771	4	0	0	0	2	805	109	3256	2482	1345	377	39	1902	3581	5452	2000	1078	13	180	249	798	5493	93	2606	328	1375	253	845	268	1284	934	281	403	1388	567	682
	A							0	3935	14530	21083	8252	8604	14424	2459	13708	8718	7160	6589	7792	15696	18402	18423	6280	14216	6935	12921	15004	16593	12273	9859	7465	9592	2847	13551	9775	14910	8710	14850	13398	9330	7228	10531	16062	10441	7469	13998	11677	8996
	T							0	159	5783	93	2	11	4357	93	144	131	391	170	533	208	240	2146	357	2410	437	479	314	650	439	1824	210	286	187	494	246	294	182	308	2798	368	278	2916	365	277	1061	483	362	284
	C							332	9202	13183	14	1247	415	0	0	3323	7374	3278	0	4639	0	0	1	5067	1114	1352	31	1147	0	0	3349	3211	3869	1316	4	4244	1999	3872	1156	536	915	2802	659	1048	3486	1637	0	0	1699
12_Exp9.15_AW52_AW53-AW52.ab1	G							0	1223	0	10539	4393	1750	2	0	0	0	3	886	105	3375	3021	1390	307	141	2174	3359	4985	1660	1097	15	218	252	3108	5984	160	1876	246	1612	233	751	278	1234	1072	580	615	1540	585	518
	A							0	7021	18900	22576	9108	9472	15153	2709	15371	9123	7551	7071	8282	16637	19526	19321	6459	15283	7655	13206	16046	16254	12620	9995	7669	9793	5642	13835	10130	15346	9096	15311	13975	9576	7534	10825	16425	11301	8079	14175	12332	9248
	T							0	1541	7173	202	0	16	4706	191	304	126	550	279	823	524	621	2231	306	2788	685	746	403	1128	897	1855	470	503	777	1158	475	467	477	591	3250	837	761	2979	662	577	1484	952	861	679
	C							4071	13187	13216	47	1263	486	0	0	3828	7625	3104	0	4874	30	0	1	4383	1535	1048	10	1323	0	0	3194	3195	3007	1465	17	4031	1893	3871	949	412	1119	2484	758	1168	3641	1660	0	0	1174
13_Exp9.15_AW52-AW53_AW52.ab1	G							111		0	8458	3819	1383	4	0	2	0	0	474	150	3245	2242	1055	0	120	261	1071	2141	1250	1026	40	123	47	514	1407	40	1174	149	688	358	483	200	186	726	71	34	960	553	219
	A							0		13886	19573	14145	7634	12653	2578	13495	8182	3273	6499	7297	14537	16457	16048	6407	12739	8359	11535	16347	14144	12161	8885	6956	8650	6671	12340	8636	13252	8053	7400	11632	8064	6572	10147	13043	8468	6295	11860	9965	8042
	T							0		8446	303	1430	4	5868	204	263	61	322	356	749	243	237	2772	249	2607	663	638	217	903	814	1857	372	543	853	1022	520	321	331	420	2577	658	549	2478	277	338	1084	724	580	420
	C							4031		15216	147	8101	546	0	0	3306	9193	3601	0	5142	3	67	7	5479	1123	1060	3	1644	0	0	2898	3059	2406	858	1	3312	1455	2699	18	222	870	1838	767	459	2300	1223	0	0	720
15_Exp9.15_AW52-AW53_AW52.ab1	G							6		0	7391	3115	1117	2	0	0	0	0	809	222	3101	2183	1441	214	97	1159	2511	4324	1462	1073	12	180	115	732	4327	28	1819	290	1446	243	819	289	646	946	35	18	944	584	534
	A							0		14702	18719	7242	8042	13625	2872	14572	8544	6894	6373	7489	14469	16580	16703	6440	12986	7646	12297	15011	14420	12434	8911	6979	8786	3144	13149	8780	13275	8134	12896	11888	8254	6516	9944	13070	8644	6379	12451	10047	8004
	T							0		5665	155	6	0	4387	161	171	35	374	305	849	213	183	2269	202	2196	549	517	148	732	705	1676	355	447	397	948	314	263	313	458	2814	683	668	2839	292	417	1277	786	725	535
	C							3492		13941	87	928	572	0	0	3760	8126	3224	0	4793	0	52	58	4850	1080	1153	9	1789	0	0	2853	3150	2883	1020	4	3311	1883	3521	796	424	871	2482	958	744	2211	1753	0	0	1079
17_Exp9.15_AW52-AW53_AW52.ab1	G							11		0	7111	3473	1105	3	0	0	0	0	504	66	2087	1927	1251	5	95	87	658	1157	785	879	40	207	28	155	614	44	1051	85	851	209	569	186	58	439	25	46	782	474	164
	A							0		14010	19088	6746	13790	12254	2467	13586	8001	6753	10576	6893	13512	15749	15344	6321	12059	8106	11411	16329	13422	11719	8551	6629	8403	6919	11742	8362	12773	8017	12536	11610	8011	6483	10087	12309	8339	6277	11622	9541	8156
	T							0		5639	494	16	117	4433	286	458	102	559	639	851	387	492	1760	319	1581	788	751	278	815	825	1524	373	482	684	871	405	457	425	535	1983	716	759	1723	367	428	1038	842	751	589
	C							3378		11307	41	619	5690	0	0	2768	7805	2595	56	3480	3	21	13	4206	724	1118	10	1157	0	0	2473	2007	1843	548	1	2082	1069	2292	467	266	643	1355	665	241	1936	844	0	0	868
19_Exp9.15_AW52-AW53_AW52.ab1	G							179	423	2	9625	3964	1199	4	0	2	0	7	923	144	3756	3216	1831	295	74	2009	3749	4962	1869	1320	21	159	100	889	6539	138	2874	311	1623	316	802	468	1139	1127	22	156	1395	837	701
	A							59	4654	18004	18671	14648	14703	13226	2645	14210	8593	6690	6151	7342	14437	16815	16737	5955	12973	6548	12304	13826	14318	7593	8723	6986	8514	2547	13042	8884	13453	7906	12933	11947	8256	6444	9444	13455	8668	6401	12263	10266	7956
	T							667	6951	9872	62	658	3	6153	15	8	32	69	221	520	123	87	2639	68	2673	177	330	16	141	316	1500	71	148	206	275	67	27	72	207	3196	323	269	3989	37	117	1496	208	242	78
	C							14257	13738	15182	87	8154	7058	41	41	3830	9675	3764	1	5251	0	64	1	5757	1324	1607	22	1836	0	0	3432	4789	4050	1500	3	5569	2328	4376	1257	534	1240	2467	1015	1389	3091	2290	0	0	1638
25_Exp9.15_AW52_AW53-AW52.ab1	G							1		0	7708	3622	1564	2	0	0	0	0	376	79	2088	1965	1331	0	18	161	572	1152	699	590	39	178	107	179	579	17	763	53	641	123	515	76	21	479	154	194	607	387	114
	A							0		13755	23349	8101	9299	14633	2981	13734	8911	7437	7178	8005	16277	19105	18487	6976	13672	8609	12335	19016	15953	12555	9738	7382	9302	7189	12954	9754	14476	8640	14558	13003	9091	6987	11117	15472	9537	7030	12387	9823	9060
	T							0		4908	158	0	10	3200	152	175	50	332	147	576	122	465	1633	365	2027	707	695	424	861	689	1268	343	357	531	598	290	358	303	422	1202	496	483	1398	393	364	648	596	467	448
	C							4528		12025	5	919	407	0	0	2411	7096	2695	0	4283	693	0	0	4301	530	806	1	913	0	0	1533	1705	1466	454	4	1610	849	1382	448	79	439	764	397	461	1194	602	0	0	442
26_Exp9.15_AW52_AW53-AW52.ab1	G							50		0	9307	4971	1363	4	0	0	0	0	219	33	1881	1841	1120	0	61	288	622	1044	671	684	9	217	159	251	641	23	965	48	760	158	586	71	41	590	575	533	771	586	130
	A							0		15190	23841	15891	16765	14314	2381	14411	9127	7537	12189	8194	16244	18621	18509	7025	14465	9105	12281	19340	16142	12942	9796	7579	9768	7695	12406	10067	14676	9037	14869	13402	9406	7291	11578	15674	10410	7809	13598	10642	9324
	T							0		7333	60	1	7	5242	122	196	113	413	288	783	193	236	1634	251	2393	386	300	265	580	397	941	143	167	239	266	164	201	124	318	1708	233	370	1357	248	180	514	331	162	103
	C							4346		14147	39	8023	6784	0	0	3040	8535	3328	4	4774	0	0	18	5657	785	888	3	861	0	0	1707	1492	2325	788	11	2149	423	1621	273	41	255	1736	607	450	1937	939	0	0	665
27_Exp9.15_AW52_AW53-AW52.ab1	G							20		0	11243	4422	1711	3	0	2	0	0	1319	99	3451	3450	1982	816	31	3617	6367	6868	2284	1722	7	380	333	6229	4709	205	2494	549	1973	290	1424	473	2539	1480	345	553	1615	721	1462
	A							0		14590	21179	8150	17793	15314	2939	15864	9033	4132	11887	8268	16309	20482	20459	6393	15490	6308	13802	15268	18077	12625	10646	7692	9841	8480	7881	10086	15725	8931	15703	13957	9626	7370	10049	16753	11072	8136	14449	12242	8942
	T							0		6139	70	1	7	4697	95	199	90	205	155	527	72	371	2563	231	2903	187	278	183	352	216	2442	87	77	66	82	95	138	42	249	3402	159	157	3802	172	95	1541	139	44	15
	C							323		13901	30	1227	6907	0	0	4172	8408	3318	0	5422	894	0	0	6609	1814	1306	18	2083	0	0	4096	4646	4690	573	1	5968	2985	5474	1959	1121	1285	3680	1183	1570	4933	2562	0	0	1912
28_Exp9.15_AW52_AW53-AW52.ab1	G							78	3351	1	13461	5445	1608	4	0		0	0	1168	139	4412	3265	2051	647	20	939	6143	6784	2276	1490	6	224	355	6186	9384	216	3218	527	2683	288	1149	517	2465	1791	309	582	1927	674	1433
	A							2	8827	16253	23381	17466	18586	16024	4562		10164	3971	7503	8847	17540	20966	21160	6571	15956	3434	14984	16119	19263	8693	11041	8033	10351	9187	15032	10772	16653	9269	16697	14704	10061	7962	11051	17977	11462	8235	16203	12055	9692
	T							0	5865	7992	123	1	21	5499	159		143	276	238	607	251	259	2218	264	2965	183	487	271	687	369	1970	220	238	367	523	187	260	168	312	3484	291	218	4488	324	271	1156	382	215	183
	C							4564	24750	16042	56	8156	6935	0	2		10676	4395	0	5929	2	0	3	6573	1358	1457	4	1727	0	0	4755	4251	5222	703	7	6911	2469	4841	1419	680	1373	4225	1289	1457	4431	3129	0	0	2404
29_Exp9.15_AW52-AW53_AW52.ab1	G							9		0	7037	3142	867	1	0	2	0	0	280	55	2231	1898	1018	0	120	65	489	1326	809	988	41	381	39	288	617	37	1158	85	764	311	653	107	140	396	81	7	720	539	211
	A							0		12996	18822	7196	6973	12194	2550	13627	8005	6284	10892	6723	13615	15678	15590	6223	11972	8257	10734	16152	13781	11496	8518	6504	8400	7084	11057	8592	12437	7762	12457	11521	7733	6132	9670	12171	8138	6013	10945	9718	7775
	T							342		5516	18	0	0	3951	183	228	4	137	127	588	54	95	1491	143	1440	230	213	86	301	229	964	52	118	117	195	20	159	18	183	1357	45	196	978	9	54	459	343	209	26
	C							270		12053	142	747	483	0	0	3211	7938	3553	199	3637	0	22	19	4475	841	832	10	1122	0	0	1706	1896	1762	633	0	2406	779	2460	526	370	341	1061	580	349	1823	689	0	0	526
31_Exp9.15_AW52-AW53_AW52.ab1	G							0		0	10635	4810	1395	9	0	2	0	10	1132	273	3799	3251	1405	725	75	2561	5037	6654	2021	1447	18	164	102	5052	8016	151	2774	460	2016	419	1073	610	2107	1386	19	36	1764	757	1061
	A							0		15068	18242	7519	8287	13755	2923	14979	8628	6864	5975	7541	14208	16820	16496	5939	13482	5752	12928	12933	15588	7661	9009	7090	8696	7086	12408	9013	13608	8012	7158	12406	8207	6588	9227	13698	8872	6576	13147	10283	7951
	T							0		6134	402	11	11	5673	230	370	85	461	369	890	475	433	2176	182	2527	642	859	276	1238	766	2429	498	709	1289	1492	538	404	427	592	3538	978	859	3364	556	717	2100	1216	1043	895
	C							4403		12842	296	967	720	0	0	3698	8569	3304	0	5107	6	123	5	5112	1842	1256	13	1706	0	0	3581	4510	4430	492	13	5345	2589	4980	52	802	1155	2421	1224	1136	3159	2107	0	0	1715
33_Exp9.15_AW52-AW53_AW52.ab1	G							3677	1054	1146	4099	447	263	40	92	233	30	182	347	98	770	272	304	191	486	471	403	199	483	470	78	132	314	304	357	144	454	175	243	309	289	64	306	354	96	243	236	283	166
	A							1894	4886	7519	9156	7249	7799	5834	4254	7337	4594	3610	5912	4256	7789	8462	8577	3810	5971	4680	5799	8634	6855	6728	5047	3752	4881	3881	6042	5509	7181	4732	6853	6090	4627	4087	5325	6979	5281	3611	5773	4825	5098
	T							3703	6080	3088	736	799	94	1497	360	115	296	68	281	396	5	333	336	87	418	371	252	104	21	115	247	264	57	183	34	28	77	22	354	308	168	112	92	2	135	485	148	81	10
	C							30507	5227	8169	521	3412	1975	419	219	525	2209	1297	164	1676	178	290	193	981	510	172	152	295	387	231	1057	366	895	125	217	544	394	507	278	173	135	482	359	313	334	223	102	123	158
35_Exp9.15_AW52-AW53_AW52.ab1	G							9	1543	1	6259	4723	1642	2	0	0	0	3	1108	195	4087	3354	1828	404	73	2719	5298	6265	1822	1471	54	190	269	2816	8297	234	2601	457	1755	672	1297	491	2353	1141	44	108	1709	754	1233
	A							0	2639	14701	10130	7766	7980	13279	2855	15694	8722	6955	6144	7488	14315	17607	17399	6138	13392	6074	12733	13084	7484	8082	9149	7236	8863	3280	12830	9044	13991	8323	13857	12266	8550	6679	8940	13894	9092	6744	13242	10398	7983
	T							607	270	5840	44	334	0	4537	46	55	6	143	215	541	111	123	2358	223	2566	353	580	198	164	390	2059	126	145	215	359	41	12	63	227	2714	390	202	3401	105	320	1456	345	345	336
	C							460	6527	13548	77	983	569	0	0	4004	8595	3302	0	5624	140	0	0	6039	1644	1436	6	1908	0	0	3158	4375	4295	594	2	5504	2718	4998	1815	1122	1606	2637	1683	1485	3815	1993	0	0	1775
41_Exp9.15_AW52-AW53_AW52.ab1	G							286		0	6698	2732	969	2	0	3	0	0	437	143	2090	1880	1133	0	111	96	494	1094	430	267	0	110	78	34	468	0	706	31	386	160	328	98	88	336	1	0	350	127	149
	A							0		17610	21896	6825	15219	13696	2279	13171	8210	6261	6731	7863	15500	17441	16263	6501	12655	8345	11978	16874	13835	11845	8806	6836	8717	6918	11667	8700	12376	7713	12245	11196	8102	6401	9926	12458	8050	6059	11371	9396	8179
	T							278		7448	147	79	107	3503	90	201	256	360	123	481	275	349	1402	165	1780	340	248	354	434	248	707	90	127	169	196	163	234	123	306	1264	166	122	1465	194	130	406	252	162	125
	C							19265		12332	6	728	6439	43	0	3308	7037	2282	0	4342	0	6	1	3419	885	876	4	1045	0	0	1748	1752	1703	291	0	2293	460	1870	282	111	408	1121	705	178	1020	809	0	0	477
43_Exp9.15_AW52-AW53_AW52.ab1	G							451		1	8984	4021	1236	9	2	3	0	2	820	129	3261	3027	1801	112	34	1007	1723	2741	800	620	3	187	118	535	2570	0	1356	77	881	203	608	143	918	768	0	59	772	170	219
	A							0		18119	23696	8541	16965	14334	2588	15119	8851	7272	7334	8544	17349	19641	18405	6858	14073	7754	13820	17476	15892	12283	9457	7660	9363	2995	13388	9153	13869	8362	13539	12336	9026	6885	10270	14207	8882	6508	12778	10179	8895
	T							1400		8444	260	108	104	4824	75	201	222	467	170	696	535	542	2242	198	2930	423	435	453	773	432	1162	229	229	122	393	220	347	189	451	2632	304	261	2084	269	186	586	385	267	192
	C							871		16725	8	1057	6873	13	0	4208	9065	3933	0	5411	622	0	0	4438	1412	1019	3	1926	0	0	2633	3316	2484	1261	0	3356	1127	2964	525	288	859	1820	997	694	2139	1136	0	0	1191
45_Exp9.15_AW52-AW53_AW52.ab1	G							176		1	7486	3784	1134	2	0	0	41	0	137	87	2125	2045	1612	0	210	59	298	1043	534	166	27	128	127	128	414	166	765	44	537	164	331	211	43	314	0	67	467	142	238
	A							50		16824	22961	7702	16065	15481	3368	13980	8611	6810	12526	7857	15631	18138	16815	6769	12674	8897	11683	17279	14613	11421	8782	7115	8712	7275	11939	8926	12886	7631	12468	11169	7936	6367	9607	12600	8238	6135	11580	9110	8098
	T							0		6643	194	65	62	3969	257	327	123	689	489	441	955	371	1711	288	1639	683	492	433	874	607	1070	229	352	683	900	251	454	369	432	1372	502	331	1691	418	479	619	847	610	486
	C							2676		14431	3	681	6251	20	0	3197	7098	2405	3	4744	234	0	0	4404	815	665	3	1234	0	0	2284	1618	2059	318	1	2137	777	1338	242	147	325	1445	499	213	1641	693	0	0	623
47_Exp9.15_AW52-AW53_AW52.ab1	G							276		0	7730	3423	1333	4	0	1	0	0	571	215	2947	2192	1167	70	24	642	1269	2464	871	658	0	181	63	1234	2248	22	1060	82	768	150	569	236	542	450	2	38	513	284	240
	A							0		16087	21090	7847	8599	13629	2583	14403	8388	6823	11763	7765	15664	17606	17406	6721	13249	8149	12538	16724	14923	11930	8959	7013	8863	6439	12576	8920	13044	7810	12915	11925	8492	6522	9732	13218	8493	6242	11976	9925	8502
	T							0		6211	38	0	41	4081	29	56	243	452	442	635	206	238	2176	199	1820	268	209	177	588	553	1111	255	243	450	403	167	186	132	343	1916	252	138	1533	294	199	754	329	269	121
	C							7014		14062	3	895	409	0	0	3193	7676	2719	136	4545	0	0	7	4737	664	1212	69	1556	0	0	2129	2812	2156	901	0	2632	1058	2670	501	190	470	1647	589	427	1758	1176	0	0	537
49_Exp9.15_AW52-AW53_AW52.ab1	G							251		0	7841	3725	1210	2	0	27	0	1	423	205	2225	2045	1243	0	72	106	478	1387	602	459	0	76	53	58	440	0	883	76	505	148	393	267	52	388	0	40	473	269	133
	A							0		17051	23076	7934	15980	14607	2453	13914	8562	7297	7018	7819	15738	17911	17606	6710	13561	8529	12373	18307	15188	11498	9037	7241	9000	7128	12136	8786	13374	8103	12865	12269	8506	6677	10223	13069	8636	6498	12052	9701	8264
	T							287		6159	43	0	16	3739	57	72	133	396	279	540	119	286	1838	220	1950	340	244	255	524	410	877	174	235	370	400	200	257	138	323	1597	278	182	1521	176	153	617	247	198	127
	C							2400		13901	10	848	6058	0	0	3107	6137	2778	0	3587	57	1	0	3680	413	1090	4	1333	0	0	2346	1806	2203	402	1	1945	807	1606	230	163	500	1320	407	206	1110	837	0	0	513
51_Exp9.15_AW52-AW53_AW52.ab1	G							135	1976	1	10109	4626	1387	4	0	0	0	0	1043	178	2963	3163	1375	181	2	1297	2301	4160	1242	1104	10	195	90	2751	2323	89	1865	117	1475	213	933	280	1735	661	0	66	1189	507	334
	A							0	11000	17650	24573	8954	18393	15902	2471	15218	9496	7703	13036	8875	18034	20712	20216	6956	15837	7930	14164	18311	17436	13087	10287	8123	9794	5891	8413	9874	15335	9046	14878	13698	9594	7194	10775	15015	9624	7009	13685	11212	9304
	T							3616	11895	9433	0	0	104	6654	195	559	522	333	302	752	0	0	2438	206	3920	10	1	371	220	20	1589	78	69	0	0	63	67	80	232	2557	5	23	2591	76	189	483	101	30	0
	C							3394	29417	17232	6	1046	7758	0	0	3594	9318	4334	24	5305	0	10	12	4671	919	1648	19	1477	0	0	2876	3348	2752	1569	0	4771	2024	3891	894	393	845	1946	884	774	2825	1416	0	0	1615
53_Exp9.15_AW52-AW53_AW52.ab1	G							167		0	7032	3750	1020	2	0	4	0	0	376	170	2828	2058	1043	0	72	84	419	808	515	371	0	58	31	127	424	0	734	56	526	224	340	181	148	396	2	11	360	260	184
	A							0		17524	22283	7496	7693	13984	2343	13581	8472	6560	12067	7505	15970	17771	16920	6563	13250	7944	11373	17830	15065	11150	8923	7027	8900	6773	12114	8777	12923	8098	13002	11866	8168	6471	10361	12828	8341	6375	11874	9690	8221
	T							353		6967	0	0	85	4365	149	394	217	287	304	392	35	109	1124	148	1471	184	67	308	371	184	640	72	148	51	25	26	86	94	225	1055	58	26	1461	64	174	407	161	78	27
	C							718		13244	3	860	246	0	0	2871	7428	2546	5	4148	40	0	4	3442	656	701	0	1164	0	0	1898	1796	1671	500	1	1763	483	2021	390	127	303	1423	541	212	1112	897	0	0	441
55_Exp9.15_AW52-AW53_AW52.ab1	G							665		0	7968	3848	1512	3	0	0	0	2	777	145	3085	2060	1104	37	57	604	916	2599	1064	707	14	132	98	1431	2219	32	1303	88	799	245	441	170	755	580	0	32	617	308	188
	A							0		16515	23176	8019	9017	14763	2637	15253	9090	7544	7022	6156	16972	18782	18555	6996	14474	8641	12654	17680	15612	12942	9700	7441	9389	6636	13296	9230	13617	8293	13405	12287	8604	6571	10369	14050	8817	6591	12770	9943	8595
	T							2		6679	0	0	59	4257	171	355	232	285	115	217	0	24	1768	202	2253	134	38	264	289	88	919	19	59	9	2	22	0	10	136	1791	39	26	1828	14	130	388	42	20	0
	C							28858		13323	3	893	428	0	0	3598	7927	3082	0	494	0	0	17	5092	987	962	8	1348	0	0	2642	2214	2124	1038	2	3021	927	2619	444	172	652	1966	849	687	1950	956	0	0	824
		1	3	7	10	11	17	20	28	43	53	59	65	69	70	71	77	79	80	85	98	104	110	115	119	124	125	130	136	137	142	148	151	157	158	178	187	190	196	200	209	217	224	230	233	235	238	239	242
G/(G+A)*100		-> DNA	Found -> DNA	Found -> DNA	Found -> DNA	Found -> DNA	Found -> DNA	Found -> DNA	Found -> DNA	Found -> DNA	Found -> DNA	Found -> DNA	Found -> DNA	Found -> DNA	Found -> DNA	Found -> DNA	Found -> DNA	Found -> DNA	Found -> DNA	Found -> DNA	Found -> DNA	Found -> DNA	Found -> DNA	Found -> DNA	Found -> DNA	Found -> DNA	Found -> DNA	Found -> DNA	Found -> DNA	Found -> DNA	Found -> DNA	Found -> DNA	Found -> DNA	Found -> DNA	Found -> DNA	Found -> DNA	Found -> DNA	Found -> DNA	Found -> DNA	Found -> DNA	Found -> DNA	Found -> DNA	Found -> DNA	Found -> DNA	Found -> DNA	Found -> DNA	Found -> DNA	Found -> DNA	Found -> DNA
01_Exp9.15_AW52_AW53-AW52.ab1								100		0.134618	23.6638	29.4051	8.29043	0.0142796	0	0	0	0	2.8728	0.158395	11.1729	9.74858	5.7404	0	0.399579	3.77089	4.55593	5.02073	3.69552	4.5089	0.031689	4.05966	1.43526	3.09148	4.21233	0.0204186	4.71441	0.534577	3.57435	0.845091	6.35687	0.464172	0.140425	3.22803	5.95472	7.95991	5.01999	5.18432	1.20508
02_Exp9.15_AW52_AW53-AW52.ab1								65.5172		0	22.5605	32.6791	13.3388	0.0262037	0	0.151965	0	0	1.80643	0.833844	11.4139	10.5736	7.00063	0	0.778596	1.69415	3.50423	4.9194	3.87669	2.99522	0.0310078	1.51398	0.744285	1.54706	3.63866	0.0199521	3.7337	0.440019	3.8243	1.35216	4.10294	1.2493	0.158856	2.68268	1.21568	5.00854	3.57763	2.65967	0.697674
03_Exp9.15_AW52-AW53_AW52.ab1								96.3636		0.0737626	29.8842	32.3834	11.8966	0.0234944	0	0.00784437	0	0	5.10254	2.18025	16.2938	11.164	3.85286	0.814971	0.579518	2.06586	5.00679	6.87886	4.53341	5.64066	0.458034	0.992299	0.252738	1.55759	5.4636	0.332897	8.5841	1.72282	4.75344	3.35703	6.29304	2.384	0.429141	3.34881	0.177894	0.645724	5.95395	6.72083	2.69745
05_Exp9.15_AW52-AW53_AW52.ab1								100		0	27.8511	30.9467	12.5798	0.0566526	0	0.00662296	0	0.124262	5.6145	2.86179	15.3427	11.8801	7.43926	0.232666	2.01033	1.90032	5.41482	6.73436	7.02604	6.50332	0.0117467	1.41348	0	0.778657	6.03953	0.0353232	8.12261	1.58382	7.43489	2.26056	7.20977	4.40723	0.630252	3.52868	0.036368	1.16744	6.32942	4.84637	1.14599
09_Exp9.15_AW52_AW53-AW52.ab1								81.6667		0	27.0745	34.863	13.0582	0.0214915	0	0.00753523	0	0.187699	3.46908	0.596263	12.6186	10.4122	6.41093	0	0.80099	7.36992	7.95239	10.787	4.33524	2.36975	0.265308	0.975882	0.834779	12.6519	11.837	0.301895	8.18993	1.26248	5.00509	1.9823	5.50488	1.88786	2.33574	3.32762	0.0980072	3.0782	4.60833	2.69441	2.48724
10_Exp9.15_AW52_AW53-AW52.ab1								100		0	23.7729	37.1492	14.941	0.0304321	0	0.0230982	0	0.0585052	6.16034	1.05388	12.8964	8.77267	5.97919	0.613208	0.152805	5.90661	7.17726	8.44526	4.62535	3.51746	0.147976	1.47844	1.42948	10.1015	9.99318	0.482299	6.0267	1.1399	5.28098	1.14769	4.3617	1.73077	2.24506	3.71969	0.240838	2.26851	5.37164	3.32715	2.41572
11_Exp9.15_AW52_AW53-AW52.ab1								100	33.4742	0.00688184	31.5554	35.6569	17.0699	0.0277239	0	0	0	0.0279252	10.8872	1.37957	17.1802	11.8847	6.80393	5.66321	0.273588	21.5231	21.7004	26.6523	10.7567	8.0743	0.131686	2.35448	2.53023	21.893	28.8437	0.94244	14.8778	3.62912	8.47458	1.85334	8.30467	3.57524	10.8675	5.49541	2.62078	5.11941	9.02119	4.63084	7.04691
12_Exp9.15_AW52_AW53-AW52.ab1									14.835	0	31.8255	32.5383	15.5944	0.013197	0	0	0	0.0397141	11.1348	1.25194	16.8649	13.3987	6.71141	4.53739	0.91416	22.1182	20.2777	23.7031	9.2665	7.99738	0.14985	2.76404	2.50871	35.52	30.1932	1.55491	10.893	2.63327	9.5255	1.63992	7.2722	3.55863	10.233	6.12676	4.88174	7.07384	9.79955	4.52892	5.30412
13_Exp9.15_AW52-AW53_AW52.ab1								100		0	30.1737	21.2592	15.3377	0.0316031	0	0.0148181	0	0	6.79765	2.01423	18.2488	11.9899	6.16851	0	0.933199	3.02784	8.49595	11.5805	8.12005	7.78039	0.448179	1.73753	0.540416	7.15379	10.235	0.461042	8.13808	1.81663	8.50643	2.98582	5.65111	2.95334	1.80006	5.27271	0.831479	0.53721	7.4883	5.25765	2.65101
15_Exp9.15_AW52-AW53_AW52.ab1								100		0	28.3072	30.0763	12.1957	0.0146767	0	0	0	0	11.2643	2.879	17.6494	11.6346	7.94202	3.21611	0.74142	13.163	16.9571	22.3636	9.20539	7.94403	0.134484	2.51432	1.29199	18.8854	24.7597	0.317893	12.0511	3.44255	10.0823	2.00313	9.02678	4.24688	6.10009	6.74943	0.403272	0.281382	7.04741	5.49337	6.25439
17_Exp9.15_AW52-AW53_AW52.ab1								100		0	27.1423	33.9857	7.4186	0.0244758	0	0	0	0	4.54874	0.948412	13.3791	10.9018	7.53842	0.0790389	0.781636	1.06188	5.45198	6.61672	5.52545	6.9773	0.465604	3.02809	0.332108	2.19112	4.96925	0.523436	7.60272	1.04912	6.35691	1.76834	6.6317	2.78902	0.57171	3.44368	0.2989	0.727503	6.30442	4.7329	1.97115
19_Exp9.15_AW52-AW53_AW52.ab1								75.2101	8.33169	0.0111074	34.0154	21.2981	7.53993	0.0302343	0	0.0140726	0	0.104524	13.0478	1.92359	20.6453	16.0551	9.86105	4.72	0.56718	23.4779	23.3539	26.4105	11.5463	14.8098	0.240165	2.22533	1.1609	25.8731	33.3946	1.52959	17.6027	3.78484	11.15	2.57686	8.85405	6.77083	10.7625	7.72871	0.253165	2.37914	10.2138	7.5385	8.09749
25_Exp9.15_AW52_AW53-AW52.ab1								100		0	24.8189	30.8965	14.3975	0.0136659	0	0	0	0	4.9775	0.977239	11.3695	9.32606	6.71612	0	0.131483	1.8358	4.4317	5.71202	4.19769	4.4884	0.398895	2.3545	1.13721	2.42942	4.27843	0.173984	5.00689	0.609686	4.21738	0.937071	5.36123	1.07603	0.188544	3.00295	1.5891	2.68549	4.67139	3.7904	1.24264
26_Exp9.15_AW52_AW53-AW52.ab1								100		0	28.0771	23.828	7.51876	0.0279369	0	0	0	0	1.76499	0.401118	10.3779	8.99717	5.70584	0	0.419937	3.06611	4.82058	5.12166	3.99096	5.01982	0.0917899	2.78348	1.60169	3.15882	4.91301	0.227948	6.16968	0.528343	4.86276	1.16519	5.86469	0.964412	0.35287	3.62764	5.23441	6.38936	5.36572	5.2191	1.37508
27_Exp9.15_AW52_AW53-AW52.ab1								100		0	34.6771	35.1734	8.77256	0.0195861	0	0.0126056	0	0	9.98788	1.18322	17.4646	14.4158	8.83205	11.3192	0.199729	36.4433	31.5682	31.0264	11.2175	12.0025	0.0657092	4.70763	3.27305	42.3482	37.4027	1.99203	13.689	5.79114	11.162	2.03552	12.8869	6.03086	20.17	8.11715	3.02181	6.36437	10.0535	5.56198	14.0523
28_Exp9.15_AW52_AW53-AW52.ab1								97.5	27.5168	0.00615233	36.5371	23.7659	7.96276	0.0249563	0		0	0	13.4702	1.54685	20.0984	13.4745	8.83633	8.9637	0.125188	21.4727	29.0765	29.6206	10.5669	14.6322	0.0543134	2.71285	3.3159	40.2394	38.4338	1.96578	16.1945	5.37975	13.8442	1.92102	10.2498	6.09742	18.2376	9.0601	2.6251	6.60088	10.6288	5.295	12.8809
29_Exp9.15_AW52-AW53_AW52.ab1								100		0	27.213	30.3927	11.0587	0.00820008	0	0.0146746	0	0	2.50627	0.811449	14.0793	10.7988	6.12958	0	0.992392	0.781062	4.35712	7.58668	5.54489	7.91413	0.479028	5.53377	0.46214	3.90667	5.28525	0.428787	8.51784	1.08322	5.77869	2.62847	7.78679	1.71502	1.42712	3.15111	0.985521	0.116279	6.17231	5.25495	2.64212
31_Exp9.15_AW52-AW53_AW52.ab1										0	36.8286	39.0137	14.4082	0.065388	0	0.0133502	0	0.145476	15.928	3.49373	21.0974	16.1975	7.84872	10.8794	0.55322	30.8072	28.0379	33.9715	11.4771	15.8871	0.199402	2.26082	1.15935	41.6214	39.2479	1.64775	16.9332	5.42965	21.9751	3.26706	11.5625	8.47458	18.5901	9.18854	0.213699	0.544465	11.8302	6.85688	11.7732
33_Exp9.15_AW52-AW53_AW52.ab1								66.0025	17.7441	13.2256	30.9242	5.80821	3.26222	0.680967	2.11689	3.07794	0.648789	4.79958	5.54402	2.2508	8.99638	3.11427	3.42304	4.77381	7.52672	9.14386	6.4979	2.25292	6.58217	6.52959	1.52195	3.39856	6.04427	7.26404	5.579	2.54732	5.9463	3.56633	3.42446	4.82888	5.87876	1.5418	5.4342	4.82749	1.78538	6.30514	3.92744	5.54033	3.1535
35_Exp9.15_AW52-AW53_AW52.ab1								100	36.8962	0.0068018	38.1902	37.8173	17.0651	0.0150591	0	0	0	0.0431158	15.2785	2.53807	22.2095	16.0011	9.50746	6.17548	0.542146	30.9223	29.3827	32.3789	19.5788	15.3983	0.586765	2.55858	2.94569	46.1942	39.272	2.5221	15.6762	5.20501	11.2414	5.194	13.1715	6.84798	20.8359	7.58896	0.481611	1.57618	11.4307	6.76112	13.3789
41_Exp9.15_AW52-AW53_AW52.ab1								100		0	23.4245	28.5864	5.98592	0.0146007	0	0.0227721	0	0	6.09654	1.78616	11.8818	9.73035	6.51299	0	0.869497	1.13731	3.96087	6.0886	3.01437	2.20443	0	1.58365	0.886868	0.489068	3.85661	0	5.39673	0.40031	3.05597	1.40895	3.89087	1.50792	0.87877	2.62623	0.0124208	0	2.98609	1.33361	1.78915
43_Exp9.15_AW52-AW53_AW52.ab1								100		0.00551876	27.4908	32.0092	6.79084	0.0627484	0.0772201	0.0198386	0	0.0274952	10.0564	1.48737	15.8224	13.3536	8.91319	1.60689	0.241015	11.4941	11.0854	13.5579	4.79272	4.80508	0.0317125	2.38308	1.24459	15.1558	16.1048	0	8.9064	0.91243	6.10957	1.61895	6.31098	2.03472	8.20522	5.12855	0	0.898432	5.69742	1.64267	2.4029
45_Exp9.15_AW52-AW53_AW52.ab1								77.8761		0.00594354	24.587	32.9445	6.59341	0.0129174	0	0	0.473879	0	1.08189	1.09517	11.9678	10.1323	8.74803	0	1.62993	0.658776	2.48727	5.69261	3.52545	1.43264	0.306505	1.76722	1.43681	1.72903	3.35141	1.82578	5.60399	0.57329	4.12918	1.4471	4.00387	3.20766	0.445596	2.43147	0	1.0803	3.87648	1.5348	2.85509
47_Exp9.15_AW52-AW53_AW52.ab1								100		0	26.8217	30.3727	13.4213	0.0293406	0	0.00694252	0	0	4.62948	2.69424	15.8347	11.0718	6.28331	1.03078	0.180818	7.30292	9.19099	12.8414	5.51475	5.2272	0	2.51599	0.705803	16.0824	15.1646	0.24603	7.5156	1.03903	5.6128	1.24224	6.27966	3.49216	5.27545	3.29236	0.0235433	0.605096	4.10761	2.78186	2.74537
49_Exp9.15_AW52-AW53_AW52.ab1								100		0	25.3615	31.9496	7.03898	0.0136902	0	0.193673	0	0.0137024	5.68472	2.55484	12.3866	10.2475	6.59451	0	0.52813	1.22756	3.71955	7.04275	3.81254	3.83876	0	1.03868	0.585441	0.807125	3.49873	0	6.19345	0.929209	3.77711	1.19191	4.41623	3.84505	0.506083	2.88326	0	0.611808	3.77645	2.69809	1.5839
51_Exp9.15_AW52-AW53_AW52.ab1								100	15.2281	0.0056654	29.1477	34.0648	7.01213	0.0251477	0	0	0	0	7.4082	1.9662	14.1115	13.2482	6.36839	2.53608	0.0126271	14.0566	13.9751	18.5127	6.64953	7.77958	0.0971157	2.34431	0.910563	31.8329	21.6375	0.893305	10.843	1.27687	9.01975	1.53116	8.86292	3.74632	13.8689	4.21664	0	0.932862	7.99381	4.32631	3.46545
53_Exp9.15_AW52-AW53_AW52.ab1								100		0	23.9877	33.3452	11.7066	0.0143	0	0.0294442	0	0	3.02178	2.21498	15.0442	10.3787	5.80638	0	0.540459	1.04634	3.55326	4.33523	3.30552	3.22021	0	0.818631	0.347106	1.84058	3.38172	0	5.37453	0.686779	3.88823	1.85277	3.99624	2.72099	1.40832	2.99456	0.0239722	0.172252	2.94262	2.61307	2.18917
55_Exp9.15_AW52-AW53_AW52.ab1								100		0	25.5844	32.4261	14.3603	0.0203169	0	0	0	0.0265041	9.96282	2.30122	15.3812	9.88389	5.61575	0.526091	0.392265	6.53326	6.75018	12.8162	6.38043	5.17987	0.144122	1.74303	1.03299	17.7389	14.3023	0.345498	8.73324	1.04999	5.62518	1.955	4.87562	2.52188	6.78713	3.96446	0	0.483165	4.60895	3.00458	2.1405
		1	3	7	10	11	17	20	28	43	53	59	65	69	70	71	77	79	80	85	98	104	110	115	119	124	125	130	136	137	142	148	151	157	158	178	187	190	196	200	209	217	224	230	233	235	238	239	242
Average (LUC)		-> DNA	Found -> DNA	Found -> DNA	Found -> DNA	Found -> DNA	Found -> DNA	Found -> DNA	Found -> DNA	Found -> DNA	Found -> DNA	Found -> DNA	Found -> DNA	Found -> DNA	Found -> DNA	Found -> DNA	Found -> DNA	Found -> DNA	Found -> DNA	Found -> DNA	Found -> DNA	Found -> DNA	Found -> DNA	Found -> DNA	Found -> DNA	Found -> DNA	Found -> DNA	Found -> DNA	Found -> DNA	Found -> DNA	Found -> DNA	Found -> DNA	Found -> DNA	Found -> DNA	Found -> DNA	Found -> DNA	Found -> DNA	Found -> DNA	Found -> DNA	Found -> DNA	Found -> DNA	Found -> DNA	Found -> DNA	Found -> DNA	Found -> DNA	Found -> DNA	Found -> DNA	Found -> DNA	Found -> DNA
LUC								90.4702		0.0520952	25.9899	31.3536	11.5264	0.0301576	0	0.0416081	0	0.0310655	3.84907	1.50857	13.5558	10.8416	6.00829	0.261909	0.942006	2.35781	4.62044	5.88834	4.78292	4.91203	0.133119	1.99485	0.60807	1.7437	4.83853	0.102148	6.28871	1.07031	4.89674	1.95371	5.99066	2.12617	0.339668	3.19705	1.84616	3.6954	5.22025	4.8528	1.43655
		1	3	7	10	11	17	20	28	43	53	59	65	69	70	71	77	79	80	85	98	104	110	115	119	124	125	130	136	137	142	148	151	157	158	178	187	190	196	200	209	217	224	230	233	235	238	239	242
single runs minus average(LUC)		-> DNA	Found -> DNA	Found -> DNA	Found -> DNA	Found -> DNA	Found -> DNA	Found -> DNA	Found -> DNA	Found -> DNA	Found -> DNA	Found -> DNA	Found -> DNA	Found -> DNA	Found -> DNA	Found -> DNA	Found -> DNA	Found -> DNA	Found -> DNA	Found -> DNA	Found -> DNA	Found -> DNA	Found -> DNA	Found -> DNA	Found -> DNA	Found -> DNA	Found -> DNA	Found -> DNA	Found -> DNA	Found -> DNA	Found -> DNA	Found -> DNA	Found -> DNA	Found -> DNA	Found -> DNA	Found -> DNA	Found -> DNA	Found -> DNA	Found -> DNA	Found -> DNA	Found -> DNA	Found -> DNA	Found -> DNA	Found -> DNA	Found -> DNA	Found -> DNA	Found -> DNA	Found -> DNA	Found -> DNA
09_Exp9.15_AW52_AW53-AW52.ab1								-8.80355		-0.0520952	1.08458	3.50937	1.53182	-0.00866608	0	-0.0340729	0	0.156633	-0.379988	-0.912308	-0.937263	-0.429359	0.402643	-0.261909	-0.141015	5.01212	3.33195	4.89869	-0.447674	-2.54228	0.132189	-1.01897	0.226709	10.9082	6.99847	0.199747	1.90123	0.192173	0.108343	0.0285854	-0.48578	-0.238319	1.99607	0.130571	-1.74816	-0.617201	-0.611919	-2.15839	1.05069
10_Exp9.15_AW52_AW53-AW52.ab1								9.52978		-0.0520952	-2.21697	5.7956	3.41461	0.000274544	0	-0.0185099	0	0.0274396	2.31127	-0.454692	-0.659474	-2.06889	-0.029099	0.351298	-0.789201	3.5488	2.55681	2.55692	-0.15757	-1.39456	0.0148565	-0.516415	0.821409	8.35785	5.15465	0.380151	-0.262008	0.0695879	0.384235	-0.806021	-1.62895	-0.395405	1.90539	0.522643	-1.60533	-1.42689	0.151392	-1.52564	0.979171
11_Exp9.15_AW52_AW53-AW52.ab1								9.52978	33.4742	-0.0452133	5.56548	4.30332	5.54347	-0.00243372	0	-0.0416081	0	-0.00314039	7.03814	-0.129	3.62441	1.04314	0.795638	5.4013	-0.668418	19.1653	17.08	20.764	5.97382	3.16228	-0.00143385	0.359626	1.92216	20.1493	24.0052	0.840292	8.58912	2.55881	3.57783	-0.100366	2.31401	1.44907	10.5279	2.29836	0.774615	1.42401	3.80094	-0.221958	5.61036
12_Exp9.15_AW52_AW53-AW52.ab1									14.835	-0.0520952	5.83557	1.18473	4.06796	-0.0169606	0	-0.0416081	0	0.00864851	7.28578	-0.256634	3.30905	2.55712	0.703122	4.27548	-0.027846	19.7604	15.6573	17.8148	4.48358	3.08535	0.0167307	0.769188	1.90064	33.7763	25.3547	1.45276	4.60434	1.56296	4.62875	-0.313789	1.28154	1.43245	9.89335	2.92972	3.03558	3.37844	4.57931	-0.323882	3.86757
13_Exp9.15_AW52-AW53_AW52.ab1								9.52978		-0.0520952	4.18385	-10.0944	3.81128	0.00144547	0	-0.02679	0	-0.0310655	2.94858	0.505662	4.69296	1.14839	0.160221	-0.261909	-0.00880722	0.670037	3.87551	5.69215	3.33713	2.86836	0.31506	-0.257321	-0.0676539	5.41009	5.39643	0.358894	1.84938	0.746322	3.60969	1.03211	-0.33955	0.827163	1.46039	2.07567	-1.01469	-3.15819	2.26805	0.404856	1.21446
15_Exp9.15_AW52-AW53_AW52.ab1								9.52978		-0.0520952	2.31728	-1.27732	0.669243	-0.0154808	0	-0.0416081	0	-0.0310655	7.4152	1.37043	4.09357	0.79304	1.93373	2.9542	-0.200586	10.8052	12.3366	16.4753	4.42247	3.032	0.0013645	0.519463	0.68392	17.1418	19.9211	0.215745	5.76244	2.37224	5.18553	0.0494224	3.03613	2.1207	5.76043	3.55238	-1.44289	-3.41402	1.82716	0.640571	4.81785
17_Exp9.15_AW52-AW53_AW52.ab1								9.52978		-0.0520952	1.15237	2.63211	-4.10782	-0.00568178	0	-0.0416081	0	-0.0310655	0.699669	-0.56016	-0.176769	0.0602273	1.53013	-0.182871	-0.16037	-1.29592	0.831541	0.728386	0.742529	2.06527	0.332484	1.03323	-0.275962	0.447425	0.130715	0.421288	1.31401	-0.0211848	1.46017	-0.185371	0.641046	0.662849	0.232042	0.24663	-1.54726	-2.9679	1.08417	-0.119897	0.534607
19_Exp9.15_AW52-AW53_AW52.ab1								-15.2601	8.33169	-0.0409878	8.02552	-10.0555	-3.98648	7.67241e-05	0	-0.0275355	0	0.0734589	9.19871	0.415019	7.08947	5.21355	3.85276	4.45809	-0.374826	21.12	18.7334	20.5221	6.76339	9.8978	0.107045	0.230478	0.552831	24.1294	28.5561	1.42745	11.314	2.71453	6.2533	0.623147	2.8634	4.64466	10.4229	4.53166	-1.593	-1.31627	4.99355	2.68571	6.66095
25_Exp9.15_AW52_AW53-AW52.ab1								9.52978		-0.0520952	-1.171	-0.457071	2.87108	-0.0164917	0	-0.0416081	0	-0.0310655	1.12843	-0.531333	-2.18638	-1.5155	0.707829	-0.261909	-0.810523	-0.522001	-0.188739	-0.176317	-0.585223	-0.423627	0.265776	0.359643	0.529139	0.685727	-0.5601	0.0718364	-1.28182	-0.460623	-0.679361	-1.01664	-0.629423	-1.05014	-0.151125	-0.194101	-0.257062	-1.00991	-0.54886	-1.0624	-0.193905
26_Exp9.15_AW52_AW53-AW52.ab1								9.52978		-0.0520952	2.08722	-7.52559	-4.00766	-0.00222073	0	-0.0416081	0	-0.0310655	-2.08408	-1.10745	-3.1779	-1.84439	-0.302444	-0.261909	-0.522069	0.708308	0.200141	-0.766672	-0.791957	0.107789	-0.0413295	0.788625	0.993622	1.41512	0.074476	0.125801	-0.119024	-0.541965	-0.0339888	-0.788518	-0.125964	-1.16176	0.0132018	0.430597	3.38825	2.69395	0.145471	0.366298	-0.0614677
27_Exp9.15_AW52_AW53-AW52.ab1								9.52978		-0.0520952	8.68718	3.8198	-2.75385	-0.0105715	0	-0.0290026	0	-0.0310655	6.13882	-0.325352	3.90874	3.57428	2.82376	11.0573	-0.742276	34.0855	26.9478	25.138	6.43461	7.09048	-0.0674102	2.71278	2.66498	40.6045	32.5642	1.88988	7.4003	4.72083	6.26528	0.0818061	6.89622	3.90468	19.8303	4.9201	1.17564	2.66897	4.83329	0.709187	12.6157
28_Exp9.15_AW52_AW53-AW52.ab1								7.02978	27.5168	-0.0459429	10.5472	-7.58772	-3.56365	-0.00520127	0		0	-0.0310655	9.62112	0.0382789	6.54256	2.63291	2.82804	8.70179	-0.816818	19.1149	24.4561	23.7322	5.78396	9.7202	-0.078806	0.717996	2.70783	38.4957	33.5953	1.86363	9.90575	4.30944	8.94743	-0.0326856	4.25912	3.97124	17.898	5.86305	0.778931	2.90548	5.40855	0.442198	11.4444
29_Exp9.15_AW52-AW53_AW52.ab1								9.52978		-0.0520952	1.22308	-0.960873	-0.467738	-0.0219575	0	-0.0269335	0	-0.0310655	-1.3428	-0.697123	0.523431	-0.0427439	0.121289	-0.261909	0.0503859	-1.57674	-0.263319	1.69834	0.761977	3.0021	0.345909	3.53891	-0.14593	2.16298	0.446718	0.326639	2.22913	0.0129081	0.881941	0.674755	1.79613	-0.411156	1.08745	-0.045937	-0.860644	-3.57912	0.952064	0.40215	1.20558
31_Exp9.15_AW52-AW53_AW52.ab1										-0.0520952	10.8387	7.66011	2.88177	0.0352304	0	-0.0282579	0	0.11441	12.0789	1.98516	7.54152	5.35594	1.84044	10.6174	-0.388786	28.4494	23.4174	28.0832	6.69417	10.9751	0.0662824	0.265967	0.551284	39.8777	34.4094	1.5456	10.6445	4.35934	17.0784	1.31335	5.57184	6.3484	18.2504	5.9915	-1.63247	-3.15094	6.60995	2.00409	10.3366
33_Exp9.15_AW52-AW53_AW52.ab1								-24.4677	17.7441	13.1735	4.93429	-25.5454	-8.26419	0.650809	2.11689	3.03633	0.648789	4.76851	1.69495	0.742232	-4.55945	-7.72729	-2.58525	4.5119	6.58471	6.78605	1.87746	-3.63542	1.79926	1.61757	1.38883	1.4037	5.4362	5.52034	0.740466	2.44517	-0.342407	2.49603	-1.47228	2.87517	-0.111892	-0.584377	5.09454	1.63045	-0.0607827	2.60973	-1.2928	0.687531	1.71695
35_Exp9.15_AW52-AW53_AW52.ab1								9.52978	36.8962	-0.0452934	12.2004	6.46368	5.53865	-0.0150985	0	-0.0416081	0	0.0120503	11.4295	1.0295	8.65371	5.15958	3.49918	5.91357	-0.399859	28.5645	24.7623	26.4906	14.7958	10.4863	0.453646	0.563724	2.33762	44.4505	34.4335	2.41995	9.38752	4.1347	6.34461	3.24029	7.18087	4.7218	20.4962	4.39191	-1.36455	-2.11922	6.21043	1.90832	11.9424
41_Exp9.15_AW52-AW53_AW52.ab1								9.52978		-0.0520952	-2.56539	-2.76722	-5.5405	-0.0155569	0	-0.018836	0	-0.0310655	2.24747	0.277589	-1.67408	-1.11122	0.504704	-0.261909	-0.0725087	-1.2205	-0.659571	0.200266	-1.76855	-2.7076	-0.133119	-0.411209	0.278797	-1.25463	-0.981918	-0.102148	-0.891978	-0.669999	-1.84077	-0.544763	-2.09979	-0.61825	0.539101	-0.570816	-1.83374	-3.6954	-2.23415	-3.51918	0.352598
43_Exp9.15_AW52-AW53_AW52.ab1								9.52978		-0.0465764	1.50093	0.655635	-4.73558	0.0325908	0.0772201	-0.0217695	0	-0.00357036	6.20735	-0.0211972	2.26658	2.51207	2.90491	1.34498	-0.700991	9.13632	6.46493	7.66956	0.00979847	-0.106942	-0.101407	0.388222	0.636524	13.4121	11.2662	-0.102148	2.6177	-0.157878	1.21283	-0.334761	0.320327	-0.0914562	7.86555	1.9315	-1.84616	-2.79697	0.47717	-3.21013	0.96635
45_Exp9.15_AW52-AW53_AW52.ab1								-12.5941		-0.0461516	-1.4029	1.59085	-4.93301	-0.0172402	0	-0.0416081	0.473879	-0.0310655	-2.76718	-0.413406	-1.58805	-0.709271	2.73975	-0.261909	0.687923	-1.69903	-2.13317	-0.195726	-1.25747	-3.47939	0.173385	-0.227631	0.828744	-0.0146691	-1.48712	1.72363	-0.684721	-0.497019	-0.767563	-0.506609	-1.98678	1.08149	0.105927	-0.765577	-1.84616	-2.61511	-1.34376	-3.31799	1.41854
47_Exp9.15_AW52-AW53_AW52.ab1								9.52978		-0.0520952	0.831765	-0.980929	1.89485	-0.000817021	0	-0.0346656	0	-0.0310655	0.780412	1.18566	2.27889	0.230265	0.275027	0.768867	-0.761188	4.94512	4.57055	6.95302	0.731836	0.315175	-0.133119	0.521131	0.0977332	14.3387	10.3261	0.143882	1.22689	-0.0312816	0.71606	-0.711474	0.289005	1.36598	4.93578	0.0953147	-1.82262	-3.09031	-1.11263	-2.07094	1.30882
49_Exp9.15_AW52-AW53_AW52.ab1								9.52978		-0.0520952	-0.628435	0.595968	-4.48744	-0.0164674	0	0.152065	0	-0.0173632	1.83565	1.04626	-1.16926	-0.594016	0.586227	-0.261909	-0.413875	-1.13024	-0.900888	1.15442	-0.970377	-1.07327	-0.133119	-0.956177	-0.0226288	-0.936573	-1.3398	-0.102148	-0.0952576	-0.1411	-1.11963	-0.761796	-1.57443	1.71887	0.166414	-0.313789	-1.84616	-3.0836	-1.4438	-2.1547	0.147352
51_Exp9.15_AW52-AW53_AW52.ab1								9.52978	15.2281	-0.0464298	3.1578	2.7112	-4.51428	-0.00500985	0	-0.0416081	0	-0.0310655	3.55913	0.457627	0.555708	2.40661	0.360107	2.27417	-0.929379	11.6988	9.35466	12.6244	1.86662	2.86755	-0.0360038	0.349459	0.302492	30.0892	16.799	0.791157	4.55432	0.206566	4.12301	-0.422548	2.87227	1.62015	13.5292	1.01959	-1.84616	-2.76254	2.77357	-0.52649	2.0289
53_Exp9.15_AW52-AW53_AW52.ab1								9.52978		-0.0520952	-2.00217	1.99159	0.180233	-0.0158576	0	-0.0121639	0	-0.0310655	-0.827288	0.706412	1.48832	-0.462822	-0.201908	-0.261909	-0.401546	-1.31147	-1.06719	-1.55311	-1.4774	-1.69182	-0.133119	-1.17622	-0.260965	0.0968818	-1.45681	-0.102148	-0.914173	-0.383529	-1.00851	-0.100939	-1.99442	0.594812	1.06865	-0.202492	-1.82219	-3.52315	-2.27763	-2.23973	0.752626
55_Exp9.15_AW52-AW53_AW52.ab1								9.52978		-0.0520952	-0.405504	1.07246	2.83393	-0.00984065	0	-0.0416081	0	-0.00456144	6.11375	0.79265	1.82533	-0.957672	-0.392539	0.264182	-0.549741	4.17546	2.12974	6.92788	1.59751	0.267841	0.0110025	-0.25182	0.424922	15.9952	9.46376	0.24335	2.44454	-0.0203144	0.728432	0.00128511	-1.11503	0.395707	6.44746	0.76741	-1.84616	-3.21224	-0.611298	-1.84821	0.703952
		1	3	7	10	11	17	20	28	43	53	59	65	69	70	71	77	79	80	85	98	104	110	115	119	124	125	130	136	137	142	148	151	157	158	178	187	190	196	200	209	217	224	230	233	235	238	239	242
Average of NOT background corrected runs		-> DNA	Found -> DNA	Found -> DNA	Found -> DNA	Found -> DNA	Found -> DNA	Found -> DNA	Found -> DNA	Found -> DNA	Found -> DNA	Found -> DNA	Found -> DNA	Found -> DNA	Found -> DNA	Found -> DNA	Found -> DNA	Found -> DNA	Found -> DNA	Found -> DNA	Found -> DNA	Found -> DNA	Found -> DNA	Found -> DNA	Found -> DNA	Found -> DNA	Found -> DNA	Found -> DNA	Found -> DNA	Found -> DNA	Found -> DNA	Found -> DNA	Found -> DNA	Found -> DNA	Found -> DNA	Found -> DNA	Found -> DNA	Found -> DNA	Found -> DNA	Found -> DNA	Found -> DNA	Found -> DNA	Found -> DNA	Found -> DNA	Found -> DNA	Found -> DNA	Found -> DNA	Found -> DNA	Found -> DNA
MS2-ADARcd								95.4167		0	27.0408	31.8143	12.6889	0.0270006	0	0.0113629	0	0.0615509	5.24395	1.1532	14.2857	10.5192	6.52426	0.173062	0.667157	4.34156	7.2694	9.35737	5.65152	5.16123	0.331767	1.80499	0.784195	8.0246	9.2586	0.442168	7.48936	1.31703	6.28735	1.97104	5.53735	2.34025	1.73814	3.94092	0.367306	1.65286	5.94317	4.00303	2.38128
MS2-hADARcd										0.00449731	31.4258	29.8924	13.1	0.021458	0	0.00351815	0	0.0430409	11.5835	1.85853	18.085	13.2433	7.8296	4.53418	0.624087	20.0705	20.5723	24.7824	10.1937	9.70638	0.164046	2.46454	1.87296	25.5429	29.2978	1.08621	13.8562	3.37244	9.8081	2.01831	8.36443	4.53789	9.4908	6.52508	2.03974	3.71344	9.02049	5.54791	6.67573
MS2-ADARcd (dsRED)								91.5006		3.30641	27.7583	22.7314	9.05929	0.182692	0.529222	0.773153	0.162197	1.19989	3.69819	1.11015	11.2058	8.05908	5.49364	1.19345	2.26763	3.70671	5.02683	5.16832	5.07893	5.98798	0.622916	3.51758	2.31133	4.18974	5.01392	0.84451	6.41018	1.44689	4.57082	2.3899	6.22287	1.32431	1.85068	3.6523	2.3986	3.87407	5.03421	4.95119	2.10334
MS2-hADARcd (dsRED)										0.00323853	36.5583	33.9426	12.0521	0.0312474	0		0	0.0471479	13.6661	2.19047	20.2175	15.0222	8.75614	9.33443	0.355071	29.9114	29.5163	31.7494	13.2101	14.48	0.226547	3.05997	2.6735	42.6008	38.5891	2.03192	15.6232	5.45139	14.5557	3.1044	11.9677	6.86271	19.4584	8.48869	1.58555	3.77148	10.9858	6.11875	13.0213
ADARcd								94.469		0.00148588	24.3402	31.7064	7.83124	0.0138771	0	0.0614724	0.11847	0.0034256	3.97123	1.91279	12.8201	10.1222	6.91548	0	0.892004	1.0175	3.43024	5.7898	3.41447	2.67401	0.0766262	1.30204	0.814057	1.21645	3.52212	0.456445	5.64217	0.647397	3.71262	1.47518	4.0768	2.8204	0.809691	2.73388	0.00909825	0.466089	3.39541	2.04489	2.10433
hADARcd								100		0.00279604	27.2611	32.2182	10.3961	0.0343884	0.019305	0.00669529	0	0.0134998	8.01423	2.11226	15.2875	11.8894	6.79516	1.42496	0.206681	9.84672	10.2504	14.4321	5.83436	5.74793	0.0682375	2.2466	0.973488	20.2025	16.8023	0.371208	8.99957	1.06958	6.59183	1.58684	6.5823	2.94877	8.53418	4.1505	0.00588582	0.729889	5.60195	2.93886	2.68855
		1	3	7	10	11	17	20	28	43	53	59	65	69	70	71	77	79	80	85	98	104	110	115	119	124	125	130	136	137	142	148	151	157	158	178	187	190	196	200	209	217	224	230	233	235	238	239	242
Average of background corrected runs		-> DNA	Found -> DNA	Found -> DNA	Found -> DNA	Found -> DNA	Found -> DNA	Found -> DNA	Found -> DNA	Found -> DNA	Found -> DNA	Found -> DNA	Found -> DNA	Found -> DNA	Found -> DNA	Found -> DNA	Found -> DNA	Found -> DNA	Found -> DNA	Found -> DNA	Found -> DNA	Found -> DNA	Found -> DNA	Found -> DNA	Found -> DNA	Found -> DNA	Found -> DNA	Found -> DNA	Found -> DNA	Found -> DNA	Found -> DNA	Found -> DNA	Found -> DNA	Found -> DNA	Found -> DNA	Found -> DNA	Found -> DNA	Found -> DNA	Found -> DNA	Found -> DNA	Found -> DNA	Found -> DNA	Found -> DNA	Found -> DNA	Found -> DNA	Found -> DNA	Found -> DNA	Found -> DNA	Found -> DNA
MS2-ADARcd								4.94645		-0.0520952	1.05096	0.460667	1.16247	-0.00315696	0	-0.0302452	0	0.0304854	1.39488	-0.355375	0.729863	-0.322408	0.515973	-0.0888478	-0.274848	1.98376	2.64895	3.46904	0.868604	0.249199	0.198647	-0.189869	0.176125	6.2809	4.42007	0.34002	1.20065	0.246724	1.39061	0.0173263	-0.453309	0.214072	1.39847	0.743878	-1.47886	-2.04255	0.722924	-0.849768	0.944733
MS2-hADARcd										-0.0475979	5.43596	-1.4612	1.57355	-0.00869962	0	-0.03809	0	0.0119754	7.73446	0.349954	4.52913	2.40171	1.82131	4.27227	-0.317919	17.7127	15.9518	18.894	5.41081	4.79436	0.0309267	0.469689	1.26489	23.7992	24.4593	0.984061	7.56748	2.30213	4.91135	0.0646036	2.37377	2.41172	9.15113	3.32803	0.193575	0.0180397	3.80024	0.695109	5.23918
MS2-ADARcd (dsRED)								1.03041		3.25431	1.7684	-8.62223	-2.46713	0.152535	0.529222	0.731545	0.162197	1.16883	-0.150876	-0.398419	-2.35008	-2.78248	-0.514644	0.931542	1.32563	1.3489	0.406386	-0.720017	0.296014	1.07596	0.489797	1.52272	1.70326	2.44604	0.17539	0.742362	0.121471	0.376586	-0.325922	0.436192	0.232213	-0.80186	1.51101	0.455251	0.552439	0.178663	-0.186032	0.0983958	0.666788
MS2-hADARcd (dsRED)										-0.0488567	10.5684	2.58897	0.525728	0.00108978	0		0	0.0160823	9.81708	0.681896	6.66163	4.18068	2.74785	9.07252	-0.586935	27.5536	24.8959	25.861	8.42715	9.56802	0.093428	1.06512	2.06543	40.8571	33.7506	1.92977	9.33452	4.38108	9.65893	1.15069	5.97701	4.73653	19.1187	5.29164	-0.260611	0.0760715	5.76555	1.26595	11.5848
ADARcd								3.99881		-0.0506093	-1.64972	0.352797	-3.69518	-0.0162805	0	0.0198643	0.11847	-0.02764	0.122165	0.404215	-0.735766	-0.719331	0.907192	-0.261909	-0.0500019	-1.34031	-1.1902	-0.0985374	-1.36845	-2.23802	-0.0564932	-0.69281	0.205987	-0.527248	-1.31641	0.354297	-0.646533	-0.422911	-1.18412	-0.478527	-1.91385	0.69423	0.470023	-0.463169	-1.83707	-3.22931	-1.82484	-2.8079	0.667779
hADARcd								9.52978		-0.0492991	1.27125	0.864591	-1.13027	0.00423082	0.019305	-0.0349128	0	-0.0175657	4.16516	0.603686	1.73163	1.04782	0.786875	1.16305	-0.735324	7.48891	5.62997	8.54372	1.05144	0.835907	-0.0648819	0.251748	0.365418	18.4588	11.9638	0.26906	2.71086	-0.000727044	1.69508	-0.366874	0.591642	0.822595	8.19451	0.953454	-1.84028	-2.96552	0.381702	-1.91394	1.25201
		1	3	7	10	11	17	20	28	43	53	59	65	69	70	71	77	79	80	85	98	104	110	115	119	124	125	130	136	137	142	148	151	157	158	178	187	190	196	200	209	217	224	230	233	235	238	239	242
STDEV of background corrected runs		-> DNA	Found -> DNA	Found -> DNA	Found -> DNA	Found -> DNA	Found -> DNA	Found -> DNA	Found -> DNA	Found -> DNA	Found -> DNA	Found -> DNA	Found -> DNA	Found -> DNA	Found -> DNA	Found -> DNA	Found -> DNA	Found -> DNA	Found -> DNA	Found -> DNA	Found -> DNA	Found -> DNA	Found -> DNA	Found -> DNA	Found -> DNA	Found -> DNA	Found -> DNA	Found -> DNA	Found -> DNA	Found -> DNA	Found -> DNA	Found -> DNA	Found -> DNA	Found -> DNA	Found -> DNA	Found -> DNA	Found -> DNA	Found -> DNA	Found -> DNA	Found -> DNA	Found -> DNA	Found -> DNA	Found -> DNA	Found -> DNA	Found -> DNA	Found -> DNA	Found -> DNA	Found -> DNA	Found -> DNA
MS2-ADARcd								9.16667		0	2.61443	7.16196	3.65151	0.0048195	0	0.00988978	0	0.0885052	1.51517	0.606454	2.66068	1.33807	0.698812	0.295787	0.349453	2.83446	1.32695	2.26048	1.72193	2.62377	0.152381	0.874561	0.477061	4.49124	2.97431	0.0970356	1.01059	0.344348	1.59019	0.763523	0.929829	0.620054	0.812093	0.90296	0.320755	1.22632	1.24182	1.19389	0.290615
MS2-hADARcd										0.00547208	2.35291	6.16784	4.23139	0.00876575	0	0.00703631	0	0.0442429	0.988625	0.740035	1.73706	2.03012	1.46535	1.00773	0.27325	4.67715	2.71825	2.09466	1.15225	3.40272	0.0513702	0.232029	0.748496	7.24097	3.57708	0.585163	3.00659	0.512264	1.11567	0.401081	0.790565	1.52276	2.27746	0.951827	2.18208	2.99045	1.40523	1.3958	1.18575
MS2-ADARcd (dsRED)								16.9987		6.61281	2.52071	11.7326	4.77749	0.332287	1.05844	1.53654	0.324394	2.39979	1.84406	0.798061	2.14868	3.38834	1.44121	2.3869	3.52426	3.74311	1.00155	2.20951	1.21616	1.54806	0.62216	1.41077	2.53223	2.13643	0.560969	1.14049	1.4927	1.43398	0.997198	1.79036	1.07004	0.361074	2.45134	0.827554	1.92093	3.0425	0.95947	0.787095	0.942387
MS2-hADARcd (dsRED)										0.00374892	1.44635	6.97161	4.40299	0.0231171	0		0	0.0686306	2.66356	1.04053	2.02774	1.3042	0.68315	2.34111	0.224527	6.21027	1.48409	1.86089	4.26303	1.73055	0.249016	1.11435	1.02288	2.5503	0.881687	0.362318	1.38881	0.246128	5.10086	1.5205	1.34282	1.13666	1.24474	0.766781	1.4427	3.16025	0.797388	0.805407	0.960608
#1500 (ADARcd)								11.0619		0.00297177	0.829983	2.16118	2.61941	0.000743502	0	0.0890308	0.236939	0.00685119	2.35957	0.629308	1.49903	0.279985	1.27192	0	0.516729	0.250329	0.650537	1.12315	0.337997	1.06716	0.153252	0.446744	0.470261	0.670549	0.231866	0.91289	0.381767	0.221745	0.461774	0.275675	0.232085	0.98866	0.442669	0.253841	0.0115156	0.483758	0.499727	0.710775	0.560066
#1545 (hADARcd)								0		0.00322915	1.48509	1.51688	4.05446	0.0192628	0.03861	0.00935348	0	0.0155935	2.56848	0.51193	0.811838	1.70105	1.45157	0.862367	0.156999	3.55372	3.05202	2.74211	0.846536	1.36753	0.0647632	0.343667	0.225576	7.82688	3.30644	0.377143	1.376	0.15164	1.63506	0.293497	1.66124	0.806036	3.75229	0.759817	0.0117716	0.220644	1.72716	1.10062	0.574096
		1	3	7	10	11	17	20	28	43	53	59	65	69	70	71	77	79	80	85	98	104	110	115	119	124	125	130	136	137	142	148	151	157	158	178	187	190	196	200	209	217	224	230	233	235	238	239	242
3xSTDEV above 0 (=average-(3*STDEV)		-> DNA	Found -> DNA	Found -> DNA	Found -> DNA	Found -> DNA	Found -> DNA	Found -> DNA	Found -> DNA	Found -> DNA	Found -> DNA	Found -> DNA	Found -> DNA	Found -> DNA	Found -> DNA	Found -> DNA	Found -> DNA	Found -> DNA	Found -> DNA	Found -> DNA	Found -> DNA	Found -> DNA	Found -> DNA	Found -> DNA	Found -> DNA	Found -> DNA	Found -> DNA	Found -> DNA	Found -> DNA	Found -> DNA	Found -> DNA	Found -> DNA	Found -> DNA	Found -> DNA	Found -> DNA	Found -> DNA	Found -> DNA	Found -> DNA	Found -> DNA	Found -> DNA	Found -> DNA	Found -> DNA	Found -> DNA	Found -> DNA	Found -> DNA	Found -> DNA	Found -> DNA	Found -> DNA	Found -> DNA
MS2-ADARcd		0	0	0	0	0	0	-22.5536	0	-0.0520952	-6.79234	-21.0252	-9.79207	-0.0176155	0	-0.0599146	0	-0.23503	-3.15063	-2.17474	-7.25218	-4.33661	-1.58046	-0.976208	-1.32321	-6.51963	-1.3319	-3.31239	-4.29719	-7.6221	-0.258496	-2.81355	-1.25506	-7.19282	-4.50287	0.048913	-1.83112	-0.786319	-3.37997	-2.27324	-3.2428	-1.64609	-1.0378	-1.965	-2.44113	-5.72151	-3.00255	-4.43142	0.0728882
MS2-hADARcd		0	0	0	0	0	0	0	0	-0.0640141	-1.62275	-19.9647	-11.1206	-0.0349969	0	-0.0591989	0	-0.120753	4.76859	-1.87015	-0.682064	-3.68865	-2.57475	1.24908	-1.13767	3.68128	7.79706	12.6101	1.95408	-5.41379	-0.123184	-0.226399	-0.9806	2.07628	13.728	-0.771429	-1.4523	0.765341	1.56436	-1.13864	0.00207424	-2.15655	2.31874	0.47255	-6.35268	-8.95332	-0.415438	-3.4923	1.68192
MS2-ADARcd (dsRED)		0	0	0	0	0	0	-49.9658	0	-16.5841	-5.79375	-43.82	-16.7996	-0.844327	-2.64611	-3.87807	-0.810986	-6.03054	-5.68305	-2.7926	-8.79612	-12.9475	-4.83828	-6.22917	-9.24717	-9.88043	-2.59825	-7.34855	-3.35246	-3.56823	-1.37668	-2.7096	-5.89342	-3.96323	-1.50752	-2.6791	-4.35663	-3.92537	-3.31752	-4.93488	-2.97791	-1.88508	-5.843	-2.02741	-5.21036	-8.94884	-3.06444	-2.26289	-2.16037
MS2-hADARcd (dsRED)		0	0	0	0	0	0	0	0	-0.0601034	6.22932	-18.3258	-12.6832	-0.0682616	0	0	0	-0.189809	1.8264	-2.43969	0.578423	0.268093	0.698402	2.04918	-1.26052	8.92274	20.4436	20.2783	-4.36194	4.37636	-0.653621	-2.27793	-1.00322	33.2062	31.1055	0.842814	5.16808	3.64269	-5.64366	-3.41082	1.94854	1.32655	15.3845	2.9913	-4.58871	-9.40468	3.37339	-1.15027	8.70295
ADARcd		0	0	0	0	0	0	-29.187	0	-0.0595246	-4.13967	-6.13074	-11.5534	-0.018511	0	-0.247228	-0.592349	-0.0481935	-6.95655	-1.48371	-5.23286	-1.55929	-2.90858	-0.261909	-1.60019	-2.0913	-3.14182	-3.46799	-2.38244	-5.43949	-0.51625	-2.03304	-1.2048	-2.53889	-2.01201	-2.38437	-1.79183	-1.08815	-2.56944	-1.30555	-2.61011	-2.27175	-0.857985	-1.22469	-1.87161	-4.68059	-3.32402	-4.94023	-1.01242
hADARcd		0	0	0	0	0	0	9.52978	0	-0.0589866	-3.18402	-3.68605	-13.2937	-0.0535575	-0.0965251	-0.0629733	0	-0.0643462	-3.54029	-0.932105	-0.703885	-4.05533	-3.56784	-1.42405	-1.20632	-3.17224	-3.52608	0.317393	-1.48817	-3.26668	-0.259172	-0.779252	-0.311311	-5.02183	2.04443	-0.86237	-1.41713	-0.455647	-3.21011	-1.24736	-4.39209	-1.59551	-3.06236	-1.326	-1.87559	-3.62745	-4.79977	-5.2158	-0.470282
		1	3	7	10	11	17	20	28	43	53	59	65	69	70	71	77	79	80	85	98	104	110	115	119	124	125	130	136	137	142	148	151	157	158	178	187	190	196	200	209	217	224	230	233	235	238	239	242
Significance criteria		-> DNA	Found -> DNA	Found -> DNA	Found -> DNA	Found -> DNA	Found -> DNA	Found -> DNA	Found -> DNA	Found -> DNA	Found -> DNA	Found -> DNA	Found -> DNA	Found -> DNA	Found -> DNA	Found -> DNA	Found -> DNA	Found -> DNA	Found -> DNA	Found -> DNA	Found -> DNA	Found -> DNA	Found -> DNA	Found -> DNA	Found -> DNA	Found -> DNA	Found -> DNA	Found -> DNA	Found -> DNA	Found -> DNA	Found -> DNA	Found -> DNA	Found -> DNA	Found -> DNA	Found -> DNA	Found -> DNA	Found -> DNA	Found -> DNA	Found -> DNA	Found -> DNA	Found -> DNA	Found -> DNA	Found -> DNA	Found -> DNA	Found -> DNA	Found -> DNA	Found -> DNA	Found -> DNA	Found -> DNA
MS2-ADARcd significant		#N/A	#N/A	#N/A	#N/A	#N/A	#N/A	#N/A	#N/A	#N/A	#N/A	#N/A	#N/A	#N/A	#N/A	#N/A	#N/A	#N/A	#N/A	#N/A	#N/A	#N/A	#N/A	#N/A	#N/A	#N/A	#N/A	#N/A	#N/A	#N/A	#N/A	#N/A	#N/A	#N/A	#N/A	0.34002	#N/A	#N/A	#N/A	#N/A	#N/A	#N/A	#N/A	#N/A	#N/A	#N/A	#N/A	#N/A	#N/A
MS2-hADARcd significant		#N/A	#N/A	#N/A	#N/A	#N/A	#N/A	#N/A	#N/A	#N/A	#N/A	#N/A	#N/A	#N/A	#N/A	#N/A	#N/A	#N/A	7.73446	#N/A	#N/A	#N/A	#N/A	4.27227	#N/A	17.7127	15.9518	18.894	5.41081	#N/A	#N/A	#N/A	#N/A	23.7992	24.4593	#N/A	#N/A	2.30213	4.91135	#N/A	#N/A	#N/A	9.15113	3.32803	#N/A	#N/A	#N/A	#N/A	5.23918
MS2-ADARcd (dsRED) significant		#N/A	#N/A	#N/A	#N/A	#N/A	#N/A	#N/A	#N/A	#N/A	#N/A	#N/A	#N/A	#N/A	#N/A	#N/A	#N/A	#N/A	#N/A	#N/A	#N/A	#N/A	#N/A	#N/A	#N/A	#N/A	#N/A	#N/A	#N/A	#N/A	#N/A	#N/A	#N/A	#N/A	#N/A	#N/A	#N/A	#N/A	#N/A	#N/A	#N/A	#N/A	#N/A	#N/A	#N/A	#N/A	#N/A	#N/A	#N/A
MS2-hADARcd (dsRED) significant		#N/A	#N/A	#N/A	#N/A	#N/A	#N/A	#N/A	#N/A	#N/A	#N/A	#N/A	#N/A	#N/A	#N/A	#N/A	#N/A	#N/A	9.81708	#N/A	#N/A	#N/A	#N/A	9.07252	#N/A	27.5536	24.8959	25.861	#N/A	9.56802	#N/A	#N/A	#N/A	40.8571	33.7506	1.92977	9.33452	4.38108	#N/A	#N/A	#N/A	4.73653	19.1187	5.29164	#N/A	#N/A	5.76555	#N/A	11.5848
ADARcd significant		#N/A	#N/A	#N/A	#N/A	#N/A	#N/A	#N/A	#N/A	#N/A	#N/A	#N/A	#N/A	#N/A	#N/A	#N/A	#N/A	#N/A	#N/A	#N/A	#N/A	#N/A	#N/A	#N/A	#N/A	#N/A	#N/A	#N/A	#N/A	#N/A	#N/A	#N/A	#N/A	#N/A	#N/A	#N/A	#N/A	#N/A	#N/A	#N/A	#N/A	#N/A	#N/A	#N/A	#N/A	#N/A	#N/A	#N/A	#N/A
hADARcd significant		#N/A	#N/A	#N/A	#N/A	#N/A	#N/A	#N/A	#N/A	#N/A	#N/A	#N/A	#N/A	#N/A	#N/A	#N/A	#N/A	#N/A	#N/A	#N/A	#N/A	#N/A	#N/A	#N/A	#N/A	#N/A	#N/A	8.54372	#N/A	#N/A	#N/A	#N/A	#N/A	#N/A	11.9638	#N/A	#N/A	#N/A	#N/A	#N/A	#N/A	#N/A	#N/A	#N/A	#N/A	#N/A	#N/A	#N/A	#N/A
[truncated: 128 more columns]

## Sheet: Fig. 3 & 5, SFig. 7 Seq. sampl.
Exp11.5
sample	reporter	cDNA	infiltration	harvest	P1/P3 (JL11)	P2/P3 (JL14)	AW61-AW62 Seq AW61			#1489	PTB2
1	#287	LUC	2020-03-03	3 days			2020-08-25			#1545:	hADARcd
3	#287	LUC	2020-03-03	3 days		2020-08-25	2020-06-30			#1601	PTB2-hADARcd-NLS
7	#287	LUC	2020-03-03	3 days	2020-08-18		2020-07-03			#1616	PTB2-hADARcd
17	#287	#1545	2020-03-03	3 days			2020-06-30			#1617	NLS-PTB2-hADARcd
19	#287	#1545	2020-03-03	3 days		2020-08-25	2020-06-30			LUC	Luciferase
21	#287	#1545	2020-03-03	3 days	2020-07-03	2020-08-25	2020-07-03			#287	PTB2-eGFP Reporter
23	#287	#1545	2020-03-03	3 days		2020-08-20	2020-07-03			#712	mutated PTB2-eGFP Reporter M4/M5
25	#287	#1601	2020-03-03	3 days	03.07.2020/18.08.2020		2020-06-30			#1635	PTB1-hADARcd-NLS
27	#287	#1601	2020-03-03	3 days		2020-08-25	2020-06-30			#1636	PTB3-hADARcd-NLS
31	#287	#1601	2020-03-03	3 days	2020-06-15		2020-07-03
41	#287	#1617	2020-03-03	3 days	2020-08-04		2020-07-03
43	#287	#1617	2020-03-03	3 days	2020-08-13	18.08.2020/20.08.2020	2020-06-30
47	#287	#1617	2020-03-03	3 days			2020-07-03
Exp11.6
sample	reporter	cDNA	Infiltration	Harvest	JL11-JL12 Seq JL11	JL14-JL12 Seq JL14	AW61-AW62 Seq AW61
3	#287	LUC	2020-03-10	3 days	14.07.2020/23.07.2020		2020-07-23
5	#287	LUC	2020-03-10	3 days	2020-07-14	2020-08-13	2020-08-25
7	#287	LUC	2020-03-10	3 days	2020-07-14	2020-08-13	2020-07-23
9	#287	#1489	2020-03-10	3 days	2020-07-14	2020-08-13
11	#287	#1489	2020-03-10	3 days	2020-07-14	2020-08-13
15	#287	#1489	2020-03-10	3 days	2020-08-13
19	#287	#1545	2020-03-10	3 days	2020-07-23	2020-08-13
21	#287	#1545	2020-03-10	3 days	2020-07-29	2020-08-25	2020-07-23
23	#287	#1545	2020-03-10	3 days	23.07.2020/29.07.2020	2020-08-20	2020-07-23
25	#287	#1601	2020-03-10	3 days	2020-07-29		2020-07-23
27	#287	#1601	2020-03-10	3 days	2020-07-23	2020-08-13	2020-07-23
29	#287	#1601	2020-03-10	3 days	2020-07-23	2020-08-13
31	#287	#1601	2020-03-10	3 days	2020-07-29		2020-07-23
33	#287	#1616	2020-03-10	3 days	2020-07-23	2020-08-13
35	#287	#1616	2020-03-10	3 days	23.07.2020/29.07.2020	2020-08-13
37	#287	#1616	2020-03-10	3 days	2020-08-18
39	#287	#1616	2020-03-10	3 days	2020-07-29	2020-08-20
41	#287	#1617	2020-03-10	3 days			2020-07-23
43	#287	#1617	2020-03-10	3 days	29.07.2020/04.08.2020/13.08.2020/18.08.2020	2020-08-25	2020-07-23
47	#287	#1617	2020-03-10	3 days	2020-07-29	2020-08-13	2020-07-23
49	#287	#1635	2020-03-10	3 days	29.07.2020/04.08.2020	2020-08-18		has been analysed but not plotted
51	#287	#1635	2020-03-10	3 days	2020-07-23	2020-08-13		has been analysed but not plotted
53	#287	#1635	2020-03-10	3 days	2020-07-23	2020-08-13		has been analysed but not plotted
55	#287	#1635	2020-03-10	3 days	2020-07-29	2020-08-20		has been analysed but not plotted
59	#287	#1636	2020-03-10	3 days	2020-07-29	2020-08-13		has been analysed but not plotted
61	#287	#1636	2020-03-10	3 days	2020-07-29	2020-08-20		has been analysed but not plotted
63	#287	#1636	2020-03-10	3 days	2020-07-29	2020-08-13		has been analysed but not plotted
65	#712	LUC	2020-03-10	3 days	2020-08-18
67	#712	LUC	2020-03-10	3 days	2020-07-23
69	#712	LUC	2020-03-10	3 days	2020-07-29
71	#712	LUC	2020-03-10	3 days	23.07.2020/29.07.2020
73	#712	#1489	2020-03-10	3 days	2020-08-25
79	#712	#1489	2020-03-10	3 days	2020-08-13
87	#712	#1601	2020-03-10	3 days	2020-07-29
89	#712	#1617	2020-03-10	3 days	2020-07-29
91	#712	#1617	2020-03-10	3 days	23.07.2020/29.07.2020
93	#712	#1617	2020-03-10	3 days	2020-07-29
95	#712	#1617	2020-03-10	3 days	23.07.2020/29.07.2020

## Sheet: Fig. 3 & 5, SFig. 7 Calc.
P1/P3 analysis
DNADynamo: Peak Analysis for Single Base Annotations (called peak area)
	position	3	4	9	12	14	16	20	21	33	35	38	42	43	44	46	47	49	50	51	53	55	61	62	63	64	66	75	77	78	79	85	88	91	98	115	117	118	129	134	135	139	140	141	145	148	151	157	162
	description	A	A	A	A	A	A	A	A	A	A	A	A	A	A	A	A	A	A	A	A	A	A	A	A	A	A	A	A	A	A	A	A	A	A	A	A	A	A	A	A	A	A	A	A	A	A	A	A
11.5_JL11_07.ab1	G	-	-	-	-	-	-	-	-	-	-	311	4800	3553	2769	637	1421	1298	-	355	-	-	60	243	4735	1294	191	3	103	1050	0	29	76	87	100	241	496	0	625	50	0	0	0	0	48	15	62	0	0
	A	-	-	-	-	-	-	-	-	-	-	0	5035	3913	3311	1980	2600	6088	-	2391	-	-	3259	3497	753	0	10195	9272	5637	827	4309	3217	4360	3923	3624	4025	3961	2806	4321	3308	4182	3406	3874	3100	3608	3330	3175	2514	2490
	T	-	-	-	-	-	-	-	-	-	-	0	2276	2339	2579	3064	2508	865	-	864	-	-	3782	3141	3858	990	147	2022	0	0	304	344	228	261	483	218	0	392	0	0	98	175	0	46	178	0	0	41	0
	C	-	-	-	-	-	-	-	-	-	-	0	3308	2611	884	11	149	2375	-	393	-	-	1706	39	26	675	2312	1102	0	0	0	1	2	0	0	0	0	0	141	0	0	0	0	0	0	228	262	319	237
11.5_JL11_11.ab1	G	-	-	-	-	-	-	-	-	-	0	0	4666	3302	2996	2047	-	258	1633	1277	-	-	130	3604	6654	0	1063	206	273	-	0	208	384	4	5	259	298	0	260	101	0	0	2	0	140	24	4	50	0
	A	-	-	-	-	-	-	-	-	-	0	1369	3824	2451	6207	4077	-	3509	586	1704	-	-	2956	269	0	6263	5362	4391	4587	-	2694	4203	5285	4266	3624	4014	3281	4345	3565	3168	4099	3672	2995	2675	3686	3163	3484	2068	2511
	T	-	-	-	-	-	-	-	-	-	3	820	2809	1647	2168	380	-	1528	2146	198	-	-	2020	1800	918	59	637	0	0	-	413	94	112	322	473	195	0	122	0	0	22	142	0	75	58	0	0	16	0
	C	-	-	-	-	-	-	-	-	-	0	420	3117	790	1171	2854	-	2521	153	130	-	-	874	9	1165	449	62	0	0	-	0	0	0	0	0	0	50	7	85	0	0	0	0	0	0	253	101	369	228
11.5_JL11_15.ab1	G	-	-	-	-	-	-	-	-	-	-	0	4542	4342	3800	1400	1191	651	-	-	-	-	0	0	-	376	524	211	131	-	-	136	101	0	2	218	195	0	277	102	0	0	0	0	99	5	4	0	0
	A	-	-	-	-	-	-	-	-	-	-	104	3480	2963	2779	4933	5491	1729	-	-	-	-	5997	5909	-	3281	3256	4475	2394	-	-	3908	4762	2039	3353	3531	4614	3638	3465	3357	3621	3210	3558	3428	3734	3129	2923	2358	2324
	T	-	-	-	-	-	-	-	-	-	-	282	3241	3046	4467	5865	2839	1087	-	-	-	-	180	0	-	0	568	0	0	-	-	95	77	324	192	0	0	65	0	0	30	148	0	28	54	0	0	22	0
	C	-	-	-	-	-	-	-	-	-	-	199	641	532	438	319	1914	189	-	-	-	-	501	5	-	0	2	0	0	-	-	0	0	0	0	0	0	0	110	0	0	0	0	0	0	367	202	361	255
11.5_JL11_21.ab1	G	-	-	-	-	-	-	-	-	-	-	0	5930	5002	3560	1148	1086	748	-	2236	-	-	0	0	-	377	481	213	131	-	0	157	136	8	5	195	183	0	397	77	0	0	0	0	141	6	7	0	0
	A	-	-	-	-	-	-	-	-	-	-	142	6206	3898	2385	5315	5428	2411	-	4359	-	-	2999	5904	-	3299	5885	4637	5252	-	2001	3789	4705	3783	3727	3574	4421	3597	3358	3347	3952	3164	3347	3252	3514	3091	2964	2549	2294
	T	-	-	-	-	-	-	-	-	-	-	0	5081	3873	4000	5436	2562	1890	-	747	-	-	238	0	-	0	494	0	0	-	219	80	122	318	214	0	0	68	0	0	39	149	0	29	41	0	0	26	0
	C	-	-	-	-	-	-	-	-	-	-	481	3330	842	54	300	1802	25	-	2	-	-	570	15	-	0	4	0	0	-	0	0	0	0	0	0	0	0	60	0	0	0	0	0	0	222	139	275	219
11.5_JL11_25.ab1	G	-	-	-	-	-	-	-	-	-	-	-	-	-	-	-	-	63	965	6907	6090	3414	546	153	2381	24	-	0	1	129	0	27	122	64	101	266	164	4	592	61	0	89	944	90	51	207	67	0	0
	A	-	-	-	-	-	-	-	-	-	-	-	-	-	-	-	-	2202	1928	3092	5691	6229	6124	5088	642	6258	-	5401	3029	1684	6066	3952	848	3523	4264	4469	2259	4909	7056	1878	5004	3639	5268	3093	3961	3826	5810	2947	3135
	T	-	-	-	-	-	-	-	-	-	-	-	-	-	-	-	-	1299	120	6	2468	1381	1308	3328	3365	124	-	707	0	0	2119	460	90	347	864	1225	0	228	0	0	110	405	35	130	184	0	0	48	0
	C	-	-	-	-	-	-	-	-	-	-	-	-	-	-	-	-	14	1519	5767	4645	4834	3663	818	17	3153	-	982	818	2	0	0	0	138	0	0	201	20	144	345	86	0	0	12	0	407	510	353	264
11.5_JL11_29.ab1	G	-	-	-	-	-	-	-	-	-	-	-	-	-	-	-	401	4407	4722	2061	2517	623	166	158	5420	0	363	221	10	-	-	34	26	99	60	209	48	0	102	34	0	0	0	0	39	22	35	0	0
	A	-	-	-	-	-	-	-	-	-	-	-	-	-	-	-	0	5549	4608	1388	4435	909	2375	5318	421	7536	6559	5233	6028	-	-	4027	4691	4071	3821	3670	4484	3560	3351	3188	4339	3374	3599	3471	3729	3266	3149	2471	2453
	T	-	-	-	-	-	-	-	-	-	-	-	-	-	-	-	0	4483	3490	2043	4680	1392	2220	4859	1412	33	482	0	0	-	-	69	156	256	158	0	0	145	0	0	38	131	0	42	182	0	0	23	0
	C	-	-	-	-	-	-	-	-	-	-	-	-	-	-	-	0	2015	2747	15	944	153	1935	610	87	270	134	0	0	-	-	0	0	0	0	0	0	0	95	0	0	0	0	0	0	218	216	399	326
11.5_JL11_31.ab1	G	-	-	-	-	-	-	-	-	-	-	-	-	-	-	0	0	3678	1151	1760	1584	4066	53	3004	782	0	242	177	98	-	-	138	118	20	18	213	88	0	223	52	907	149	460	36	105	5	40	0	0
	A	-	-	-	-	-	-	-	-	-	-	-	-	-	-	0	1	1277	707	5336	3328	2130	9236	689	0	2464	4217	5036	5373	-	-	4239	4528	4092	3705	3713	4772	4029	3570	1450	3581	3334	2534	2801	3464	2907	2692	2465	3484
	T	-	-	-	-	-	-	-	-	-	-	-	-	-	-	0	0	6470	1493	8090	2211	756	2245	20	0	0	768	0	0	-	-	140	180	507	354	168	0	155	0	135	118	172	79	99	897	586	9	183	49
	C	-	-	-	-	-	-	-	-	-	-	-	-	-	-	0	51	33	280	935	1739	0	1436	153	710	0	13	0	0	-	-	0	0	8	0	4	0	0	110	0	0	0	125	318	0	398	180	778	1436
11.5_JL11_33.ab1	G	-	-	-	-	-	-	-	-	-	-	-	-	-	-	-	0	5188	5967	2663	-	807	2337	3196	3360	68	51	0	139	1924	0	109	316	7	16	329	294	0	615	75	0	88	0	0	104	4	10	452	0
	A	-	-	-	-	-	-	-	-	-	-	-	-	-	-	-	0	4022	4026	2875	-	3581	64	590	464	3690	11223	8709	5474	354	2145	4213	4719	4372	4048	4607	3827	4497	4149	3829	4133	4263	3437	2433	4214	3746	3722	2485	2893
	T	-	-	-	-	-	-	-	-	-	-	-	-	-	-	-	0	7941	4105	5244	-	1080	2944	131	82	1899	30	1153	0	0	17	121	97	399	585	1762	0	214	0	71	61	94	103	42	91	0	12	27	0
	C	-	-	-	-	-	-	-	-	-	-	-	-	-	-	-	0	1212	766	602	-	2168	40	1732	1278	9	1761	762	0	0	0	0	0	0	0	0	52	7	76	0	0	0	23	465	0	292	163	482	427
11.5_JL11_35.ab1	G	-	-	-	-	-	-	-	-	-	-	-	-	-	-	0	0	4025	1746	321	-	1340	0	6185	936	0	296	219	139	-	-	118	146	19	15	234	170	0	196	173	0	0	3	0	69	1	9	0	0
	A	-	-	-	-	-	-	-	-	-	-	-	-	-	-	37	462	2321	901	5165	-	3795	3166	197	0	4320	4359	4640	4926	-	-	3699	4424	3642	3469	3640	3297	3825	3261	3245	3680	3567	2492	3123	3405	3101	3047	2364	2183
	T	-	-	-	-	-	-	-	-	-	-	-	-	-	-	0	0	3882	1084	2563	-	2083	3574	14	21	0	671	0	0	-	-	132	133	462	299	124	0	143	0	0	72	201	0	37	74	0	0	11	1
	C	-	-	-	-	-	-	-	-	-	-	-	-	-	-	24	700	75	67	56	-	0	1025	86	1667	0	0	0	0	-	-	0	0	0	0	0	0	0	111	0	0	0	0	0	0	353	183	433	181
11.5_JL11_41#2.ab1	G	-	-	-	-	-	-	-	-	-	-	0	4011	4839	2973	1137	280	684	-	2645	-	-	428	189	0	3567	-	194	33	-	-	36	21	50	46	129	77	0	128	45	0	0	0	0	41	22	14	0	0
	A	-	-	-	-	-	-	-	-	-	-	0	4297	4840	2596	5287	1694	1834	-	4350	-	-	189	2971	7859	875	-	4872	5399	-	-	4261	5303	4179	3696	3681	4306	3632	3430	2824	4232	3189	3689	2971	3805	3467	2942	2455	2346
	T	-	-	-	-	-	-	-	-	-	-	0	4383	4175	3150	5062	647	1993	-	637	-	-	1192	224	60	0	-	0	0	-	-	175	273	236	75	0	0	147	0	0	143	122	0	78	232	0	0	60	0
	C	-	-	-	-	-	-	-	-	-	-	17	37	0	0	125	42	207	-	49	-	-	742	1724	430	482	-	0	0	-	-	0	0	0	0	0	0	0	179	0	0	0	0	0	0	166	174	257	395
11.5_JL11_43.ab1	G	-	-	-	-	-	-	-	-	-	-	-	-	388	4771	4948	4647	907	610	2	540	85	0	0	-	544	266	119	27	-	-	31	24	78	36	121	74	0	94	42	0	0	0	0	28	20	27	0	0
	A	-	-	-	-	-	-	-	-	-	-	-	-	0	2	2088	3529	6983	5624	5907	2520	3891	5836	6298	-	3969	3512	5085	5629	-	-	4197	5005	4098	3701	3663	4324	3687	3275	3100	3931	3089	3818	3215	3656	3463	3158	2404	2485
	T	-	-	-	-	-	-	-	-	-	-	-	-	0	0	2949	6093	5985	2981	401	1633	4675	289	3	-	1	856	0	0	-	-	105	169	225	102	0	0	88	0	0	95	77	0	68	85	0	0	16	0
	C	-	-	-	-	-	-	-	-	-	-	-	-	0	12	3099	738	194	715	243	15	0	612	32	-	0	2	0	0	-	-	0	0	0	0	0	0	0	88	0	0	0	0	0	0	175	94	219	216
11.5_JL11_47#2.ab1	G	-	-	-	-	-	-	-	-	355	4369	2826	420	4	71	888	-	384	2068	2368	-	-	28	0	-	1092	302	-	144	1293	0	49	76	83	76	139	80	0	115	40	0	0	0	0	36	19	68	0	0
	A	-	-	-	-	-	-	-	-	694	3014	3016	4046	6732	1756	1888	-	1765	1480	2218	-	-	3613	4553	-	1398	6288	-	5788	991	2353	4080	4717	4081	3786	4012	1546	4352	3506	2942	4056	2987	3759	3055	3490	3322	3156	2455	2531
	T	-	-	-	-	-	-	-	-	0	6894	2190	1306	277	782	1217	-	5431	5663	278	-	-	117	8	-	4	539	-	0	0	282	129	148	252	244	110	0	157	0	0	47	139	0	44	179	0	0	27	0
	C	-	-	-	-	-	-	-	-	546	1048	259	1725	664	37	413	-	26	8	1010	-	-	1510	34	-	18	58	-	0	0	0	0	0	0	0	0	0	0	78	0	0	0	0	0	0	201	211	359	286
11.5_JL11_49.ab1	G	-	-	-	-	-	-	-	-	-	-	-	0	0	0	354	1135	6531	3308	178	1794	2260	307	39	5944	0	823	192	69	-	0	216	116	8	2	297	145	0	288	76	0	0	0	0	106	2	6	0	0
	A	-	-	-	-	-	-	-	-	-	-	-	0	0	0	4386	4488	5154	2019	1745	3128	3589	5381	3776	141	7240	6137	5104	5117	-	2050	4091	5124	4233	3668	4069	3795	3937	3429	3333	4062	3668	2374	3545	3677	3237	3059	2356	2753
	T	-	-	-	-	-	-	-	-	-	-	-	341	1095	73	1676	910	4363	2325	835	216	3471	3257	2743	2564	14	518	0	0	-	129	126	149	359	169	0	0	94	0	0	32	157	0	46	51	0	0	13	0
	C	-	-	-	-	-	-	-	-	-	-	-	16	24	620	4112	4562	3061	357	303	2604	1057	2588	342	1026	133	10	0	0	-	0	0	0	0	0	0	0	0	89	0	0	0	0	0	0	217	179	395	221
11.5_JL11_51.ab1	G	-	-	-	-	-	-	-	-	-	-	-	0	0	22	1187	2705	467	28	0	0	0	0	0	-	56	304	206	130	-	0	157	152	6	10	321	172	0	299	88	0	0	0	0	120	5	9	0	9
	A	-	-	-	-	-	-	-	-	-	-	-	0	0	0	1089	3462	7427	5387	6881	1478	4666	4362	4956	-	4386	3852	4621	5460	-	2095	3782	4660	3934	3995	3810	4675	3806	3393	3488	3674	3590	2228	3428	3936	3429	2312	2607	2558
	T	-	-	-	-	-	-	-	-	-	-	-	0	0	1134	9791	5705	4490	2693	831	1749	2593	291	0	-	0	878	0	0	-	268	72	105	467	196	0	0	136	0	0	28	112	0	46	98	0	0	30	0
	C	-	-	-	-	-	-	-	-	-	-	-	76	792	3181	441	0	82	321	71	0	0	0	0	-	0	0	0	0	-	0	0	0	0	0	0	0	0	56	0	0	0	0	0	0	260	214	208	274
11.5_JL11_53.ab1	G	-	-	-	-	-	-	-	-	-	-	0	4361	3726	2492	1041	1269	697	-	2433	-	-	0	0	-	545	651	194	88	-	-	169	187	3	8	263	235	0	448	126	0	0	0	0	119	5	7	0	0
	A	-	-	-	-	-	-	-	-	-	-	0	3825	2923	1339	2671	3339	1815	-	4114	-	-	6286	5883	-	3120	5739	4743	5290	-	-	3874	4673	3598	3494	3446	4182	3462	3242	2912	3951	2992	3601	3095	3386	3022	2779	2403	2493
	T	-	-	-	-	-	-	-	-	-	-	0	3507	3402	3701	1681	2230	1526	-	819	-	-	135	11	-	12	644	0	0	-	-	81	108	514	234	0	0	85	0	0	32	126	0	64	58	0	0	27	0
	C	-	-	-	-	-	-	-	-	-	-	123	1563	168	4	486	868	42	-	1	-	-	599	15	-	0	0	0	0	-	-	0	0	0	0	0	0	0	51	0	0	0	0	0	0	321	143	302	361
11.5_JL11_61.ab1	G	-	-	-	-	-	-	-	-	-	-	305	3301	1948	1149	345	5	304	1259	280	-	-	3	3	-	916	242	185	18	-	-	68	33	63	90	211	50	0	99	62	0	0	0	0	28	8	18	0	0
	A	-	-	-	-	-	-	-	-	-	-	451	2349	4184	5031	5087	6823	2236	4260	3757	-	-	6223	6389	-	2808	5977	5395	5603	-	-	3758	4401	4041	4010	3574	4329	3194	3264	3297	3966	3343	3385	3138	3539	3112	3152	2472	2442
	T	-	-	-	-	-	-	-	-	-	-	0	2584	5228	4905	2331	771	1772	839	5378	-	-	285	164	-	26	655	0	0	-	-	91	244	285	109	0	0	99	0	0	97	136	0	67	117	0	0	24	0
	C	-	-	-	-	-	-	-	-	-	-	594	0	20	125	1254	421	98	11	0	-	-	1593	108	-	5	51	0	0	-	-	0	0	0	0	0	0	0	108	0	0	0	0	0	0	326	143	409	305
11.5_JL11_63.ab1	G	-	-	-	-	-	-	-	-	1626	2881	743	2430	1062	2292	3268	910	39	-	1583	-	-	669	8	-	-	-	16	0	-	0	20	91	123	114	216	400	1	448	24	0	0	0	0	40	8	16	2	0
	A	-	-	-	-	-	-	-	-	919	701	6437	900	1146	2003	421	5506	4130	-	663	-	-	3803	2526	-	-	-	2932	4027	-	1253	3855	997	4168	3764	4142	4220	2939	4569	2835	3601	2341	4072	2592	3565	3297	2868	2574	2660
	T	-	-	-	-	-	-	-	-	5638	687	1675	1063	1224	3309	2680	532	2019	-	2129	-	-	610	1674	-	-	-	0	0	-	147	77	0	278	457	29	0	209	0	34	114	177	0	154	121	12	110	29	0
	C	-	-	-	-	-	-	-	-	5	1000	2727	349	21	244	478	4874	149	-	0	-	-	264	62	-	-	-	2354	0	-	0	0	1	0	0	0	16	55	108	0	0	0	4	44	0	350	173	426	303
11.5_JL11_65.ab1	G	-	-	-	-	-	-	-	-	-	-	-	0	0	27	1807	3165	417	16	0	116	0	0	0	-	36	304	241	139	-	0	156	143	3	11	178	196	0	323	81	0	0	0	0	104	5	5	0	0
	A	-	-	-	-	-	-	-	-	-	-	-	0	21	131	1225	3597	8339	3488	6277	3119	4257	4392	5012	-	4132	3568	4582	5636	-	1654	4113	4682	3836	3738	3534	4624	3172	3176	3266	3615	3161	3558	3060	3522	3027	2929	2330	2318
	T	-	-	-	-	-	-	-	-	-	-	-	0	0	773	9671	5996	5020	1276	565	1222	2600	429	0	-	0	831	0	0	-	195	55	96	464	176	0	0	50	0	0	26	238	0	43	44	0	0	10	0
	C	-	-	-	-	-	-	-	-	-	-	-	204	1746	2944	295	0	24	8	45	0	0	0	0	-	0	0	0	0	-	0	0	0	0	0	0	0	0	61	0	0	0	0	0	0	252	185	412	231
11.5_JL11_67.ab1	G	-	-	-	-	-	-	-	-	-	-	-	0	0	50	2090	3127	848	500	0	436	1	0	0	-	33	386	249	160	-	0	178	85	8	6	153	169	0	334	106	0	0	0	0	57	5	6	0	0
	A	-	-	-	-	-	-	-	-	-	-	-	0	64	535	1439	3322	5979	5641	5375	4967	4056	4228	5068	-	4090	3688	4525	5252	-	1782	3992	4595	3839	3736	3537	4479	3746	3183	3160	3601	3106	3334	3151	3451	2960	2966	2378	2400
	T	-	-	-	-	-	-	-	-	-	-	-	0	0	904	9876	5921	4354	2474	353	758	2572	274	0	-	0	738	0	0	-	147	48	143	334	234	0	0	117	0	0	58	124	0	31	78	0	0	24	0
	C	-	-	-	-	-	-	-	-	-	-	-	199	1296	3182	437	0	102	1025	38	0	0	0	0	-	0	0	0	0	-	0	0	0	0	0	0	0	0	49	0	0	0	0	0	0	339	108	284	327
11.5_JL11_69.ab1	G	-	-	-	-	-	-	-	-	-	-	-	4539	437	3306	2919	5581	2019	3932	44	-	1020	6263	1712	521	0	279	176	19	-	-	34	21	84	57	149	63	0	115	24	0	0	0	0	27	15	27	0	0
	A	-	-	-	-	-	-	-	-	-	-	-	0	385	2096	2478	4889	3400	4171	5975	-	1565	449	0	358	7460	6332	5134	5657	-	-	4007	4479	3786	3568	3558	4498	3563	3089	3129	4039	3300	3543	2998	3419	3145	3047	2334	2351
	T	-	-	-	-	-	-	-	-	-	-	-	0	0	477	309	2921	3856	2136	507	-	1512	1653	272	1672	54	651	0	0	-	-	99	232	317	108	0	0	139	0	0	86	171	0	51	100	0	0	31	0
	C	-	-	-	-	-	-	-	-	-	-	-	0	384	2030	1582	3641	225	1474	1700	-	294	106	1131	2273	361	99	0	0	-	-	0	0	0	0	0	0	0	99	0	0	0	0	0	0	337	134	355	244
11.5_JL11_71.ab1	G	-	-	-	-	-	-	-	-	-	-	-	4921	590	4866	4201	4862	1566	560	179	1676	841	0	0	-	724	183	167	19	-	-	40	25	58	60	154	83	0	99	29	0	0	0	0	21	14	26	0	0
	A	-	-	-	-	-	-	-	-	-	-	-	0	411	2452	5371	5444	2314	6620	2803	4088	3170	7016	6497	-	2847	6580	5289	2837	-	-	4393	4777	4068	3700	3550	4415	3729	3278	3066	4190	3474	3645	3271	3620	3239	3010	2439	2448
	T	-	-	-	-	-	-	-	-	-	-	-	0	1	1218	1219	2874	1020	1500	1072	1498	6150	229	38	-	41	603	0	0	-	-	89	188	389	99	0	0	101	0	0	68	108	0	79	115	0	0	21	0
	C	-	-	-	-	-	-	-	-	-	-	-	4	738	2879	2442	3798	1114	2499	334	293	8	1403	81	-	27	79	0	0	-	-	0	0	0	0	0	0	0	102	0	0	0	0	0	0	314	151	474	375
11.5_JL11_73.ab1	G	-	-	-	-	-	-	-	-	-	-	-	0	0	81	2332	3268	740	283	0	453	0	0	0	-	193	255	245	166	-	-	126	113	8	8	244	116	0	304	72	0	0	0	0	56	4	15	0	0
	A	-	-	-	-	-	-	-	-	-	-	-	0	27	376	1208	3193	6341	2513	5688	2624	3955	4776	5212	-	5367	4966	4737	5377	-	-	4022	4716	3879	3741	3690	4582	3476	3370	3086	3837	3192	3504	2928	3535	3080	3144	2384	2425
	T	-	-	-	-	-	-	-	-	-	-	-	0	0	1048	9898	5845	4692	1291	277	1064	3392	375	0	-	0	814	0	0	-	-	79	116	351	225	0	0	83	0	0	37	179	0	20	83	0	0	15	0
	C	-	-	-	-	-	-	-	-	-	-	-	52	1666	3109	434	0	68	208	93	0	0	0	0	-	0	0	0	0	-	-	0	0	0	0	0	0	0	63	0	0	0	0	0	0	295	200	370	362
11.5_JL11_75.ab1	G	-	-	-	-	-	-	-	-	-	-	-	0	0	0	1575	2580	662	139	0	222	0	0	0	-	46	268	223	112	-	-	135	102	3	6	256	114	0	372	80	0	0	0	0	96	1	10	0	0
	A	-	-	-	-	-	-	-	-	-	-	-	0	0	21	1026	3009	7394	3498	5677	2668	4093	4178	4387	-	4341	3516	4866	2420	-	-	3938	4635	3660	3749	3692	4644	3445	3346	3136	3736	3532	2109	3172	3495	3151	3048	2321	2391
	T	-	-	-	-	-	-	-	-	-	-	-	0	0	42	10305	5642	4984	1456	394	1558	2993	417	0	-	0	969	0	0	-	-	83	145	567	254	0	0	104	0	0	42	168	0	37	55	0	0	14	0
	C	-	-	-	-	-	-	-	-	-	-	-	119	1555	1700	318	0	136	90	40	0	0	0	0	-	0	0	0	0	-	-	0	0	0	0	0	0	0	119	0	0	0	0	0	0	205	107	395	312
11.5_JL11_79.ab1	G	-	-	-	-	-	-	-	-	-	-	-	-	-	509	1282	5568	7270	3872	2015	-	1403	0	1484	2909	197	379	139	19	-	-	41	27	60	66	144	80	0	124	34	0	0	0	0	27	31	17	0	0
	A	-	-	-	-	-	-	-	-	-	-	-	-	-	0	1874	2576	6149	3181	3803	-	1693	1768	6471	714	6422	6696	5183	5677	-	-	4163	4616	3958	3887	3674	4579	3893	3326	3104	4092	3454	3602	3312	3670	3419	3165	2503	2419
	T	-	-	-	-	-	-	-	-	-	-	-	-	-	0	501	245	3551	1852	705	-	1423	987	4817	1450	198	633	0	0	-	-	91	180	236	196	0	0	96	0	0	55	125	0	64	100	0	0	39	0
	C	-	-	-	-	-	-	-	-	-	-	-	-	-	0	437	2243	3799	1248	1471	-	644	584	2325	84	3591	198	0	0	-	-	0	0	0	0	0	0	0	91	0	0	0	0	0	0	381	181	298	246
11.5_JL11_89.ab1	G	-	-	-	-	-	-	-	-	-	-	-	5196	899	5935	4172	5019	1712	-	195	2336	-	0	0	-	354	214	304	23	-	-	33	21	67	65	227	44	0	157	42	0	0	0	0	39	10	21	0	0
	A	-	-	-	-	-	-	-	-	-	-	-	1	604	3037	2912	3439	4318	-	5748	5225	-	3012	7567	-	3325	6000	5644	5818	-	-	4253	5150	4241	3896	3825	4697	3696	3627	3080	4586	3496	4038	3750	3888	3454	3116	2704	2514
	T	-	-	-	-	-	-	-	-	-	-	-	0	24	226	24	1016	314	-	1018	2565	-	339	3	-	4	648	0	0	-	-	109	212	336	184	0	0	164	0	0	129	144	0	95	91	0	0	64	0
	C	-	-	-	-	-	-	-	-	-	-	-	9	1084	3278	2705	3257	1584	-	2143	259	-	799	249	-	0	5	0	0	-	-	0	0	0	0	0	0	0	178	0	0	0	0	0	0	353	169	291	415
11.5_JL11_91.ab1	G	-	-	-	-	-	-	-	-	0	0	5132	1952	1667	1739	390	-	1696	445	1651	225	2526	0	0	-	446	719	297	167	-	-	150	152	2	10	296	181	0	384	62	0	0	0	0	86	7	6	0	0
	A	-	-	-	-	-	-	-	-	0	1661	2302	4456	4897	5372	4572	-	2189	1595	3503	5342	2145	2907	7279	-	5424	4061	5230	5815	-	-	4258	5670	4438	4477	4060	4937	4216	4057	3616	4313	3305	4112	3358	3893	3752	3361	2863	2712
	T	-	-	-	-	-	-	-	-	0	370	155	936	230	379	641	-	1797	120	1711	5918	2773	422	0	-	0	852	0	0	-	-	66	80	436	298	0	0	108	0	0	36	186	0	36	51	0	0	21	0
	C	-	-	-	-	-	-	-	-	14	831	3239	474	2453	3085	3349	-	30	244	0	453	379	1334	453	-	0	3	0	0	-	-	0	0	0	0	0	0	0	52	0	0	0	0	0	0	200	181	344	228
11.5_JL11_93.ab1	G	-	-	-	-	-	-	-	-	-	-	0	3914	1401	3624	1164	284	275	333	-	-	1213	0	0	-	514	544	237	78	-	0	131	110	0	5	161	178	0	191	96	0	0	0	0	78	8	9	0	0
	A	-	-	-	-	-	-	-	-	-	-	0	3394	1293	2092	5379	1509	1672	1495	-	-	602	3085	5745	-	4810	3398	4499	5261	-	1985	4058	4848	2208	3557	3601	4265	3581	3264	2958	3576	2947	3592	3049	3570	3294	3061	2291	2450
	T	-	-	-	-	-	-	-	-	-	-	0	3212	861	3348	5608	535	1853	109	-	-	3289	315	7	-	17	614	0	0	-	162	53	88	426	258	0	0	47	0	0	22	113	0	36	45	0	0	21	0
	C	-	-	-	-	-	-	-	-	-	-	135	13	10	14	316	86	28	7	-	-	17	596	9	-	1	27	0	0	-	0	0	0	0	0	0	0	0	100	0	0	0	0	0	0	191	110	273	248
11.5_JL11_95.ab1	G	-	-	-	-	-	-	-	-	-	-	-	-	-	499	645	5931	1507	1876	213	-	275	2	0	-	963	308	220	27	-	-	36	18	116	70	235	54	0	121	25	0	0	0	0	42	30	21	0	0
	A	-	-	-	-	-	-	-	-	-	-	-	-	-	0	637	3165	2108	4302	5562	-	1482	5796	7141	-	3586	3635	4853	5548	-	-	4388	4855	4143	3713	3633	4577	3586	3315	3098	4124	3395	4005	3290	3698	3414	3040	2503	2369
	T	-	-	-	-	-	-	-	-	-	-	-	-	-	0	1	89	806	199	1050	-	1174	433	10	-	16	730	0	0	-	-	105	260	247	166	0	0	156	0	0	89	188	0	77	83	0	0	27	0
	C	-	-	-	-	-	-	-	-	-	-	-	-	-	0	646	3052	59	1734	2663	-	67	1704	498	-	6	95	0	0	-	-	0	0	0	0	0	0	0	103	0	0	0	0	0	0	395	169	254	365
11.6_JL11_03.ab1	G	-	-	-	-	-	-	-	-	-	-	0	3419	3273	3442	1386	1319	47	799	2065	-	-	0	0	-	786	233	268	31	-	-	26	43	82	118	144	62	0	134	32	0	0	0	0	38	27	24	0	0
	A	-	-	-	-	-	-	-	-	-	-	0	3022	3064	2679	5539	4904	2059	1368	4057	-	-	5790	6135	-	3606	3590	4755	5292	-	-	4148	4778	4232	3828	3551	4352	3549	3178	2947	3977	3214	3722	3071	3608	3242	3031	2342	2253
	T	-	-	-	-	-	-	-	-	-	-	0	4729	2604	4067	6236	3231	1231	1747	571	-	-	293	0	-	0	939	0	0	-	-	165	293	225	106	0	0	150	0	0	78	87	0	128	212	0	0	29	0
	C	-	-	-	-	-	-	-	-	-	-	2	30	87	281	32	912	28	0	0	-	-	671	31	-	2	18	0	0	-	-	0	0	0	0	0	0	0	184	0	0	0	0	0	0	369	158	368	241
11.6_JL11_05.ab1	G	-	-	-	-	-	-	-	-	-	0	2008	814	2635	2054	908	129	1078	1094	535	-	1815	50	0	-	1701	-	220	137	-	-	190	118	7	6	289	123	0	192	131	0	0	0	0	89	5	7	0	0
	A	-	-	-	-	-	-	-	-	-	0	1297	3889	5382	5350	4431	2451	1500	1503	967	-	792	10309	4233	-	3025	-	4493	5283	-	-	3974	4451	3759	3521	3704	4345	3439	3219	3231	3885	3543	2179	3226	3431	3214	3041	2256	2409
	T	-	-	-	-	-	-	-	-	-	0	1846	4343	6706	3482	1686	155	1287	187	1411	-	3700	205	126	-	49	-	0	0	-	-	55	131	498	239	0	0	114	0	0	65	194	0	25	55	0	0	37	0
	C	-	-	-	-	-	-	-	-	-	1	1003	237	808	2261	1946	635	238	35	74	-	98	1302	3	-	29	-	0	0	-	-	0	0	0	0	0	0	0	126	0	0	0	0	0	0	350	164	212	262
11.6_JL11_07.ab1	G	-	-	-	-	-	-	-	-	-	-	11	3793	3324	3085	495	56	141	-	-	-	-	0	0	-	55	328	229	145	-	0	174	64	3	2	152	165	0	240	56	0	0	0	0	58	5	9	0	0
	A	-	-	-	-	-	-	-	-	-	-	512	4189	3832	1884	7376	6459	2883	-	-	-	-	4610	5198	-	3869	3613	4339	5256	-	1972	4035	4593	3893	3505	3561	4346	3676	3191	3019	3866	3145	3544	2937	3570	3212	3095	2246	2322
	T	-	-	-	-	-	-	-	-	-	-	921	3033	2720	2730	4197	2850	880	-	-	-	-	258	0	-	0	731	0	0	-	185	47	82	454	162	0	0	48	0	0	41	158	0	20	70	0	0	10	0
	C	-	-	-	-	-	-	-	-	-	-	3596	1360	318	0	2	160	0	-	-	-	-	4	0	-	0	0	0	0	-	0	0	0	0	0	0	0	0	76	0	0	0	0	0	0	313	84	241	222
11.6_JL11_09.ab1	G	-	-	-	-	-	-	-	-	-	0	10	3693	3521	2876	0	7	61	-	292	-	-	0	0	-	81	407	173	118	-	0	159	141	5	3	174	202	0	264	63	0	0	0	0	67	8	9	0	0
	A	-	-	-	-	-	-	-	-	-	0	367	4351	4361	1799	5779	5742	2464	-	4324	-	-	4828	4924	-	4128	3769	4416	5129	-	2025	3930	4845	4094	3666	3632	4342	3875	3302	3143	4003	3259	3675	3027	3751	3452	3329	2494	2421
	T	-	-	-	-	-	-	-	-	-	0	764	3103	2773	2122	1619	2586	1899	-	1513	-	-	351	0	-	0	610	0	0	-	207	54	87	437	155	0	0	101	0	0	33	170	0	16	59	0	0	27	0
	C	-	-	-	-	-	-	-	-	-	0	3703	1224	334	0	0	81	0	-	0	-	-	0	0	-	0	0	0	0	-	0	0	0	0	0	0	0	0	67	0	0	0	0	0	0	172	95	255	240
11.6_JL11_11.ab1	G	-	-	-	-	-	-	-	-	4711	5098	-	380	8	-	1088	-	16	-	-	-	-	0	0	-	273	407	248	101	-	0	130	111	5	12	165	91	0	271	71	0	0	0	0	67	8	6	0	0
	A	-	-	-	-	-	-	-	-	5569	4984	-	5155	5967	-	4535	-	4054	-	-	-	-	2970	5949	-	3634	5822	4570	5245	-	1921	4256	4964	4147	3731	3644	4586	3489	3251	2928	3940	3127	3643	3063	3640	3369	3177	2375	2416
	T	-	-	-	-	-	-	-	-	3296	3688	-	2038	354	-	1196	-	4317	-	-	-	-	303	0	-	0	747	0	0	-	248	70	101	422	181	0	0	107	0	0	30	190	0	46	55	0	0	21	0
	C	-	-	-	-	-	-	-	-	1470	1685	-	898	133	-	0	-	0	-	-	-	-	440	8	-	0	0	0	0	-	0	0	0	0	0	0	0	0	70	0	0	0	0	0	0	184	117	303	314
11.6_JL11_15.ab1	G	-	-	-	-	-	-	-	-	-	-	-	567	4395	309	5893	4619	4469	-	12	-	1730	2322	3067	2708	77	54	3	140	653	0	42	205	65	26	153	83	0	130	32	0	10	0	0	51	21	11	634	0
	A	-	-	-	-	-	-	-	-	-	-	-	0	0	236	3539	4342	3234	-	6894	-	1651	1036	1136	769	4613	10534	7905	5770	885	2207	4456	5047	4183	3316	3899	3381	3990	3489	2921	4055	3340	2660	3755	3431	3153	3026	2664	2072
	T	-	-	-	-	-	-	-	-	-	-	-	0	0	0	4563	5654	3181	-	458	-	1630	4180	497	315	2872	67	2790	0	0	0	280	218	437	485	4	0	245	0	0	64	91	0	125	126	0	66	71	0
	C	-	-	-	-	-	-	-	-	-	-	-	0	0	390	1414	1482	801	-	1143	-	521	16	1903	1131	339	1922	826	0	0	0	0	0	0	0	0	42	11	92	0	0	0	0	0	0	432	212	252	345
11.6_JL11_19.ab1	G	-	-	-	-	-	-	-	-	2880	2801	-	686	14	33	1105	-	203	1400	2705	-	-	0	0	-	244	180	236	25	-	-	44	19	113	111	266	87	0	98	64	0	0	0	0	48	26	22	0	0
	A	-	-	-	-	-	-	-	-	2707	2238	-	5587	5463	2041	2382	-	3091	2194	2490	-	-	2598	6328	-	3397	3454	4696	5625	-	-	3944	4838	4128	3954	3634	4142	3521	3195	2666	3908	3312	3623	3092	3607	3217	3053	2370	2248
	T	-	-	-	-	-	-	-	-	3483	2679	-	2320	607	1203	1598	-	5529	5935	3003	-	-	285	0	-	0	734	0	0	-	-	135	251	240	87	0	0	141	0	0	133	112	0	91	174	0	0	36	0
	C	-	-	-	-	-	-	-	-	17	327	-	1043	314	46	0	-	0	1	897	-	-	579	25	-	4	37	0	0	-	-	0	0	0	0	0	0	0	101	0	0	0	0	0	0	200	165	325	225
11.6_JL11_21.ab1	G	-	-	-	-	-	-	-	-	-	-	-	16	4698	9450	8194	4001	4504	-	272	-	-	19	390	-	7868	184	0	145	1915	0	54	105	111	80	366	145	1	280	58	0	15	829	229	61	20	45	16	0
	A	-	-	-	-	-	-	-	-	-	-	-	1870	2618	4020	8489	6863	8950	-	7789	-	-	8379	7693	-	8	15167	7396	8778	1376	8474	7251	9355	7496	6164	6648	6364	7408	5792	6800	6230	4636	5283	4572	6451	4767	5175	4080	4698
	T	-	-	-	-	-	-	-	-	-	-	-	608	398	4	2477	3796	1614	-	877	-	-	1528	1786	-	2051	141	474	0	0	632	200	244	252	553	1124	0	434	0	0	209	185	0	164	248	1062	1020	80	0
	C	-	-	-	-	-	-	-	-	-	-	-	472	1831	3946	7907	5273	5452	-	5615	-	-	5610	1672	-	670	4067	1608	0	0	0	0	0	0	0	0	462	83	311	1	0	160	25	1025	0	484	279	545	667
11.6_JL11_23.ab1	G	-	-	-	-	-	-	-	-	-	-	-	0	9	2097	3679	5556	1107	601	37	-	2072	25	166	5523	0	229	209	45	-	-	61	39	78	67	197	56	0	160	45	0	0	0	0	29	7	18	0	0
	A	-	-	-	-	-	-	-	-	-	-	-	100	915	745	4070	7353	5382	1634	5896	-	4245	3512	3168	304	5304	3545	4952	5411	-	-	4076	4926	3856	3538	3639	4306	3515	3242	2832	4214	3057	3556	3261	3405	3155	2822	2321	2449
	T	-	-	-	-	-	-	-	-	-	-	-	8	47	1094	4719	5852	5062	1227	572	-	1050	3728	2969	331	237	810	0	0	-	-	172	295	215	129	0	0	152	0	0	120	118	0	60	105	0	0	22	0
	C	-	-	-	-	-	-	-	-	-	-	-	343	1676	1192	898	2719	249	122	544	-	0	2642	112	35	462	1	0	0	-	-	0	0	0	0	0	0	0	159	0	0	0	0	0	0	325	154	403	290
11.6_JL11_25.ab1	G	-	-	-	-	-	-	-	-	-	-	-	0	0	6	7277	4494	1361	618	1206	-	2767	4	176	4015	0	375	112	10	-	-	64	44	77	64	132	64	0	109	26	0	0	0	0	55	14	28	0	0
	A	-	-	-	-	-	-	-	-	-	-	-	0	5	548	2930	3792	4182	973	6328	-	3160	2747	5759	580	7452	7028	5229	5495	-	-	4235	5017	4235	3733	3702	4519	3739	3311	3136	4077	3138	3881	3292	3491	3146	2899	2417	2425
	T	-	-	-	-	-	-	-	-	-	-	-	0	2	57	417	868	3726	415	1358	-	1495	1356	3009	1460	169	617	0	0	-	-	188	276	226	128	0	0	155	0	0	90	179	0	98	150	0	0	34	0
	C	-	-	-	-	-	-	-	-	-	-	-	34	158	656	1425	1965	271	309	2901	-	687	1812	458	80	479	238	0	0	-	-	0	0	0	0	0	0	0	120	0	0	0	0	0	0	261	122	348	260
11.6_JL11_27.ab1	G	-	-	-	-	-	-	-	-	-	-	-	0	3	1135	1853	3265	1083	2013	21	267	-	0	290	5373	0	214	461	22	-	-	27	41	78	114	180	104	0	136	66	166	0	0	0	63	16	35	313	232
	A	-	-	-	-	-	-	-	-	-	-	-	48	479	749	2761	3442	5093	5851	5051	550	-	3733	2655	364	7529	5449	4897	5746	-	-	4366	4747	3920	3387	3771	4295	3898	3562	1323	3699	3612	4357	2746	3910	3461	2791	2431	2342
	T	-	-	-	-	-	-	-	-	-	-	-	0	5	722	4784	4347	4112	3326	789	1155	-	4265	2674	985	0	810	0	0	-	-	125	332	317	139	0	0	89	0	0	106	192	0	226	257	1	0	21	0
	C	-	-	-	-	-	-	-	-	-	-	-	158	916	809	553	576	101	1114	171	0	-	2181	27	87	33	45	0	0	-	-	0	0	0	0	0	0	0	154	0	0	0	0	0	0	220	202	357	315
11.6_JL11_29.ab1	G	-	-	-	-	-	-	-	-	-	-	-	0	1334	3775	3850	3697	2691	841	20	1616	-	5	285	5322	0	232	133	51	-	-	32	35	111	105	256	54	0	146	55	0	0	0	0	32	18	19	22	0
	A	-	-	-	-	-	-	-	-	-	-	-	1304	2228	2539	3479	3140	5758	1536	5352	2582	-	4105	3182	700	6157	4049	4593	2634	-	-	3845	4767	3905	4042	3528	4256	3401	3113	2816	4104	3739	4152	3043	3752	3080	3008	2286	2272
	T	-	-	-	-	-	-	-	-	-	-	-	0	63	1163	6559	4511	6830	1161	465	2080	-	3695	2319	692	25	797	0	0	-	-	169	297	269	95	0	0	243	0	0	138	130	0	71	213	0	0	44	0
	C	-	-	-	-	-	-	-	-	-	-	-	522	1786	2885	440	311	226	292	545	80	-	2877	57	145	150	36	0	0	-	-	0	0	0	0	0	0	0	181	0	0	0	0	0	0	538	181	252	687
11.6_JL11_31.ab1	G	-	-	-	-	-	-	-	-	-	-	-	-	-	-	-	-	7312	6106	4457	1366	1696	1728	2581	1954	216	7	-	158	1358	0	34	20	83	111	221	79	0	99	73	0	0	0	0	39	9	27	0	1
	A	-	-	-	-	-	-	-	-	-	-	-	-	-	-	-	-	3197	3883	4262	2632	6869	568	251	374	6099	3247	-	5044	1064	2776	4265	5080	3786	3820	4025	4852	4087	3505	3304	4271	3582	4275	3232	3871	3412	3215	2454	2767
	T	-	-	-	-	-	-	-	-	-	-	-	-	-	-	-	-	624	1071	3252	4569	1197	6095	4263	161	1687	380	-	0	0	162	146	278	297	132	0	0	126	0	0	97	126	0	54	215	0	0	24	0
	C	-	-	-	-	-	-	-	-	-	-	-	-	-	-	-	-	1726	2076	3295	317	3407	1	33	988	262	34	-	0	0	0	0	0	0	0	0	0	0	132	0	0	0	0	0	0	372	174	451	303
11.6_JL11_33.ab1	G	-	-	-	-	-	-	-	-	-	0	2478	3602	1247	4748	1498	423	1219	-	925	-	664	125	8	-	342	484	228	340	-	-	119	10	56	414	431	62	0	600	25	0	0	0	0	42	14	97	16	0
	A	-	-	-	-	-	-	-	-	-	258	5406	4232	1265	4600	2437	5527	3510	-	2978	-	306	4307	5802	-	3815	3100	4285	7740	-	-	4619	5422	3980	3845	3749	4486	3294	3198	3212	4779	4600	4421	2277	4398	2957	3341	2868	2059
	T	-	-	-	-	-	-	-	-	-	0	779	4661	1116	3291	2240	2867	2884	-	1290	-	2649	732	1	-	0	604	0	2	-	-	239	372	188	184	0	0	247	0	1167	1132	111	0	126	249	0	11	37	4
	C	-	-	-	-	-	-	-	-	-	13	4021	563	100	440	329	29	0	-	0	-	5	413	247	-	3	36	2	0	-	-	0	0	0	0	0	0	0	238	0	0	0	11	198	0	578	374	258	1187
11.6_JL11_35.ab1	G	-	-	-	-	-	-	-	-	-	-	0	3303	2844	3106	1186	387	1420	-	-	-	-	0	0	-	177	177	182	20	-	-	20	32	107	92	190	44	0	123	35	0	0	0	0	20	14	28	0	0
	A	-	-	-	-	-	-	-	-	-	-	8	3158	3134	2630	7830	2530	5944	-	-	-	-	4818	5712	-	3865	3763	4840	5485	-	-	4401	5199	3876	3758	3694	4516	3553	3295	2869	4105	3171	3620	3319	3582	3159	2992	2413	2467
	T	-	-	-	-	-	-	-	-	-	-	317	5040	2592	3434	6909	1516	2106	-	-	-	-	346	0	-	0	929	0	0	-	-	168	294	217	117	0	0	166	0	0	55	99	0	74	126	0	0	28	0
	C	-	-	-	-	-	-	-	-	-	-	363	2	34	154	139	64	0	-	-	-	-	227	6	-	0	0	0	0	-	-	0	0	0	0	0	0	0	185	0	0	0	0	0	0	277	129	369	243
11.6_JL11_37.ab1	G	-	-	-	-	-	-	-	-	-	-	445	7235	5152	3172	609	609	1066	-	2134	-	-	9	0	-	1195	309	178	20	-	-	35	57	60	102	188	45	0	90	25	0	0	0	0	25	9	23	0	0
	A	-	-	-	-	-	-	-	-	-	-	331	8805	4701	2562	2023	4278	2621	-	4692	-	-	5701	7534	-	3108	3682	5288	2762	-	-	4015	1129	4038	3945	3961	4577	3839	3547	3501	4324	3866	2259	3811	3591	3274	3169	2847	2377
	T	-	-	-	-	-	-	-	-	-	-	0	7581	3725	2844	1882	1653	1984	-	1374	-	-	275	36	-	23	733	0	0	-	-	85	0	352	86	0	0	160	0	0	52	102	0	71	114	0	0	34	0
	C	-	-	-	-	-	-	-	-	-	-	308	2753	761	18	26	1632	214	-	70	-	-	1404	171	-	4	67	0	0	-	-	0	0	0	0	77	0	0	122	0	0	0	0	0	0	340	168	321	240
11.6_JL11_39.ab1	G	-	-	-	-	-	-	-	-	-	-	0	3443	3942	2561	929	576	770	-	2476	-	1275	1	0	-	822	344	152	16	-	-	34	24	43	67	185	48	0	95	34	0	0	0	0	41	18	24	0	0
	A	-	-	-	-	-	-	-	-	-	-	0	4862	4199	2157	4401	1413	1695	-	3558	-	440	3186	6706	-	2925	3837	5122	5282	-	-	4147	4673	3653	3555	3687	4312	3446	3257	2921	4010	3005	3735	3042	3527	3176	2872	2410	2530
	T	-	-	-	-	-	-	-	-	-	-	0	3589	4040	3092	3867	993	1378	-	183	-	1167	222	4	-	3	720	0	0	-	-	105	205	186	151	0	0	145	0	0	53	121	0	45	175	0	0	22	0
	C	-	-	-	-	-	-	-	-	-	-	1	1968	593	114	437	274	100	-	6	-	7	1231	106	-	27	121	0	0	-	-	0	0	0	0	0	0	0	94	0	0	0	0	0	0	213	102	385	305
11.6_JL11_43.ab1	G	-	-	-	-	-	-	-	-	-	-	-	88	1465	6582	3852	4438	2515	2270	438	-	-	1008	108	1440	1920	29	4	16	64	0	38	40	126	70	258	157	0	185	64	0	6	41	3	117	19	67	0	0
	A	-	-	-	-	-	-	-	-	-	-	-	176	1754	5042	5165	4797	1272	732	5865	-	-	7166	4349	606	0	10959	8108	2947	1303	3472	4307	4629	3527	3938	4177	4478	4211	3673	3857	4365	4392	2972	4010	4202	3458	3049	2927	1983
	T	-	-	-	-	-	-	-	-	-	-	-	0	0	474	3303	3974	2565	342	308	-	-	1586	2666	1402	314	340	3611	0	0	166	167	281	260	187	0	0	262	0	0	139	202	0	88	140	0	0	59	0
	C	-	-	-	-	-	-	-	-	-	-	-	86	1103	3274	3223	3145	242	599	1326	-	-	3808	166	0	322	1783	871	864	0	0	0	0	0	0	0	0	0	195	0	0	0	0	0	0	269	218	371	763
11.6_JL11_47.ab1	G	-	-	-	-	-	-	-	-	-	-	-	-	-	-	-	-	390	2548	6358	4709	2200	1914	2555	3252	164	151	13	102	1209	0	79	93	785	271	619	947	110	1119	65	0	1679	336	0	70	57	1206	0	0
	A	-	-	-	-	-	-	-	-	-	-	-	-	-	-	-	-	329	1835	3892	4176	1483	33	20	216	6547	12070	10379	5508	1237	5520	5193	6102	4135	3797	4032	5349	4164	5054	1372	4421	2874	2971	4522	2060	4088	5863	2638	6127
	T	-	-	-	-	-	-	-	-	-	-	-	-	-	-	-	-	0	26	7254	3736	2064	7580	4764	204	2174	253	915	0	0	249	230	351	257	630	39	73	261	232	493	372	204	0	372	15	3	23	146	0
	C	-	-	-	-	-	-	-	-	-	-	-	-	-	-	-	-	297	1317	1526	750	234	5	14	1516	314	2604	1159	0	0	0	0	0	3	0	0	6	3	172	9	895	1	116	51	201	430	1072	442	324
11.6_JL11_49#2.ab1	G	-	-	-	-	-	-	-	-	-	-	-	-	-	-	0	5	1564	3673	1293	917	557	1	164	7168	253	363	140	20	-	-	33	26	81	43	202	70	0	78	32	0	0	0	0	46	16	24	0	0
	A	-	-	-	-	-	-	-	-	-	-	-	-	-	-	0	253	1955	2915	5627	5637	1772	1907	2452	230	2486	5574	5119	5454	-	-	4199	5013	4288	3907	3775	4372	3618	3456	3057	4046	3300	3608	3002	3730	3289	3067	2419	2476
	T	-	-	-	-	-	-	-	-	-	-	-	-	-	-	0	3	1211	3085	4678	2338	1857	3300	2405	1691	174	885	0	0	-	-	199	246	146	144	0	0	155	0	0	78	108	0	74	205	0	0	24	0
	C	-	-	-	-	-	-	-	-	-	-	-	-	-	-	229	1242	0	0	177	1148	251	694	2	580	1728	7	0	0	-	-	0	0	0	0	0	0	0	127	0	0	0	0	0	0	217	114	215	399
11.6_JL11_51.ab1	G	-	-	-	-	-	-	-	-	-	-	-	-	-	-	0	0	2552	5168	2706	2302	1373	51	348	5136	0	235	270	29	-	-	29	50	67	76	211	53	0	143	44	0	0	0	0	63	14	31	0	4
	A	-	-	-	-	-	-	-	-	-	-	-	-	-	-	0	23	2113	4112	2144	6161	1613	2542	4847	408	6671	5301	4739	5314	-	-	4118	4821	3956	3546	3593	4347	3420	3165	2770	4037	3237	3550	3124	3532	3225	2907	2291	2539
	T	-	-	-	-	-	-	-	-	-	-	-	-	-	-	0	0	4033	5799	3551	7412	1894	2242	2376	332	0	879	0	0	-	-	186	298	240	130	0	0	203	0	0	68	98	0	97	137	0	0	45	0
	C	-	-	-	-	-	-	-	-	-	-	-	-	-	-	21	299	237	268	378	217	0	2211	322	70	61	0	0	0	-	-	0	0	0	0	0	0	0	186	0	0	0	0	0	0	269	117	332	236
11.6_JL11_53.ab1	G	-	-	-	-	-	-	-	-	-	-	-	-	-	-	0	0	2959	3710	1814	2442	1980	4	258	5218	0	219	222	54	-	-	62	28	77	133	234	100	0	154	31	0	0	0	0	23	18	37	0	28
	A	-	-	-	-	-	-	-	-	-	-	-	-	-	-	0	0	1936	1937	1798	4988	1686	3164	7698	502	6605	3503	4374	5534	-	-	4152	4541	4162	3860	3540	4547	3297	3058	3004	3775	3429	3543	2790	3476	3129	3137	2218	2360
	T	-	-	-	-	-	-	-	-	-	-	-	-	-	-	0	0	4355	2488	4454	3609	1994	2081	4541	459	0	1043	0	0	-	-	228	237	287	177	0	0	233	0	0	104	132	0	77	137	0	0	24	0
	C	-	-	-	-	-	-	-	-	-	-	-	-	-	-	7	190	153	34	251	2008	0	2185	2185	321	62	1	0	0	-	-	0	0	0	0	0	0	0	177	0	0	0	0	0	0	301	225	444	333
11.6_JL11_55.ab1	G	-	-	-	-	-	-	-	-	-	-	-	0	0	9	11085	3139	2193	1205	1110	-	7378	18	134	3018	17	428	101	34	-	0	28	24	44	87	197	54	0	274	80	0	69	248	25	62	117	36	0	1
	A	-	-	-	-	-	-	-	-	-	-	-	0	0	622	7764	3946	4350	2851	6251	-	1624	5626	5178	668	11161	7112	5727	5562	-	2055	4458	5600	4389	3745	4108	4825	3929	3543	1127	4556	3552	3219	2824	3793	3488	4061	2375	2730
	T	-	-	-	-	-	-	-	-	-	-	-	0	0	16	2407	1493	5277	3426	1667	-	1683	2221	3091	2980	129	621	0	0	-	410	186	213	314	119	0	0	191	0	0	148	143	0	669	207	0	0	34	0
	C	-	-	-	-	-	-	-	-	-	-	-	0	39	587	3847	2130	1014	373	2727	-	232	2461	282	7	2129	351	0	0	-	0	0	0	0	0	0	0	0	105	0	0	0	2	355	0	410	154	403	297
11.6_JL11_59.ab1	G	-	-	-	-	-	-	-	-	-	-	0	3900	3672	1588	931	829	707	-	1931	-	-	68	4	-	1621	400	171	31	-	-	47	14	54	68	112	68	0	107	51	0	0	0	0	38	14	18	0	0
	A	-	-	-	-	-	-	-	-	-	-	0	7089	5371	2437	3281	2309	2111	-	5087	-	-	5810	6716	-	3385	3818	5219	2638	-	-	4147	5111	3923	3595	3719	4382	3884	3291	1553	3962	2886	3899	3364	3658	3361	3004	2465	2624
	T	-	-	-	-	-	-	-	-	-	-	0	3453	3989	1903	4180	1368	1813	-	730	-	-	282	277	-	79	839	0	0	-	-	185	263	262	148	0	0	193	0	0	81	86	0	57	174	0	0	40	0
	C	-	-	-	-	-	-	-	-	-	-	11	3720	1747	520	0	292	312	-	56	-	-	1170	134	-	60	109	0	0	-	-	0	0	0	0	0	0	0	86	0	0	0	0	0	0	211	139	276	264
11.6_JL11_61.ab1	G	-	-	-	-	-	-	-	-	-	-	-	0	10	2018	4235	4640	1240	2628	17	-	1586	8	98	4077	382	427	134	14	-	-	44	34	133	69	143	66	0	71	71	0	13	3	0	52	21	30	0	0
	A	-	-	-	-	-	-	-	-	-	-	-	0	459	1270	3326	5083	1506	1198	5786	-	1452	2521	5506	466	51	6011	5096	5223	-	-	4156	4972	4012	3639	3844	3018	4355	3382	2900	4010	2702	3737	3097	3418	3213	3524	2461	2486
	T	-	-	-	-	-	-	-	-	-	-	-	0	0	331	2335	4535	1707	919	295	-	1086	1241	2911	2368	826	587	0	0	-	-	142	201	331	217	49	0	205	0	0	88	171	0	42	176	0	0	36	0
	C	-	-	-	-	-	-	-	-	-	-	-	55	751	1508	1610	4366	57	733	1093	-	403	1663	306	82	702	98	0	0	-	-	0	0	0	0	0	0	0	128	0	0	0	0	0	0	198	749	292	220
11.6_JL11_63.ab1	G	-	-	-	-	-	-	-	-	-	-	-	-	-	-	-	0	3453	2704	2945	-	613	1643	1430	1785	141	204	-	108	1276	0	26	24	105	46	119	77	0	98	42	0	0	0	0	31	22	32	0	0
	A	-	-	-	-	-	-	-	-	-	-	-	-	-	-	-	0	5235	4433	5350	-	3441	919	272	837	3571	10547	-	5285	877	4967	4344	5109	4096	3511	3746	4467	4036	3485	3267	3942	3006	3936	3282	3568	3421	3002	2366	2670
	T	-	-	-	-	-	-	-	-	-	-	-	-	-	-	-	0	4650	2670	3561	-	1694	5863	1346	345	3233	296	-	0	0	275	168	200	203	115	6	0	223	0	0	96	67	0	78	97	0	0	22	0
	C	-	-	-	-	-	-	-	-	-	-	-	-	-	-	-	0	872	1493	575	-	817	12	134	1598	42	2196	-	0	0	0	0	0	0	0	0	0	0	100	0	0	0	0	0	0	346	213	413	373
11.6_JL11_65.ab1	G	-	-	-	-	-	-	-	-	-	-	400	6484	5785	4258	1555	778	473	-	-	-	-	0	0	-	633	212	196	34	-	-	32	57	77	73	149	60	0	164	46	0	0	0	0	27	11	20	0	0
	A	-	-	-	-	-	-	-	-	-	-	0	7902	4423	2532	5255	5165	2617	-	-	-	-	3172	6292	-	3654	3720	4985	2672	-	-	4123	1149	3861	3702	3640	4453	3710	3221	3191	4021	3276	3600	3247	3515	3251	3028	2442	2504
	T	-	-	-	-	-	-	-	-	-	-	0	6911	3308	2809	4932	2463	1844	-	-	-	-	399	10	-	4	891	0	0	-	-	102	0	339	160	0	0	128	0	0	115	145	0	53	95	0	0	19	0
	C	-	-	-	-	-	-	-	-	-	-	0	2485	1335	166	186	1336	37	-	-	-	-	797	38	-	1	43	0	0	-	-	0	0	0	0	0	0	0	149	0	0	0	0	0	0	346	159	485	341
11.6_JL11_67.ab1	G	-	-	-	-	-	-	-	-	-	-	0	3747	3427	3588	976	626	1030	-	-	-	-	0	0	-	385	198	179	21	-	-	54	15	105	54	211	75	0	71	28	0	0	0	0	37	18	35	0	0
	A	-	-	-	-	-	-	-	-	-	-	248	3239	2182	2309	4611	2298	4261	-	-	-	-	5551	6462	-	3405	3619	4894	5228	-	-	4205	4942	4010	3497	3538	4219	3520	3055	2683	3974	3017	3620	3195	3480	3156	2857	2211	2375
	T	-	-	-	-	-	-	-	-	-	-	1	2710	2837	3353	5265	1563	1214	-	-	-	-	260	0	-	0	991	0	0	-	-	199	251	179	173	0	0	132	0	0	78	118	0	68	200	0	0	29	0
	C	-	-	-	-	-	-	-	-	-	-	1127	0	0	0	57	515	0	-	-	-	-	705	29	-	0	4	0	0	-	-	0	0	0	0	0	0	0	140	0	0	0	0	0	0	213	107	384	340
11.6_JL11_69.ab1	G	-	-	-	-	-	-	-	-	-	-	0	3409	4456	4494	2150	676	1679	-	-	-	-	26	0	-	1104	252	202	38	-	-	18	31	49	51	191	84	0	88	26	0	0	0	0	62	14	26	0	0
	A	-	-	-	-	-	-	-	-	-	-	0	3026	3638	3773	6685	1948	3871	-	-	-	-	5865	6413	-	3497	3740	4955	2535	-	-	4094	4689	3511	3340	3719	4290	3750	3190	3033	4086	2828	3964	3467	3443	3240	2803	2407	2498
	T	-	-	-	-	-	-	-	-	-	-	0	3196	3907	4711	7025	1394	1627	-	-	-	-	279	99	-	40	776	0	0	-	-	180	177	202	99	0	0	100	0	0	70	87	0	75	133	0	0	27	0
	C	-	-	-	-	-	-	-	-	-	-	5	69	260	262	334	294	215	-	-	-	-	1266	121	-	4	44	0	0	-	-	0	0	0	0	0	0	0	111	0	0	0	0	0	0	252	118	388	259
11.6_JL11_71.ab1	G	-	-	-	-	-	-	-	-	-	-	-	0	9	2552	3698	4384	763	374	70	884	-	0	0	-	774	213	182	17	-	-	47	34	73	51	123	87	0	76	28	0	0	0	0	39	20	28	0	0
	A	-	-	-	-	-	-	-	-	-	-	-	23	731	999	4505	5015	3640	3205	1937	2357	-	3035	6791	-	3522	3766	5091	5412	-	-	4170	4929	3877	3527	3576	4330	3437	3211	2910	4092	3166	3627	3322	3556	3235	2916	2418	2528
	T	-	-	-	-	-	-	-	-	-	-	-	0	93	583	474	2367	1254	1199	1332	1467	-	335	30	-	12	813	0	0	-	-	102	318	236	186	0	0	192	0	0	69	110	0	57	192	0	0	26	0
	C	-	-	-	-	-	-	-	-	-	-	-	346	2022	1277	2634	3775	923	767	381	84	-	939	90	-	5	44	0	0	-	-	0	0	0	0	0	0	0	123	0	0	0	0	0	0	199	100	395	329
11.6_JL11_73.ab1	G	-	-	-	-	-	-	-	-	-	-	-	1201	-	-	4063	3591	0	0	0	-	-	0	0	-	91	144	225	52	-	-	45	27	71	82	229	47	0	138	38	0	0	0	0	29	22	15	0	0
	A	-	-	-	-	-	-	-	-	-	-	-	2778	-	-	3867	2099	8220	2341	2398	-	-	4790	4832	-	4206	3671	4926	2768	-	-	3964	4409	4049	4114	3643	4468	3367	3193	3316	4138	3592	3503	3280	3573	3029	3100	2528	2322
	T	-	-	-	-	-	-	-	-	-	-	-	9055	-	-	2648	1973	2710	2342	2170	-	-	393	0	-	0	704	0	0	-	-	99	250	303	125	0	0	197	0	0	52	121	0	62	111	0	0	42	0
	C	-	-	-	-	-	-	-	-	-	-	-	0	-	-	0	0	10	0	0	-	-	0	0	-	0	0	0	0	-	-	0	0	0	0	0	0	0	82	0	0	0	0	0	0	368	161	293	249
11.6_JL11_79.ab1	G	-	-	-	-	-	-	-	-	-	-	144	4155	1652	1581	1158	2823	1428	1171	572	-	5578	14	7	80	-	472	131	41	-	-	65	41	158	89	168	71	0	170	116	0	0	0	0	50	2	8	0	0
	A	-	-	-	-	-	-	-	-	-	-	107	2753	1349	1303	1175	1019	1323	1340	961	-	1518	10881	3481	2781	-	7143	4150	5583	-	-	3913	4516	3735	3554	3456	4204	3389	3229	2927	2872	3106	3641	3230	3268	3186	2984	2446	2993
	T	-	-	-	-	-	-	-	-	-	-	0	2949	1255	3924	1901	1086	1428	434	1403	-	4830	305	477	700	-	487	0	0	-	-	148	229	202	155	0	0	158	0	0	165	113	0	79	112	0	0	58	0
	C	-	-	-	-	-	-	-	-	-	-	160	278	202	222	59	726	438	114	432	-	1630	1713	7	0	-	277	0	0	-	-	0	0	0	0	0	0	0	82	0	4	0	0	0	0	427	213	501	395
11.6_JL11_87.ab1	G	-	-	-	-	-	-	-	-	-	-	-	-	0	0	2191	6354	1199	965	29	-	-	37	197	3571	221	517	82	35	-	-	20	562	104	111	199	65	0	522	28	0	61	10	0	40	21	29	0	0
	A	-	-	-	-	-	-	-	-	-	-	-	-	0	0	1304	3733	3647	2112	7839	-	-	2428	7744	515	204	6778	5661	4848	-	-	4006	4670	3371	3361	3718	3445	4303	4495	4096	4113	2435	4071	3319	3561	3243	3163	2321	3044
	T	-	-	-	-	-	-	-	-	-	-	-	-	0	0	453	4724	5925	2203	549	-	-	1868	4776	3012	297	342	0	22	-	-	452	313	238	684	964	0	326	0	0	91	128	0	50	195	0	0	34	0
	C	-	-	-	-	-	-	-	-	-	-	-	-	0	0	1208	1354	176	290	1305	-	-	1958	1899	16	1048	210	0	0	-	-	0	0	92	0	0	356	55	158	1	0	0	0	0	0	199	225	334	249
11.6_JL11_89.ab1	G	-	-	-	-	-	-	-	-	-	-	-	0	8	2101	3988	3888	475	858	14	-	2344	14	113	4302	248	419	116	12	-	-	23	132	117	94	140	87	0	92	24	0	0	0	0	22	12	23	0	0
	A	-	-	-	-	-	-	-	-	-	-	-	0	631	1172	4482	4960	1071	1447	6157	-	3092	3211	3565	462	5187	6430	5411	5312	-	-	4110	4874	3744	3565	3695	1633	4102	3490	3464	4156	2910	3914	3281	3453	3210	2928	2369	2723
	T	-	-	-	-	-	-	-	-	-	-	-	0	2	594	657	2388	583	519	531	-	1659	2955	2993	3016	556	534	0	0	-	-	293	316	292	219	87	0	177	0	0	64	85	0	91	135	0	0	21	0
	C	-	-	-	-	-	-	-	-	-	-	-	45	775	1120	2215	3423	242	835	1492	-	479	1915	91	24	2492	176	0	0	-	-	0	0	0	0	0	13	1	106	0	0	0	0	0	0	282	137	424	312
11.6_JL11_91.ab1	G	-	-	-	-	-	-	-	-	-	-	-	0	0	6	5522	4217	844	738	613	1911	1	193	44	133	1316	277	136	24	-	-	27	44	87	44	135	88	0	101	22	0	0	0	0	42	24	17	0	0
	A	-	-	-	-	-	-	-	-	-	-	-	0	72	1217	1860	1950	4710	2630	4379	4209	2127	2140	5658	7461	3671	3628	4990	5450	-	-	4183	4906	4134	3700	3681	4404	3750	3455	3133	3984	3207	3974	3297	3585	3329	2974	2466	2498
	T	-	-	-	-	-	-	-	-	-	-	-	0	43	372	0	0	216	1	1461	2121	2791	1126	402	30	12	989	0	0	-	-	165	306	230	111	0	0	108	0	0	101	159	0	77	86	0	0	30	0
	C	-	-	-	-	-	-	-	-	-	-	-	15	289	1127	1761	2760	1736	1266	1964	700	112	1634	1943	767	1	37	0	0	-	-	0	0	0	0	0	0	0	132	0	0	0	0	0	0	388	180	477	336
11.6_JL11_93.ab1	G	-	-	-	-	-	-	-	-	-	-	-	-	-	-	-	-	0	0	6180	5356	3045	627	1608	3364	428	34	-	121	1368	0	22	31	64	97	212	44	0	166	33	0	0	0	0	36	10	25	0	0
	A	-	-	-	-	-	-	-	-	-	-	-	-	-	-	-	-	0	7	2216	2790	2808	3184	435	2425	3464	7062	-	5336	886	4802	4318	4842	4129	3777	3857	4662	3427	3543	3190	4160	3212	3939	3086	3530	3332	3083	2454	2578
	T	-	-	-	-	-	-	-	-	-	-	-	-	-	-	-	-	0	4	183	1	1597	4876	1096	1318	3071	147	-	0	0	264	229	222	341	150	0	0	117	0	0	82	176	0	50	101	0	0	43	0
	C	-	-	-	-	-	-	-	-	-	-	-	-	-	-	-	-	2	105	2404	2904	867	8	75	1951	1008	730	-	0	0	0	0	0	0	0	0	0	0	183	0	0	0	0	0	0	360	149	349	427
11.6_JL11_95.ab1	G	-	-	-	-	-	-	-	-	-	-	-	-	-	-	-	-	8336	4701	3655	-	951	2162	2742	1313	223	126	2	94	1597	0	13	694	212	176	224	117	4	242	24	0	830	141	0	59	21	110	0	0
	A	-	-	-	-	-	-	-	-	-	-	-	-	-	-	-	-	3929	3191	4775	-	6601	84	684	418	3190	9060	8616	5893	1010	5047	4110	4347	3496	3738	4098	2030	4304	5968	3612	3482	2855	4110	3695	3432	3868	4374	2460	4194
	T	-	-	-	-	-	-	-	-	-	-	-	-	-	-	-	-	32	83	3433	-	746	1734	322	350	2451	43	2998	0	0	1575	366	195	273	908	1351	0	621	0	84	215	121	0	112	245	0	0	29	0
	C	-	-	-	-	-	-	-	-	-	-	-	-	-	-	-	-	2150	2668	2845	-	3674	71	1751	1373	127	2715	950	0	0	0	0	0	66	0	0	477	159	101	0	0	0	0	0	23	466	474	385	303
G/(G+A)*100		3	4	9	12	14	16	20	21	33	35	38	42	43	44	46	47	49	50	51	53	55	61	62	63	64	66	75	77	78	79	85	88	91	98	115	117	118	129	134	135	139	140	141	145	148	151	157	162
		A	A	A	A	A	A	A	A	A	A	A	A	A	A	A	A	A	A	A	A	A	A	A	A	A	A	A	A	A	A	A	A	A	A	A	A	A	A	A	A	A	A	A	A	A	A	A	A
11.5_JL11_07.ab1		#VALUE!	#VALUE!	#VALUE!	#VALUE!	#VALUE!	#VALUE!	#VALUE!	#VALUE!	#VALUE!	#VALUE!	100	48.8053	47.5891	45.5428	24.3408	35.3395	17.5738	#VALUE!	12.9279	#VALUE!	#VALUE!	1.80777	6.49733	86.2792	100	1.83901	0.032345	1.79443	55.9403	0	0.893407	1.71326	2.16958	2.68528	5.64932	11.1286	0	12.6365	1.48898	0	0	0	0	1.31291	0.44843	1.91535	0	0
11.5_JL11_11.ab1		#VALUE!	#VALUE!	#VALUE!	#VALUE!	#VALUE!	#VALUE!	#VALUE!	#VALUE!	#VALUE!	#DIV/0!	0	54.9588	57.3961	32.5546	33.4259	#VALUE!	6.84895	73.5917	42.838	#VALUE!	#VALUE!	4.21257	93.0545	100	0	16.5447	4.48118	5.61728	#VALUE!	0	4.71548	6.77368	0.0936768	0.137779	6.06132	8.32635	0	6.79739	3.08963	0	0	0.0667334	0	3.65917	0.753059	0.114679	2.36072	0
11.5_JL11_15.ab1		#VALUE!	#VALUE!	#VALUE!	#VALUE!	#VALUE!	#VALUE!	#VALUE!	#VALUE!	#VALUE!	#VALUE!	0	56.6193	59.4387	57.7595	22.1064	17.824	27.3529	#VALUE!	#VALUE!	#VALUE!	#VALUE!	0	0	#VALUE!	10.2817	13.8624	4.50277	5.18812	#VALUE!	#VALUE!	3.36301	2.07691	0	0.0596125	5.81488	4.0549	0	7.40246	2.94883	0	0	0	0	2.58283	0.159541	0.136659	0	0
11.5_JL11_21.ab1		#VALUE!	#VALUE!	#VALUE!	#VALUE!	#VALUE!	#VALUE!	#VALUE!	#VALUE!	#VALUE!	#VALUE!	0	48.8629	56.2022	59.8823	17.7626	16.6718	23.6784	#VALUE!	33.9045	#VALUE!	#VALUE!	0	0	#VALUE!	10.2557	7.55577	4.39175	2.43359	#VALUE!	0	3.97871	2.80934	0.211026	0.133976	5.17379	3.9748	0	10.5726	2.24883	0	0	0	0	3.85773	0.193736	0.235611	0	0
11.5_JL11_25.ab1		#VALUE!	#VALUE!	#VALUE!	#VALUE!	#VALUE!	#VALUE!	#VALUE!	#VALUE!	#VALUE!	#VALUE!	#VALUE!	#VALUE!	#VALUE!	#VALUE!	#VALUE!	#VALUE!	2.78146	33.3564	69.0769	51.6934	35.4039	8.18591	2.91929	78.7628	0.382044	#VALUE!	0	0.0330033	7.11528	0	0.678562	12.5773	1.78422	2.31386	5.61774	6.76847	0.0814166	7.74059	3.14595	0	2.38734	15.1964	2.82752	1.27119	5.13266	1.14004	0	0
11.5_JL11_29.ab1		#VALUE!	#VALUE!	#VALUE!	#VALUE!	#VALUE!	#VALUE!	#VALUE!	#VALUE!	#VALUE!	#VALUE!	#VALUE!	#VALUE!	#VALUE!	#VALUE!	#VALUE!	100	44.2648	50.6109	59.7565	36.2054	40.6658	6.53286	2.88532	92.7923	0	5.24415	4.05207	0.165618	#VALUE!	#VALUE!	0.837232	0.551198	2.3741	1.54599	5.38799	1.05914	0	2.95395	1.05525	0	0	0	0	1.03503	0.6691	1.09925	0	0
11.5_JL11_31.ab1		#VALUE!	#VALUE!	#VALUE!	#VALUE!	#VALUE!	#VALUE!	#VALUE!	#VALUE!	#VALUE!	#VALUE!	#VALUE!	#VALUE!	#VALUE!	#VALUE!	#DIV/0!	0	74.2281	61.9483	24.8027	32.2476	65.623	0.570567	81.3431	100	0	5.42723	3.39536	1.79126	#VALUE!	#VALUE!	3.15284	2.53982	0.486381	0.483481	5.42537	1.8107	0	5.87925	3.46205	20.2094	4.27792	15.3641	1.26895	2.942	0.171703	1.46413	0	0
11.5_JL11_33.ab1		#VALUE!	#VALUE!	#VALUE!	#VALUE!	#VALUE!	#VALUE!	#VALUE!	#VALUE!	#VALUE!	#VALUE!	#VALUE!	#VALUE!	#VALUE!	#VALUE!	#VALUE!	#DIV/0!	56.3301	59.7118	48.086	#VALUE!	18.3911	97.3344	84.4163	87.8661	1.80947	0.452368	0	2.47639	84.4601	0	2.52198	6.27607	0.159854	0.393701	6.66532	7.13419	0	12.9093	1.92111	0	2.02252	0	0	2.40852	0.106667	0.267953	15.3899	0
11.5_JL11_35.ab1		#VALUE!	#VALUE!	#VALUE!	#VALUE!	#VALUE!	#VALUE!	#VALUE!	#VALUE!	#VALUE!	#VALUE!	#VALUE!	#VALUE!	#VALUE!	#VALUE!	0	0	63.4258	65.9615	5.85126	#VALUE!	26.0954	0	96.9132	100	0	6.35875	4.5071	2.74432	#VALUE!	#VALUE!	3.09143	3.19475	0.518984	0.43054	6.04027	4.90337	0	5.66966	5.06144	0	0	0.12024	0	1.98618	0.0322373	0.294503	0	0
11.5_JL11_41#2.ab1		#VALUE!	#VALUE!	#VALUE!	#VALUE!	#VALUE!	#VALUE!	#VALUE!	#VALUE!	#VALUE!	#VALUE!	#DIV/0!	48.2788	49.9948	53.3848	17.6993	14.1844	27.1644	#VALUE!	37.8127	#VALUE!	#VALUE!	69.3679	5.98101	0	80.3017	#VALUE!	3.82945	0.607511	#VALUE!	#VALUE!	0.837794	0.39444	1.18231	1.22929	3.38583	1.75679	0	3.59753	1.56849	0	0	0	0	1.06604	0.630553	0.473613	0	0
11.5_JL11_43.ab1		#VALUE!	#VALUE!	#VALUE!	#VALUE!	#VALUE!	#VALUE!	#VALUE!	#VALUE!	#VALUE!	#VALUE!	#VALUE!	#VALUE!	100	99.9581	70.324	56.8371	11.4956	9.78505	0.0338467	17.6471	2.13783	0	0	#VALUE!	12.0541	7.04076	2.2867	0.477369	#VALUE!	#VALUE!	0.733207	0.477232	1.86782	0.96334	3.19767	1.68258	0	2.79015	1.33673	0	0	0	0	0.760043	0.574218	0.847724	0	0
11.5_JL11_49.ab1		#VALUE!	#VALUE!	#VALUE!	#VALUE!	#VALUE!	#VALUE!	#VALUE!	#VALUE!	#VALUE!	#VALUE!	#VALUE!	#DIV/0!	#DIV/0!	#DIV/0!	7.46835	20.185	55.8922	62.0987	9.25637	36.4486	38.6391	5.39733	1.02228	97.6828	0	11.8247	3.62538	1.33051	#VALUE!	0	5.01509	2.21374	0.188635	0.0544959	6.80257	3.6802	0	7.74818	2.22939	0	0	0	0	2.80201	0.0617475	0.195759	0	0
11.5_JL11_51.ab1		#VALUE!	#VALUE!	#VALUE!	#VALUE!	#VALUE!	#VALUE!	#VALUE!	#VALUE!	#VALUE!	#VALUE!	#VALUE!	#DIV/0!	#DIV/0!	100	52.1529	43.8625	5.91589	0.517082	0	0	0	0	0	#VALUE!	1.26069	7.31473	4.26766	2.32558	#VALUE!	0	3.98578	3.15877	0.152284	0.249688	7.77052	3.54859	0	8.09859	2.46085	0	0	0	0	2.95858	0.145603	0.387764	0	0.350604
11.5_JL11_53.ab1		#VALUE!	#VALUE!	#VALUE!	#VALUE!	#VALUE!	#VALUE!	#VALUE!	#VALUE!	#VALUE!	#VALUE!	#DIV/0!	53.2739	56.0385	65.0483	28.0442	27.5391	27.7468	#VALUE!	37.1621	#VALUE!	#VALUE!	0	0	#VALUE!	14.8704	10.1878	3.92951	1.6363	#VALUE!	#VALUE!	4.18006	3.84774	0.0833102	0.228441	7.09086	5.32035	0	12.1409	4.14747	0	0	0	0	3.39515	0.16518	0.251256	0	0
11.5_JL11_61.ab1		#VALUE!	#VALUE!	#VALUE!	#VALUE!	#VALUE!	#VALUE!	#VALUE!	#VALUE!	#VALUE!	#VALUE!	40.3439	58.4248	31.7678	18.5922	6.35125	0.0732279	11.9685	22.8121	6.93584	#VALUE!	#VALUE!	0.048185	0.0469337	#VALUE!	24.5972	3.8913	3.31541	0.320228	#VALUE!	#VALUE!	1.77731	0.744249	1.53509	2.19512	5.57464	1.14181	0	2.9438	1.84579	0	0	0	0	0.784973	0.25641	0.567823	0	0
11.5_JL11_63.ab1		#VALUE!	#VALUE!	#VALUE!	#VALUE!	#VALUE!	#VALUE!	#VALUE!	#VALUE!	63.89	80.4299	10.3482	72.973	48.0978	53.3644	88.5877	14.1833	0.935476	#VALUE!	70.4809	#VALUE!	#VALUE!	14.9597	0.315706	#VALUE!	#VALUE!	#VALUE!	0.542741	0	#VALUE!	0	0.516129	8.36397	2.86646	2.93966	4.9564	8.65801	0.0340136	8.92964	0.839454	0	0	0	0	1.10957	0.242057	0.554785	0.0776398	0
11.5_JL11_65.ab1		#VALUE!	#VALUE!	#VALUE!	#VALUE!	#VALUE!	#VALUE!	#VALUE!	#VALUE!	#VALUE!	#VALUE!	#VALUE!	#DIV/0!	0	17.0886	59.5976	46.8057	4.76245	0.456621	0	3.58578	0	0	0	#VALUE!	0.863724	7.85124	4.99689	2.40693	#VALUE!	0	3.65425	2.96373	0.0781454	0.293412	4.79526	4.06639	0	9.23121	2.42008	0	0	0	0	2.86817	0.164908	0.170416	0	0
11.5_JL11_67.ab1		#VALUE!	#VALUE!	#VALUE!	#VALUE!	#VALUE!	#VALUE!	#VALUE!	#VALUE!	#VALUE!	#VALUE!	#VALUE!	#DIV/0!	0	8.54701	59.2236	48.4881	12.4213	8.142	0	8.06959	0.0246488	0	0	#VALUE!	0.800388	9.47472	5.21575	2.95639	#VALUE!	0	4.26859	1.81624	0.207954	0.160342	4.14634	3.63597	0	9.49673	3.24556	0	0	0	0	1.62486	0.168634	0.201884	0	0
11.5_JL11_69.ab1		#VALUE!	#VALUE!	#VALUE!	#VALUE!	#VALUE!	#VALUE!	#VALUE!	#VALUE!	#VALUE!	#VALUE!	#VALUE!	100	53.163	61.1996	54.0856	53.3047	37.2578	48.5252	0.731018	#VALUE!	39.4584	93.3105	100	59.2719	0	4.22024	3.3145	0.334743	#VALUE!	#VALUE!	0.841376	0.466667	2.17054	1.57241	4.01942	1.38128	0	3.58926	0.76118	0	0	0	0	0.783517	0.474684	0.878334	0	0
11.5_JL11_71.ab1		#VALUE!	#VALUE!	#VALUE!	#VALUE!	#VALUE!	#VALUE!	#VALUE!	#VALUE!	#VALUE!	#VALUE!	#VALUE!	100	58.9411	66.4936	43.8884	47.1764	40.3608	7.79944	6.00268	29.077	20.9673	0	0	#VALUE!	20.2744	2.7059	3.06085	0.665266	#VALUE!	#VALUE!	0.902323	0.520616	1.40572	1.59574	4.15767	1.84526	0	2.9316	0.936995	0	0	0	0	0.576765	0.430372	0.85639	0	0
11.5_JL11_73.ab1		#VALUE!	#VALUE!	#VALUE!	#VALUE!	#VALUE!	#VALUE!	#VALUE!	#VALUE!	#VALUE!	#VALUE!	#VALUE!	#DIV/0!	0	17.7243	65.8757	50.5804	10.4505	10.1216	0	14.7221	0	0	0	#VALUE!	3.47122	4.88412	4.9177	2.99477	#VALUE!	#VALUE!	3.03761	2.34003	0.205814	0.21339	6.20234	2.46914	0	8.27436	2.27992	0	0	0	0	1.55945	0.129702	0.474834	0	0
11.5_JL11_75.ab1		#VALUE!	#VALUE!	#VALUE!	#VALUE!	#VALUE!	#VALUE!	#VALUE!	#VALUE!	#VALUE!	#VALUE!	#VALUE!	#DIV/0!	#DIV/0!	0	60.5536	46.1621	8.21748	3.82183	0	7.68166	0	0	0	#VALUE!	1.04855	7.08245	4.382	4.42338	#VALUE!	#VALUE!	3.31451	2.15326	0.0819001	0.159787	6.4843	2.39596	0	10.0054	2.48756	0	0	0	0	2.67335	0.0317259	0.327011	0	0
11.5_JL11_79.ab1		#VALUE!	#VALUE!	#VALUE!	#VALUE!	#VALUE!	#VALUE!	#VALUE!	#VALUE!	#VALUE!	#VALUE!	#VALUE!	#VALUE!	#VALUE!	100	40.621	68.3694	54.1769	54.8986	34.6339	#VALUE!	45.3165	0	18.6549	80.2926	2.97628	5.35689	2.6118	0.333567	#VALUE!	#VALUE!	0.975262	0.581521	1.49328	1.66962	3.77161	1.71711	0	3.5942	1.08349	0	0	0	0	0.730322	0.898551	0.534255	0	0
11.5_JL11_89.ab1		#VALUE!	#VALUE!	#VALUE!	#VALUE!	#VALUE!	#VALUE!	#VALUE!	#VALUE!	#VALUE!	#VALUE!	#VALUE!	99.9808	59.8137	66.1502	58.8933	59.3403	28.3914	#VALUE!	3.28117	30.8954	#VALUE!	0	0	#VALUE!	9.62218	3.44384	5.11096	0.393768	#VALUE!	#VALUE!	0.769949	0.406111	1.55525	1.641	5.60217	0.928074	0	4.14905	1.34529	0	0	0	0	0.993125	0.288684	0.669429	0	0
11.5_JL11_91.ab1		#VALUE!	#VALUE!	#VALUE!	#VALUE!	#VALUE!	#VALUE!	#VALUE!	#VALUE!	#DIV/0!	0	69.0342	30.4619	25.3961	24.4551	7.85973	#VALUE!	43.6551	21.8137	32.0334	4.04167	54.0784	0	0	#VALUE!	7.59796	15.0418	5.37362	2.79171	#VALUE!	#VALUE!	3.4029	2.61079	0.045045	0.222866	6.79522	3.53654	0	8.6467	1.6857	0	0	0	0	2.16135	0.18622	0.1782	0	0
11.5_JL11_93.ab1		#VALUE!	#VALUE!	#VALUE!	#VALUE!	#VALUE!	#VALUE!	#VALUE!	#VALUE!	#VALUE!	#VALUE!	#DIV/0!	53.5577	52.0045	63.401	17.79	15.8394	14.1243	18.2166	#VALUE!	#VALUE!	66.832	0	0	#VALUE!	9.6544	13.8001	5.00422	1.46095	#VALUE!	0	3.12724	2.21864	0	0.140371	4.27964	4.0063	0	5.52822	3.14342	0	0	0	0	2.13816	0.242277	0.29316	0	0
11.5_JL11_95.ab1		#VALUE!	#VALUE!	#VALUE!	#VALUE!	#VALUE!	#VALUE!	#VALUE!	#VALUE!	#VALUE!	#VALUE!	#VALUE!	#VALUE!	#VALUE!	100	50.312	65.2045	41.6874	30.3658	3.68831	#VALUE!	15.6517	0.0344947	0	#VALUE!	21.1695	7.81131	4.33668	0.484305	#VALUE!	#VALUE!	0.813743	0.369382	2.72364	1.85038	6.07549	1.16605	0	3.52154	0.800512	0	0	0	0	1.12299	0.87108	0.68605	0	0
11.6_JL11_03.ab1		#VALUE!	#VALUE!	#VALUE!	#VALUE!	#VALUE!	#VALUE!	#VALUE!	#VALUE!	#VALUE!	#VALUE!	#DIV/0!	53.0818	51.649	56.2326	20.0144	21.1956	2.23172	36.8713	33.7308	#VALUE!	#VALUE!	0	0	#VALUE!	17.8962	6.09469	5.33546	0.582378	#VALUE!	#VALUE!	0.622904	0.891931	1.90079	2.99037	3.89716	1.40462	0	4.04589	1.07419	0	0	0	0	1.04224	0.825941	0.785597	0	0
11.6_JL11_05.ab1		#VALUE!	#VALUE!	#VALUE!	#VALUE!	#VALUE!	#VALUE!	#VALUE!	#VALUE!	#VALUE!	#DIV/0!	60.7564	17.3081	32.8677	27.7418	17.0069	5	41.8154	42.1255	35.6192	#VALUE!	69.6203	0.482672	0	#VALUE!	35.9924	#VALUE!	4.66794	2.52768	#VALUE!	#VALUE!	4.56292	2.58262	0.185874	0.170116	7.23767	2.75291	0	5.62885	3.89649	0	0	0	0	2.52841	0.155328	0.229659	0	0
11.6_JL11_07.ab1		#VALUE!	#VALUE!	#VALUE!	#VALUE!	#VALUE!	#VALUE!	#VALUE!	#VALUE!	#VALUE!	#VALUE!	2.10325	47.5194	46.4505	62.0849	6.28891	0.859555	4.6627	#VALUE!	#VALUE!	#VALUE!	#VALUE!	0	0	#VALUE!	1.40163	8.32276	5.01313	2.68469	#VALUE!	0	4.134	1.37428	0.0770021	0.0570288	4.09372	3.65773	0	6.99505	1.82114	0	0	0	0	1.59868	0.155424	0.289948	0	0
11.6_JL11_09.ab1		#VALUE!	#VALUE!	#VALUE!	#VALUE!	#VALUE!	#VALUE!	#VALUE!	#VALUE!	#VALUE!	#DIV/0!	2.65252	45.91	44.6714	61.5187	0	0.12176	2.41584	#VALUE!	6.32582	#VALUE!	#VALUE!	0	0	#VALUE!	1.92445	9.74617	3.76988	2.2489	#VALUE!	0	3.88848	2.82792	0.121981	0.0817661	4.57173	4.44542	0	7.40325	1.96507	0	0	0	0	1.75485	0.231214	0.269623	0	0
11.6_JL11_11.ab1		#VALUE!	#VALUE!	#VALUE!	#VALUE!	#VALUE!	#VALUE!	#VALUE!	#VALUE!	45.8268	50.5654	#VALUE!	6.8654	0.133891	#VALUE!	19.3491	#VALUE!	0.39312	#VALUE!	#VALUE!	#VALUE!	#VALUE!	0	0	#VALUE!	6.98746	6.53395	5.14736	1.88926	#VALUE!	0	2.96398	2.18719	0.120424	0.320598	4.33185	1.94569	0	7.69449	2.36746	0	0	0	0	1.80739	0.236897	0.188501	0	0
11.6_JL11_15.ab1		#VALUE!	#VALUE!	#VALUE!	#VALUE!	#VALUE!	#VALUE!	#VALUE!	#VALUE!	#VALUE!	#VALUE!	#VALUE!	100	100	56.6972	62.4788	51.5456	58.0164	#VALUE!	0.173762	#VALUE!	51.1683	69.1483	72.9717	77.8832	1.64179	0.510011	0.0379363	2.36887	42.4577	0	0.933748	3.90327	1.53013	0.777977	3.77591	2.39607	0	3.59215	1.08364	0	0.298507	0	0	1.46468	0.661626	0.3622	19.2238	0
11.6_JL11_19.ab1		#VALUE!	#VALUE!	#VALUE!	#VALUE!	#VALUE!	#VALUE!	#VALUE!	#VALUE!	51.5482	55.5864	#VALUE!	10.9358	0.255614	1.59113	31.6891	#VALUE!	6.16272	38.9538	52.0693	#VALUE!	#VALUE!	0	0	#VALUE!	6.70146	4.95322	4.78508	0.442478	#VALUE!	#VALUE!	1.10331	0.391188	2.66447	2.73063	6.82051	2.05722	0	2.97601	2.34432	0	0	0	0	1.31327	0.801727	0.715447	0	0
11.6_JL11_21.ab1		#VALUE!	#VALUE!	#VALUE!	#VALUE!	#VALUE!	#VALUE!	#VALUE!	#VALUE!	#VALUE!	#VALUE!	#VALUE!	0.848356	64.2154	70.1559	49.1159	36.8281	33.477	#VALUE!	3.37427	#VALUE!	#VALUE!	0.226244	4.82494	#VALUE!	99.8984	1.19862	0	1.62501	58.189	0	0.73922	1.10994	1.45918	1.28123	5.21814	2.22768	0.0134971	4.61133	0.845728	0	0.322511	13.5635	4.76984	0.936732	0.417798	0.862069	0.390625	0
11.6_JL11_23.ab1		#VALUE!	#VALUE!	#VALUE!	#VALUE!	#VALUE!	#VALUE!	#VALUE!	#VALUE!	#VALUE!	#VALUE!	#VALUE!	0	0.974026	73.7861	47.4771	43.0397	17.0596	26.8904	0.623631	#VALUE!	32.8004	0.706814	4.979	94.7829	0	6.06783	4.0496	0.82478	#VALUE!	#VALUE!	1.4745	0.785498	1.98271	1.85853	5.13556	1.28381	0	4.70312	1.56413	0	0	0	0	0.844496	0.221379	0.633803	0	0
11.6_JL11_25.ab1		#VALUE!	#VALUE!	#VALUE!	#VALUE!	#VALUE!	#VALUE!	#VALUE!	#VALUE!	#VALUE!	#VALUE!	#VALUE!	#DIV/0!	0	1.08303	71.2942	54.2361	24.5535	38.8435	16.0074	#VALUE!	46.6847	0.145402	2.96546	87.3776	0	5.06551	2.09699	0.181653	#VALUE!	#VALUE!	1.48872	0.869393	1.78571	1.68554	3.44288	1.39647	0	3.18713	0.822264	0	0	0	0	1.55104	0.443038	0.956611	0	0
11.6_JL11_27.ab1		#VALUE!	#VALUE!	#VALUE!	#VALUE!	#VALUE!	#VALUE!	#VALUE!	#VALUE!	#VALUE!	#VALUE!	#VALUE!	0	0.622407	60.2442	40.1604	48.6805	17.5356	25.5977	0.414038	32.6805	#VALUE!	0	9.8472	93.6552	0	3.77892	8.60396	0.381415	#VALUE!	#VALUE!	0.614614	0.856307	1.95098	3.25621	4.55581	2.36417	0	3.67766	4.75162	4.29495	0	0	0	1.5857	0.460167	1.2385	11.4067	9.01321
11.6_JL11_29.ab1		#VALUE!	#VALUE!	#VALUE!	#VALUE!	#VALUE!	#VALUE!	#VALUE!	#VALUE!	#VALUE!	#VALUE!	#VALUE!	0	37.4509	59.7878	52.531	54.0734	31.8499	35.3807	0.372301	38.4945	#VALUE!	0.121655	8.22036	88.376	0	5.41929	2.81422	1.89944	#VALUE!	#VALUE!	0.82538	0.728863	2.76394	2.53195	6.76533	1.2529	0	4.4799	1.91571	0	0	0	0	0.845666	0.58102	0.627684	0.953206	0
11.6_JL11_31.ab1		#VALUE!	#VALUE!	#VALUE!	#VALUE!	#VALUE!	#VALUE!	#VALUE!	#VALUE!	#VALUE!	#VALUE!	#VALUE!	#VALUE!	#VALUE!	#VALUE!	#VALUE!	#VALUE!	69.5785	61.1272	51.1182	34.1671	19.8015	75.2613	91.137	83.9347	3.42043	0.21512	#VALUE!	3.03729	56.0694	0	0.790882	0.392157	2.14526	2.82371	5.2049	1.60211	0	2.74695	2.16168	0	0	0	0	0.997442	0.263081	0.832819	0	0.0361272
11.6_JL11_33.ab1		#VALUE!	#VALUE!	#VALUE!	#VALUE!	#VALUE!	#VALUE!	#VALUE!	#VALUE!	#VALUE!	0	31.4307	45.9791	49.6417	50.7916	38.0686	7.10924	25.7771	#VALUE!	23.6997	#VALUE!	68.4536	2.8204	0.137694	#VALUE!	8.22709	13.5045	5.05207	4.20792	#VALUE!	#VALUE!	2.51161	0.184094	1.38751	9.72059	10.311	1.36324	0	15.7978	0.77232	0	0	0	0	0.945946	0.471222	2.82141	0.554785	0
11.6_JL11_35.ab1		#VALUE!	#VALUE!	#VALUE!	#VALUE!	#VALUE!	#VALUE!	#VALUE!	#VALUE!	#VALUE!	#VALUE!	0	51.1221	47.5744	54.1492	13.1544	13.2671	19.283	#VALUE!	#VALUE!	#VALUE!	#VALUE!	0	0	#VALUE!	4.37902	4.49239	3.62405	0.363306	#VALUE!	#VALUE!	0.452386	0.611738	2.68642	2.38961	4.89186	0.964912	0	3.5986	1.20523	0	0	0	0	0.555247	0.441223	0.927152	0	0
11.6_JL11_37.ab1		#VALUE!	#VALUE!	#VALUE!	#VALUE!	#VALUE!	#VALUE!	#VALUE!	#VALUE!	#VALUE!	#VALUE!	57.3454	45.106	52.2886	55.3191	23.1383	12.4616	28.9124	#VALUE!	31.2628	#VALUE!	#VALUE!	0.157618	0	#VALUE!	27.7713	7.74242	3.25649	0.718907	#VALUE!	#VALUE!	0.864198	4.80607	1.46413	2.52039	4.53121	0.973605	0	2.47457	0.709019	0	0	0	0	0.691372	0.27414	0.720551	0	0
11.6_JL11_39.ab1		#VALUE!	#VALUE!	#VALUE!	#VALUE!	#VALUE!	#VALUE!	#VALUE!	#VALUE!	#VALUE!	#VALUE!	#DIV/0!	41.457	48.4216	54.2815	17.4296	28.9593	31.2373	#VALUE!	41.0341	#VALUE!	74.344	0.0313775	0	#VALUE!	21.9376	8.2277	2.88206	0.302001	#VALUE!	#VALUE!	0.813203	0.510964	1.16342	1.84981	4.77789	1.10092	0	2.83413	1.15059	0	0	0	0	1.1491	0.563557	0.828729	0	0
11.6_JL11_43.ab1		#VALUE!	#VALUE!	#VALUE!	#VALUE!	#VALUE!	#VALUE!	#VALUE!	#VALUE!	#VALUE!	#VALUE!	#VALUE!	33.3333	45.511	56.6242	42.7193	48.0563	66.4114	75.6163	6.94907	#VALUE!	#VALUE!	12.3318	2.42315	70.3812	100	0.263924	0.0493097	0.539993	4.68178	0	0.874568	0.856714	3.44922	1.74651	5.81736	3.38727	0	4.79523	1.63224	0	0.136426	1.36077	0.074757	2.70896	0.546448	2.15019	0	0
11.6_JL11_47.ab1		#VALUE!	#VALUE!	#VALUE!	#VALUE!	#VALUE!	#VALUE!	#VALUE!	#VALUE!	#VALUE!	#VALUE!	#VALUE!	#VALUE!	#VALUE!	#VALUE!	#VALUE!	#VALUE!	54.242	58.1337	62.0293	52.9994	59.7339	98.3051	99.2233	93.7716	2.44375	1.23558	0.125096	1.81818	49.4276	0	1.49848	1.50121	15.9553	6.66175	13.309	15.0413	2.5737	18.1273	4.52331	0	36.8768	10.1603	0	3.28638	1.37515	17.0604	0	0
11.6_JL11_49#2.ab1		#VALUE!	#VALUE!	#VALUE!	#VALUE!	#VALUE!	#VALUE!	#VALUE!	#VALUE!	#VALUE!	#VALUE!	#VALUE!	#VALUE!	#VALUE!	#VALUE!	#DIV/0!	1.93798	44.4444	55.7529	18.685	13.9915	23.9158	0.0524109	6.26911	96.8911	9.23695	6.1142	2.6621	0.365364	#VALUE!	#VALUE!	0.779773	0.515975	1.85397	1.08861	5.07921	1.57587	0	2.20713	1.03593	0	0	0	0	1.21822	0.484115	0.776448	0	0
11.6_JL11_51.ab1		#VALUE!	#VALUE!	#VALUE!	#VALUE!	#VALUE!	#VALUE!	#VALUE!	#VALUE!	#VALUE!	#VALUE!	#VALUE!	#VALUE!	#VALUE!	#VALUE!	#DIV/0!	0	54.7053	55.6897	55.7938	27.2008	45.9812	1.96683	6.69875	92.6407	0	4.24494	5.3903	0.542766	#VALUE!	#VALUE!	0.699301	1.02648	1.66542	2.09829	5.54679	1.20455	0	4.32285	1.56361	0	0	0	0	1.75243	0.432232	1.05514	0	0.157295
11.6_JL11_53.ab1		#VALUE!	#VALUE!	#VALUE!	#VALUE!	#VALUE!	#VALUE!	#VALUE!	#VALUE!	#VALUE!	#VALUE!	#VALUE!	#VALUE!	#VALUE!	#VALUE!	#DIV/0!	#DIV/0!	60.4494	65.6986	50.2215	32.8668	54.0098	0.126263	3.24284	91.2238	0	5.88393	4.83029	0.966356	#VALUE!	#VALUE!	1.47129	0.612826	1.81647	3.33083	6.20032	2.15193	0	4.79452	1.02142	0	0	0	0	0.657331	0.571973	1.16572	0	1.17253
11.6_JL11_55.ab1		#VALUE!	#VALUE!	#VALUE!	#VALUE!	#VALUE!	#VALUE!	#VALUE!	#VALUE!	#VALUE!	#VALUE!	#VALUE!	#DIV/0!	#DIV/0!	1.42631	58.8095	44.3049	33.5167	29.7091	15.0795	#VALUE!	81.9596	0.318923	2.52259	81.8774	0.152084	5.67639	1.73301	0.607577	#VALUE!	0	0.624164	0.426743	0.992556	2.27035	4.57607	1.10678	0	7.17841	6.628	0	1.90555	7.15316	0.877501	1.6083	3.24549	0.878692	0	0.0366166
11.6_JL11_59.ab1		#VALUE!	#VALUE!	#VALUE!	#VALUE!	#VALUE!	#VALUE!	#VALUE!	#VALUE!	#VALUE!	#VALUE!	#DIV/0!	35.49	40.606	39.4534	22.1035	26.4181	25.0887	#VALUE!	27.515	#VALUE!	#VALUE!	1.15686	0.0595238	#VALUE!	32.3811	9.48317	3.17254	1.16148	#VALUE!	#VALUE!	1.12065	0.273171	1.35781	1.8564	2.92352	1.52809	0	3.14891	3.17955	0	0	0	0	1.02814	0.414815	0.595632	0	0
11.6_JL11_61.ab1		#VALUE!	#VALUE!	#VALUE!	#VALUE!	#VALUE!	#VALUE!	#VALUE!	#VALUE!	#VALUE!	#VALUE!	#VALUE!	#DIV/0!	2.1322	61.3747	56.0111	47.7219	45.1566	68.6879	0.292952	#VALUE!	52.2054	0.316331	1.74875	89.7425	88.2217	6.63249	2.56214	0.267329	#VALUE!	#VALUE!	1.04762	0.679185	3.20869	1.86084	3.58666	2.14008	0	2.05618	2.38977	0	0.478821	0.0802139	0	1.49856	0.649351	0.844119	0	0
11.6_JL11_63.ab1		#VALUE!	#VALUE!	#VALUE!	#VALUE!	#VALUE!	#VALUE!	#VALUE!	#VALUE!	#VALUE!	#VALUE!	#VALUE!	#VALUE!	#VALUE!	#VALUE!	#VALUE!	#DIV/0!	39.7445	37.8871	35.5033	#VALUE!	15.1209	64.1296	84.0188	68.0778	3.79849	1.8975	#VALUE!	2.0026	59.2661	0	0.594966	0.467563	2.4994	1.29322	3.07891	1.69454	0	2.73514	1.26927	0	0	0	0	0.86135	0.638978	1.05471	0	0
11.6_JL11_65.ab1		#VALUE!	#VALUE!	#VALUE!	#VALUE!	#VALUE!	#VALUE!	#VALUE!	#VALUE!	#VALUE!	#VALUE!	100	45.0716	56.6712	62.7099	22.8341	13.091	15.3074	#VALUE!	#VALUE!	#VALUE!	#VALUE!	0	0	#VALUE!	14.7656	5.39166	3.78305	1.25647	#VALUE!	#VALUE!	0.770156	4.72637	1.95531	1.93377	3.93244	1.32949	0	4.8449	1.42107	0	0	0	0	0.762281	0.337216	0.656168	0	0
11.6_JL11_67.ab1		#VALUE!	#VALUE!	#VALUE!	#VALUE!	#VALUE!	#VALUE!	#VALUE!	#VALUE!	#VALUE!	#VALUE!	0	53.6358	61.0982	60.8445	17.4691	21.409	19.467	#VALUE!	#VALUE!	#VALUE!	#VALUE!	0	0	#VALUE!	10.1583	5.18732	3.52848	0.400076	#VALUE!	#VALUE!	1.2679	0.302602	2.55164	1.5207	5.62817	1.74662	0	2.27127	1.03283	0	0	0	0	1.05203	0.567108	1.21024	0	0
11.6_JL11_69.ab1		#VALUE!	#VALUE!	#VALUE!	#VALUE!	#VALUE!	#VALUE!	#VALUE!	#VALUE!	#VALUE!	#VALUE!	#DIV/0!	52.9759	55.0531	54.3607	24.335	25.7622	30.2523	#VALUE!	#VALUE!	#VALUE!	#VALUE!	0.441351	0	#VALUE!	23.9948	6.31263	3.91701	1.47688	#VALUE!	#VALUE!	0.437743	0.65678	1.3764	1.50398	4.88491	1.92044	0	2.68456	0.849951	0	0	0	0	1.7689	0.43024	0.919053	0	0
11.6_JL11_71.ab1		#VALUE!	#VALUE!	#VALUE!	#VALUE!	#VALUE!	#VALUE!	#VALUE!	#VALUE!	#VALUE!	#VALUE!	#VALUE!	0	1.21622	71.8671	45.0811	46.6433	17.3291	10.4498	3.48779	27.2755	#VALUE!	0	0	#VALUE!	18.0168	5.3531	3.45155	0.313133	#VALUE!	#VALUE!	1.11454	0.68507	1.8481	1.42538	3.32522	1.96966	0	2.31214	0.953029	0	0	0	0	1.08484	0.614439	0.951087	0	0
11.6_JL11_73.ab1		#VALUE!	#VALUE!	#VALUE!	#VALUE!	#VALUE!	#VALUE!	#VALUE!	#VALUE!	#VALUE!	#VALUE!	#VALUE!	30.1835	#VALUE!	#VALUE!	51.2358	63.1107	0	0	0	#VALUE!	#VALUE!	0	0	#VALUE!	2.11776	3.77457	4.36808	1.84397	#VALUE!	#VALUE!	1.12247	0.608656	1.7233	1.95424	5.91426	1.04097	0	4.1429	1.13298	0	0	0	0	0.805108	0.721075	0.481541	0	0
11.6_JL11_79.ab1		#VALUE!	#VALUE!	#VALUE!	#VALUE!	#VALUE!	#VALUE!	#VALUE!	#VALUE!	#VALUE!	#VALUE!	57.3705	60.1477	55.0483	54.8197	49.6357	73.4774	51.9084	46.6348	37.3125	#VALUE!	78.6077	0.128499	0.200688	2.79623	#VALUE!	6.19829	3.06003	0.729018	#VALUE!	#VALUE!	1.63399	0.899715	4.05857	2.44304	4.63576	1.66082	0	5.00147	3.81203	0	0	0	0	1.50693	0.0627353	0.26738	0	0
11.6_JL11_87.ab1		#VALUE!	#VALUE!	#VALUE!	#VALUE!	#VALUE!	#VALUE!	#VALUE!	#VALUE!	#VALUE!	#VALUE!	#VALUE!	#VALUE!	#DIV/0!	#DIV/0!	62.6896	62.992	24.7421	31.3617	0.368582	#VALUE!	#VALUE!	1.50101	2.4808	87.396	52	7.08705	1.42783	0.716772	#VALUE!	#VALUE!	0.496771	10.7416	2.99281	3.197	5.08042	1.85185	0	10.4046	0.678952	0	2.44391	0.245038	0	1.1108	0.643382	0.908521	0	0
11.6_JL11_89.ab1		#VALUE!	#VALUE!	#VALUE!	#VALUE!	#VALUE!	#VALUE!	#VALUE!	#VALUE!	#VALUE!	#VALUE!	#VALUE!	#DIV/0!	1.25196	64.1919	47.0838	43.9421	30.7245	37.2234	0.226868	#VALUE!	43.1199	0.434109	3.07232	90.3023	4.56302	6.11768	2.09879	0.225394	#VALUE!	#VALUE!	0.556496	2.63684	3.0303	2.56901	3.65059	5.05814	0	2.5684	0.688073	0	0	0	0	0.633094	0.372439	0.779397	0	0
11.6_JL11_91.ab1		#VALUE!	#VALUE!	#VALUE!	#VALUE!	#VALUE!	#VALUE!	#VALUE!	#VALUE!	#VALUE!	#VALUE!	#VALUE!	#DIV/0!	0	0.490597	74.8036	68.3801	15.1963	21.9121	12.2796	31.2255	0.0469925	8.27261	0.771659	1.75138	26.3886	7.09347	2.65314	0.438436	#VALUE!	#VALUE!	0.64133	0.888889	2.06112	1.17521	3.53774	1.95904	0	2.84027	0.697306	0	0	0	0	1.15798	0.715777	0.568372	0	0
11.6_JL11_93.ab1		#VALUE!	#VALUE!	#VALUE!	#VALUE!	#VALUE!	#VALUE!	#VALUE!	#VALUE!	#VALUE!	#VALUE!	#VALUE!	#VALUE!	#VALUE!	#VALUE!	#VALUE!	#VALUE!	#DIV/0!	0	73.6065	65.7501	52.0246	16.4524	78.7078	58.1102	10.9969	0.479143	#VALUE!	2.21734	60.6921	0	0.506912	0.636158	1.52635	2.50387	5.21013	0.934977	0	4.4756	1.02389	0	0	0	0	1.00953	0.299222	0.804376	0	0
11.6_JL11_95.ab1		#VALUE!	#VALUE!	#VALUE!	#VALUE!	#VALUE!	#VALUE!	#VALUE!	#VALUE!	#VALUE!	#VALUE!	#VALUE!	#VALUE!	#VALUE!	#VALUE!	#VALUE!	#VALUE!	67.9658	59.5666	43.3571	#VALUE!	12.5927	96.26	80.035	75.8521	6.53384	1.37165	0.0232072	1.57007	61.2582	0	0.315304	13.7671	5.71737	4.49668	5.18279	5.44946	0.0928505	3.89694	0.660066	0	22.5237	3.31687	0	1.69006	0.539985	2.45317	0	0
Average (LUC)		3	4	9	12	14	16	20	21	33	35	38	42	43	44	46	47	49	50	51	53	55	61	62	63	64	66	75	77	78	79	85	88	91	98	115	117	118	129	134	135	139	140	141	145	148	151	157	162
		A	A	A	A	A	A	A	A	A	A	A	A	A	A	A	A	A	A	A	A	A	A	A	A	A	A	A	A	A	A	A	A	A	A	A	A	A	A	A	A	A	A	A	A	A	A	A	A
LUC	#287												41.6787	44.6391	47.9005	16.9128	15.5986	16.5709					0.572611	1.62433		38.8225		3.76222	1.89729			2.55331	1.64052	1.08331	1.4757	5.21947	4.73595	0	7.32657	2.0702	0	0	0	0	1.62056	0.396281	0.80514	0	0
single runs minus Average(LUC)		3	4	9	12	14	16	20	21	33	35	38	42	43	44	46	47	49	50	51	53	55	61	62	63	64	66	75	77	78	79	85	88	91	98	115	117	118	129	134	135	139	140	141	145	148	151	157	162
		A	A	A	A	A	A	A	A	A	A	A	A	A	A	A	A	A	A	A	A	A	A	A	A	A	A	A	A	A	A	A	A	A	A	A	A	A	A	A	A	A	A	A	A	A	A	A	A
11.5_JL11_11.ab1		#VALUE!	#VALUE!	#VALUE!	#VALUE!	#VALUE!	#VALUE!	#VALUE!	#VALUE!	#VALUE!	#DIV/0!	0	13.2801	12.7571	-15.3459	16.5131	#VALUE!	-9.72194	73.5917	42.838	#VALUE!	#VALUE!	3.63996	91.4301	100	-38.8225	16.5447	0.718964	3.71999	#VALUE!	0	2.16218	5.13316	-0.989633	-1.33792	0.841848	3.59039	0	-0.52918	1.01943	0	0	0.0667334	0	2.03862	0.356779	-0.690461	2.36072	0
11.5_JL11_15.ab1		#VALUE!	#VALUE!	#VALUE!	#VALUE!	#VALUE!	#VALUE!	#VALUE!	#VALUE!	#VALUE!	#VALUE!	0	14.9406	14.7997	9.85901	5.19364	2.22536	10.782	#VALUE!	#VALUE!	#VALUE!	#VALUE!	-0.572611	-1.62433	#VALUE!	-28.5409	13.8624	0.740555	3.29083	#VALUE!	#VALUE!	0.809699	0.436386	-1.08331	-1.41609	0.595417	-0.681058	0	0.0758934	0.87863	0	0	0	0	0.962275	-0.23674	-0.668481	0	0
11.5_JL11_21.ab1		#VALUE!	#VALUE!	#VALUE!	#VALUE!	#VALUE!	#VALUE!	#VALUE!	#VALUE!	#VALUE!	#VALUE!	0	7.18423	11.5632	11.9817	0.849867	1.07314	7.10749	#VALUE!	33.9045	#VALUE!	#VALUE!	-0.572611	-1.62433	#VALUE!	-28.5668	7.55577	0.629533	0.536296	#VALUE!	0	1.42541	1.16882	-0.872284	-1.34172	-0.0456811	-0.76115	0	3.246	0.178633	0	0	0	0	2.23717	-0.202545	-0.569529	0	0
11.5_JL11_25.ab1		#VALUE!	#VALUE!	#VALUE!	#VALUE!	#VALUE!	#VALUE!	#VALUE!	#VALUE!	#VALUE!	#VALUE!	#VALUE!	#VALUE!	#VALUE!	#VALUE!	#VALUE!	#VALUE!	-13.7894	33.3564	69.0769	51.6934	35.4039	7.6133	1.29496	78.7628	-38.4405	#VALUE!	-3.76222	-1.86429	7.11528	0	-1.87474	10.9368	0.700911	0.83816	0.398273	2.03251	0.0814166	0.414021	1.07575	0	2.38734	15.1964	2.82752	-0.349372	4.73637	0.334898	0	0
11.5_JL11_29.ab1		#VALUE!	#VALUE!	#VALUE!	#VALUE!	#VALUE!	#VALUE!	#VALUE!	#VALUE!	#VALUE!	#VALUE!	#VALUE!	#VALUE!	#VALUE!	#VALUE!	#VALUE!	84.4014	27.6939	50.6109	59.7565	36.2054	40.6658	5.96025	1.26099	92.7923	-38.8225	5.24415	0.289853	-1.73167	#VALUE!	#VALUE!	-1.71608	-1.08932	1.29079	0.0702934	0.168519	-3.67682	0	-4.37261	-1.01495	0	0	0	0	-0.585527	0.272819	0.294107	0	0
11.5_JL11_31.ab1		#VALUE!	#VALUE!	#VALUE!	#VALUE!	#VALUE!	#VALUE!	#VALUE!	#VALUE!	#VALUE!	#VALUE!	#VALUE!	#VALUE!	#VALUE!	#VALUE!	#DIV/0!	-15.5986	57.6572	61.9483	24.8027	32.2476	65.623	-0.00204404	79.7187	100	-38.8225	5.42723	-0.366861	-0.106029	#VALUE!	#VALUE!	0.599537	0.899298	-0.596929	-0.992219	0.205902	-2.92526	0	-1.44731	1.39185	20.2094	4.27792	15.3641	1.26895	1.32144	-0.224578	0.658989	0	0
11.5_JL11_33.ab1		#VALUE!	#VALUE!	#VALUE!	#VALUE!	#VALUE!	#VALUE!	#VALUE!	#VALUE!	#VALUE!	#VALUE!	#VALUE!	#VALUE!	#VALUE!	#VALUE!	#VALUE!	#DIV/0!	39.7592	59.7118	48.086	#VALUE!	18.3911	96.7618	82.7919	87.8661	-37.0131	0.452368	-3.76222	0.579102	84.4601	0	-0.0313269	4.63555	-0.923456	-1.082	1.44585	2.39824	0	5.58275	-0.149092	0	2.02252	0	0	0.787964	-0.289614	-0.537187	15.3899	0
11.5_JL11_35.ab1		#VALUE!	#VALUE!	#VALUE!	#VALUE!	#VALUE!	#VALUE!	#VALUE!	#VALUE!	#VALUE!	#VALUE!	#VALUE!	#VALUE!	#VALUE!	#VALUE!	-16.9128	-15.5986	46.8549	65.9615	5.85126	#VALUE!	26.0954	-0.572611	95.2889	100	-38.8225	6.35875	0.744881	0.847032	#VALUE!	#VALUE!	0.538126	1.55423	-0.564326	-1.04516	0.820801	0.16742	0	-1.65691	2.99124	0	0	0.12024	0	0.365624	-0.364044	-0.510637	0	0
11.5_JL11_41#2.ab1		#VALUE!	#VALUE!	#VALUE!	#VALUE!	#VALUE!	#VALUE!	#VALUE!	#VALUE!	#VALUE!	#VALUE!	#DIV/0!	6.60011	5.35576	5.48429	0.786471	-1.41425	10.5935	#VALUE!	37.8127	#VALUE!	#VALUE!	68.7953	4.35668	0	41.4791	#VALUE!	0.0672321	-1.28978	#VALUE!	#VALUE!	-1.71551	-1.24608	0.0990026	-0.246411	-1.83364	-2.97917	0	-3.72904	-0.501708	0	0	0	0	-0.554516	0.234272	-0.331527	0	0
11.5_JL11_43.ab1		#VALUE!	#VALUE!	#VALUE!	#VALUE!	#VALUE!	#VALUE!	#VALUE!	#VALUE!	#VALUE!	#VALUE!	#VALUE!	#VALUE!	55.3609	52.0576	53.4113	41.2384	-5.07533	9.78505	0.0338467	17.6471	2.13783	-0.572611	-1.62433	#VALUE!	-26.7685	7.04076	-1.47552	-1.41992	#VALUE!	#VALUE!	-1.8201	-1.16329	0.784506	-0.51236	-2.02179	-3.05337	0	-4.53642	-0.733471	0	0	0	0	-0.860515	0.177937	0.0425841	0	0
11.5_JL11_49.ab1		#VALUE!	#VALUE!	#VALUE!	#VALUE!	#VALUE!	#VALUE!	#VALUE!	#VALUE!	#VALUE!	#VALUE!	#VALUE!	#DIV/0!	#DIV/0!	#DIV/0!	-9.44443	4.58631	39.3213	62.0987	9.25637	36.4486	38.6391	4.82472	-0.602051	97.6828	-38.8225	11.8247	-0.136841	-0.566786	#VALUE!	0	2.46178	0.57322	-0.894675	-1.4212	1.5831	-1.05575	0	0.421619	0.159194	0	0	0	0	1.18145	-0.334533	-0.609381	0	0
11.5_JL11_51.ab1		#VALUE!	#VALUE!	#VALUE!	#VALUE!	#VALUE!	#VALUE!	#VALUE!	#VALUE!	#VALUE!	#VALUE!	#VALUE!	#DIV/0!	#DIV/0!	52.0995	35.2401	28.2638	-10.655	0.517082	0	0	0	-0.572611	-1.62433	#VALUE!	-37.5619	7.31473	0.505442	0.42829	#VALUE!	0	1.43248	1.51825	-0.931026	-1.22601	2.55105	-1.18737	0	0.772026	0.390651	0	0	0	0	1.33802	-0.250678	-0.417376	0	0.350604
11.5_JL11_53.ab1		#VALUE!	#VALUE!	#VALUE!	#VALUE!	#VALUE!	#VALUE!	#VALUE!	#VALUE!	#VALUE!	#VALUE!	#DIV/0!	11.5952	11.3994	17.1478	11.1314	11.9404	11.1759	#VALUE!	37.1621	#VALUE!	#VALUE!	-0.572611	-1.62433	#VALUE!	-23.9522	10.1878	0.167293	-0.260996	#VALUE!	#VALUE!	1.62676	2.20722	-1	-1.24726	1.87139	0.584399	0	4.81436	2.07727	0	0	0	0	1.77459	-0.231101	-0.553883	0	0
11.5_JL11_61.ab1		#VALUE!	#VALUE!	#VALUE!	#VALUE!	#VALUE!	#VALUE!	#VALUE!	#VALUE!	#VALUE!	#VALUE!	40.3439	16.7461	-12.8713	-29.3083	-10.5615	-15.5254	-4.60239	22.8121	6.93584	#VALUE!	#VALUE!	-0.524426	-1.5774	#VALUE!	-14.2253	3.8913	-0.446807	-1.57706	#VALUE!	#VALUE!	-0.775994	-0.896272	0.451778	0.719422	0.355169	-3.59414	0	-4.38276	-0.224412	0	0	0	0	-0.835585	-0.139871	-0.237316	0	0
11.5_JL11_63.ab1		#VALUE!	#VALUE!	#VALUE!	#VALUE!	#VALUE!	#VALUE!	#VALUE!	#VALUE!	63.89	80.4299	10.3482	31.2943	3.45875	5.46385	71.6749	-1.41536	-15.6354	#VALUE!	70.4809	#VALUE!	#VALUE!	14.3871	-1.30863	#VALUE!	#VALUE!	#VALUE!	-3.21948	-1.89729	#VALUE!	0	-2.03718	6.72345	1.78315	1.46396	-0.263065	3.92205	0.0340136	1.60307	-1.23074	0	0	0	0	-0.510989	-0.154223	-0.250355	0.0776398	0
11.6_JL11_09.ab1		#VALUE!	#VALUE!	#VALUE!	#VALUE!	#VALUE!	#VALUE!	#VALUE!	#VALUE!	#VALUE!	#DIV/0!	2.65252	4.23134	0.0323274	13.6182	-16.9128	-15.4769	-14.155	#VALUE!	6.32582	#VALUE!	#VALUE!	-0.572611	-1.62433	#VALUE!	-36.8981	9.74617	0.00766538	0.351612	#VALUE!	0	1.33517	1.1874	-0.961329	-1.39393	-0.647738	-0.290532	0	0.0766878	-0.105133	0	0	0	0	0.134287	-0.165067	-0.535517	0	0
11.6_JL11_11.ab1		#VALUE!	#VALUE!	#VALUE!	#VALUE!	#VALUE!	#VALUE!	#VALUE!	#VALUE!	45.8268	50.5654	#VALUE!	-34.8133	-44.5052	#VALUE!	2.43632	#VALUE!	-16.1778	#VALUE!	#VALUE!	#VALUE!	#VALUE!	-0.572611	-1.62433	#VALUE!	-31.8351	6.53395	1.38514	-0.00802869	#VALUE!	0	0.410669	0.546671	-0.962886	-1.1551	-0.887622	-2.79026	0	0.367927	0.297257	0	0	0	0	0.186833	-0.159384	-0.616638	0	0
11.6_JL11_15.ab1		#VALUE!	#VALUE!	#VALUE!	#VALUE!	#VALUE!	#VALUE!	#VALUE!	#VALUE!	#VALUE!	#VALUE!	#VALUE!	58.3213	55.3609	8.79672	45.566	35.9469	41.4455	#VALUE!	0.173762	#VALUE!	51.1683	68.5757	71.3474	77.8832	-37.1808	0.510011	-3.72428	0.471575	42.4577	0	-1.61956	2.26275	0.446822	-0.697723	-1.44355	-2.33988	0	-3.73441	-0.986555	0	0.298507	0	0	-0.155883	0.265345	-0.44294	19.2238	0
11.6_JL11_19.ab1		#VALUE!	#VALUE!	#VALUE!	#VALUE!	#VALUE!	#VALUE!	#VALUE!	#VALUE!	51.5482	55.5864	#VALUE!	-30.7429	-44.3835	-46.3094	14.7763	#VALUE!	-10.4082	38.9538	52.0693	#VALUE!	#VALUE!	-0.572611	-1.62433	#VALUE!	-32.1211	4.95322	1.02286	-1.45481	#VALUE!	#VALUE!	-1.45	-1.24933	1.58116	1.25493	1.60105	-2.67873	0	-4.35056	0.274123	0	0	0	0	-0.307289	0.405446	-0.0896924	0	0
11.6_JL11_21.ab1		#VALUE!	#VALUE!	#VALUE!	#VALUE!	#VALUE!	#VALUE!	#VALUE!	#VALUE!	#VALUE!	#VALUE!	#VALUE!	-40.8303	19.5763	22.2554	32.2031	21.2294	16.9061	#VALUE!	3.37427	#VALUE!	#VALUE!	-0.346367	3.20061	#VALUE!	61.0759	1.19862	-3.76222	-0.272278	58.189	0	-1.81409	-0.530584	0.375872	-0.19447	-0.00133214	-2.50827	0.0134971	-2.71523	-1.22447	0	0.322511	13.5635	4.76984	-0.683826	0.0215174	0.0569294	0.390625	0
11.6_JL11_23.ab1		#VALUE!	#VALUE!	#VALUE!	#VALUE!	#VALUE!	#VALUE!	#VALUE!	#VALUE!	#VALUE!	#VALUE!	#VALUE!	-41.6787	-43.665	25.8855	30.5643	27.4411	0.488748	26.8904	0.623631	#VALUE!	32.8004	0.134202	3.35467	94.7829	-38.8225	6.06783	0.287384	-1.07251	#VALUE!	#VALUE!	-1.07881	-0.855022	0.899405	0.38283	-0.0839094	-3.45214	0	-2.62345	-0.50607	0	0	0	0	-0.776062	-0.174902	-0.171337	0	0
11.6_JL11_25.ab1		#VALUE!	#VALUE!	#VALUE!	#VALUE!	#VALUE!	#VALUE!	#VALUE!	#VALUE!	#VALUE!	#VALUE!	#VALUE!	#DIV/0!	-44.6391	-46.8175	54.3814	38.6374	7.9826	38.8435	16.0074	#VALUE!	46.6847	-0.42721	1.34113	87.3776	-38.8225	5.06551	-1.66523	-1.71564	#VALUE!	#VALUE!	-1.06459	-0.771128	0.702404	0.209841	-1.77659	-3.33949	0	-4.13943	-1.24793	0	0	0	0	-0.0695152	0.0467572	0.151471	0	0
11.6_JL11_27.ab1		#VALUE!	#VALUE!	#VALUE!	#VALUE!	#VALUE!	#VALUE!	#VALUE!	#VALUE!	#VALUE!	#VALUE!	#VALUE!	-41.6787	-44.0167	12.3436	23.2476	33.0818	0.96473	25.5977	0.414038	32.6805	#VALUE!	-0.572611	8.22287	93.6552	-38.8225	3.77892	4.84174	-1.51588	#VALUE!	#VALUE!	-1.93869	-0.784213	0.867666	1.78051	-0.663659	-2.37178	0	-3.6489	2.68142	4.29495	0	0	0	-0.0348551	0.063886	0.43336	11.4067	9.01321
11.6_JL11_29.ab1		#VALUE!	#VALUE!	#VALUE!	#VALUE!	#VALUE!	#VALUE!	#VALUE!	#VALUE!	#VALUE!	#VALUE!	#VALUE!	-41.6787	-7.18821	11.8873	35.6183	38.4748	15.279	35.3807	0.372301	38.4945	#VALUE!	-0.450957	6.59603	88.376	-38.8225	5.41929	-0.948	0.00214966	#VALUE!	#VALUE!	-1.72793	-0.911658	1.68063	1.05625	1.54586	-3.48305	0	-2.84666	-0.15449	0	0	0	0	-0.774893	0.184739	-0.177455	0.953206	0
11.6_JL11_31.ab1		#VALUE!	#VALUE!	#VALUE!	#VALUE!	#VALUE!	#VALUE!	#VALUE!	#VALUE!	#VALUE!	#VALUE!	#VALUE!	#VALUE!	#VALUE!	#VALUE!	#VALUE!	#VALUE!	53.0076	61.1272	51.1182	34.1671	19.8015	74.6887	89.5127	83.9347	-35.4021	0.21512	#VALUE!	1.14	56.0694	0	-1.76243	-1.24836	1.06195	1.34801	-0.0145686	-3.13385	0	-4.57962	0.091483	0	0	0	0	-0.623116	-0.1332	0.0276797	0	0.0361272
11.6_JL11_33.ab1		#VALUE!	#VALUE!	#VALUE!	#VALUE!	#VALUE!	#VALUE!	#VALUE!	#VALUE!	#VALUE!	0	31.4307	4.30041	5.00264	2.89109	21.1558	-8.4894	9.20623	#VALUE!	23.6997	#VALUE!	68.4536	2.24779	-1.48664	#VALUE!	-30.5955	13.5045	1.28985	2.31063	#VALUE!	#VALUE!	-0.0416992	-1.45643	0.304202	8.24489	5.09154	-3.37272	0	8.47122	-1.29788	0	0	0	0	-0.674613	0.074941	2.01627	0.554785	0
11.6_JL11_35.ab1		#VALUE!	#VALUE!	#VALUE!	#VALUE!	#VALUE!	#VALUE!	#VALUE!	#VALUE!	#VALUE!	#VALUE!	0	9.44346	2.93536	6.24871	-3.75839	-2.33159	2.71211	#VALUE!	#VALUE!	#VALUE!	#VALUE!	-0.572611	-1.62433	#VALUE!	-34.4435	4.49239	-0.138165	-1.53399	#VALUE!	#VALUE!	-2.10092	-1.02878	1.60311	0.91391	-0.327603	-3.77104	0	-3.72797	-0.864965	0	0	0	0	-1.06531	0.044942	0.122013	0	0
11.6_JL11_37.ab1		#VALUE!	#VALUE!	#VALUE!	#VALUE!	#VALUE!	#VALUE!	#VALUE!	#VALUE!	#VALUE!	#VALUE!	57.3454	3.42733	7.64957	7.41863	6.22552	-3.13701	12.3415	#VALUE!	31.2628	#VALUE!	#VALUE!	-0.414993	-1.62433	#VALUE!	-11.0512	7.74242	-0.505724	-1.17838	#VALUE!	#VALUE!	-1.68911	3.16555	0.380819	1.04469	-0.688255	-3.76235	0	-4.852	-1.36118	0	0	0	0	-0.929187	-0.122141	-0.0845882	0	0
11.6_JL11_39.ab1		#VALUE!	#VALUE!	#VALUE!	#VALUE!	#VALUE!	#VALUE!	#VALUE!	#VALUE!	#VALUE!	#VALUE!	#DIV/0!	-0.221703	3.78249	6.38095	0.516862	13.3606	14.6664	#VALUE!	41.0341	#VALUE!	74.344	-0.541234	-1.62433	#VALUE!	-16.885	8.2277	-0.880156	-1.59529	#VALUE!	#VALUE!	-1.7401	-1.12956	0.08011	0.374107	-0.441575	-3.63504	0	-4.49244	-0.919607	0	0	0	0	-0.471455	0.167276	0.0235897	0	0
11.6_JL11_43.ab1		#VALUE!	#VALUE!	#VALUE!	#VALUE!	#VALUE!	#VALUE!	#VALUE!	#VALUE!	#VALUE!	#VALUE!	#VALUE!	-8.34532	0.871953	8.7237	25.8065	32.4577	49.8405	75.6163	6.94907	#VALUE!	#VALUE!	11.7592	0.798823	70.3812	61.1775	0.263924	-3.71291	-1.3573	4.68178	0	-1.67874	-0.783806	2.36591	0.270807	0.597895	-1.34868	0	-2.53133	-0.437962	0	0.136426	1.36077	0.074757	1.0884	0.150167	1.34505	0	0
11.6_JL11_47.ab1		#VALUE!	#VALUE!	#VALUE!	#VALUE!	#VALUE!	#VALUE!	#VALUE!	#VALUE!	#VALUE!	#VALUE!	#VALUE!	#VALUE!	#VALUE!	#VALUE!	#VALUE!	#VALUE!	37.6711	58.1337	62.0293	52.9994	59.7339	97.7325	97.599	93.7716	-36.3788	1.23558	-3.63712	-0.0791099	49.4276	0	-1.05482	-0.13931	14.872	5.18605	8.0895	10.3053	2.5737	10.8008	2.45311	0	36.8768	10.1603	0	1.66583	0.97887	16.2553	0	0
11.6_JL11_49#2.ab1		#VALUE!	#VALUE!	#VALUE!	#VALUE!	#VALUE!	#VALUE!	#VALUE!	#VALUE!	#VALUE!	#VALUE!	#VALUE!	#VALUE!	#VALUE!	#VALUE!	#DIV/0!	-13.6607	27.8736	55.7529	18.685	13.9915	23.9158	-0.5202	4.64478	96.8911	-29.5856	6.1142	-1.10012	-1.53193	#VALUE!	#VALUE!	-1.77353	-1.12455	0.770661	-0.387092	-0.140262	-3.16009	0	-5.11943	-1.03427	0	0	0	0	-0.402338	0.0878342	-0.0286918	0	0
11.6_JL11_51.ab1		#VALUE!	#VALUE!	#VALUE!	#VALUE!	#VALUE!	#VALUE!	#VALUE!	#VALUE!	#VALUE!	#VALUE!	#VALUE!	#VALUE!	#VALUE!	#VALUE!	#DIV/0!	-15.5986	38.1344	55.6897	55.7938	27.2008	45.9812	1.39422	5.07442	92.6407	-38.8225	4.24494	1.62808	-1.35453	#VALUE!	#VALUE!	-1.85401	-0.614038	0.582114	0.622588	0.327326	-3.53141	0	-3.00371	-0.506588	0	0	0	0	0.131875	0.0359514	0.25	0	0.157295
11.6_JL11_53.ab1		#VALUE!	#VALUE!	#VALUE!	#VALUE!	#VALUE!	#VALUE!	#VALUE!	#VALUE!	#VALUE!	#VALUE!	#VALUE!	#VALUE!	#VALUE!	#VALUE!	#DIV/0!	#DIV/0!	43.8785	65.6986	50.2215	32.8668	54.0098	-0.446349	1.6185	91.2238	-38.8225	5.88393	1.06807	-0.930935	#VALUE!	#VALUE!	-1.08202	-1.0277	0.733156	1.85513	0.980851	-2.58403	0	-2.53204	-1.04878	0	0	0	0	-0.963228	0.175693	0.360582	0	1.17253
11.6_JL11_55.ab1		#VALUE!	#VALUE!	#VALUE!	#VALUE!	#VALUE!	#VALUE!	#VALUE!	#VALUE!	#VALUE!	#VALUE!	#VALUE!	#DIV/0!	#DIV/0!	-46.4742	41.8967	28.7062	16.9458	29.7091	15.0795	#VALUE!	81.9596	-0.253689	0.898259	81.8774	-38.6705	5.67639	-2.02921	-1.28971	#VALUE!	0	-1.92914	-1.21378	-0.0907541	0.794655	-0.643393	-3.62917	0	-0.148153	4.5578	0	1.90555	7.15316	0.877501	-0.0122577	2.84921	0.0735521	0	0.0366166
11.6_JL11_59.ab1		#VALUE!	#VALUE!	#VALUE!	#VALUE!	#VALUE!	#VALUE!	#VALUE!	#VALUE!	#VALUE!	#VALUE!	#DIV/0!	-6.18862	-4.03308	-8.44711	5.19073	10.8195	8.51782	#VALUE!	27.515	#VALUE!	#VALUE!	0.584245	-1.56481	#VALUE!	-6.4414	9.48317	-0.589677	-0.735808	#VALUE!	#VALUE!	-1.43266	-1.36735	0.274497	0.380702	-2.29595	-3.20786	0	-4.17765	1.10935	0	0	0	0	-0.59242	0.018534	-0.209508	0	0
11.6_JL11_61.ab1		#VALUE!	#VALUE!	#VALUE!	#VALUE!	#VALUE!	#VALUE!	#VALUE!	#VALUE!	#VALUE!	#VALUE!	#VALUE!	#DIV/0!	-42.5069	13.4742	39.0983	32.1232	28.5857	68.6879	0.292952	#VALUE!	52.2054	-0.256281	0.124419	89.7425	49.3992	6.63249	-1.20008	-1.62996	#VALUE!	#VALUE!	-1.50569	-0.961336	2.12538	0.385142	-1.63281	-2.59588	0	-5.27038	0.319569	0	0.478821	0.0802139	0	-0.122	0.25307	0.0389797	0	0
11.6_JL11_63.ab1		#VALUE!	#VALUE!	#VALUE!	#VALUE!	#VALUE!	#VALUE!	#VALUE!	#VALUE!	#VALUE!	#VALUE!	#VALUE!	#VALUE!	#VALUE!	#VALUE!	#VALUE!	#DIV/0!	23.1736	37.8871	35.5033	#VALUE!	15.1209	63.557	82.3945	68.0778	-35.0241	1.8975	#VALUE!	0.105304	59.2661	0	-1.95834	-1.17296	1.41609	-0.182475	-2.14055	-3.04141	0	-4.59143	-0.800933	0	0	0	0	-0.759208	0.242697	0.249574	0	0
		3	4	9	12	14	16	20	21	33	35	38	42	43	44	46	47	49	50	51	53	55	61	62	63	64	66	75	77	78	79	85	88	91	98	115	117	118	129	134	135	139	140	141	145	148	151	157	162
Average of corrected runs		A	A	A	A	A	A	A	A	A	A	A	A	A	A	A	A	A	A	A	A	A	A	A	A	A	A	A	A	A	A	A	A	A	A	A	A	A	A	A	A	A	A	A	A	A	A	A	A
PTB2	#287												11.192	7.68896		10.5593		2.43455					14.0996	31.5809		-34.6555		-0.174391	1.5652			0.619632	1.91327	-0.710067	-1.20015	-0.30833	-0.502268	0	-0.748617	0.220726	0	0.0597015	0.0133467	0	0.633225	0.0121864	-0.590807	4.3169	0
hADAR	#287												-26.5169	-14.2272	3.45331	19.5984		3.52355					-0.339347	0.826655		-9.60865		-0.455611	-0.565827			-0.729372	-0.366531	0.496037	0.025391	0.367531	-2.35007	0.00337427	-1.61081	-0.319446	0	0.0806278	3.39087	1.19246	0.117498	0.0123791	-0.193407	0.0976562	0
PTB2-hADAR-NLS	#287																	21.2565					12.4013	26.8496		-38.2793			-0.827336			-1.35499	1.00449	0.815346	0.615836	-0.0194658	-2.41396	0.0116309	-2.94579	0.403304	3.50063	0.95218	4.36578	0.58521	-0.159405	0.706686	0.24615	1.7657	1.29276
PTB2-hADAR	#287																	20.9234					16.1514	28.6202		-28.1351		-0.541922	-0.0951496			-0.844173	0.95676	0.146743	1.40841	0.983459	-1.99592	0	-0.112556	-0.266914	0	0.337087	0.0200401	0	-0.331163	-0.08144	0.171576	2.65744	0
NLS-PTB2-hADAR	#287																	23.2575					44.4286	25.2825		9.87732			-1.03653			-1.56729	-0.833122	4.53035	1.17452	1.20799	0.73103	0.643425	0.000992716	0.194993	0	9.2533	2.88026	0.0186893	0.334799	0.385312	4.32784	0	0
PTB1-hADAR-NLS	#287																	23.8106					0.550497	1.19789		-35.1768		0.0146739	-0.786657			-0.15967	0.0455182	-0.118646	-0.144171	0.932866	-2.08049	0	-0.685049	0.656469	0	0.272222	1.02188	0.125357	0.435445	0.333197	-0.132171	0	0.245292
PTB3-hADAR-NLS	#287																	8.00786					15.5495	15.6136					-1.14696			-1.54197	0.465107	1.21018	0.55335	-1.19544	-1.70345	0.00680272	-3.36383	-0.165434	0	0.0957643	0.0160428	0	-0.56404	0.0440414	-0.081725	0.015528	0
Average of NOT corrected runs		3	4	9	12	14	16	20	21	33	35	38	42	43	44	46	47	49	50	51	53	55	61	62	63	64	66	75	77	78	79	85	88	91	98	115	117	118	129	134	135	139	140	141	145	148	151	157	162
		A	A	A	A	A	A	A	A	A	A	A	A	A	A	A	A	A	A	A	A	A	A	A	A	A	A	A	A	A	A	A	A	A	A	A	A	A	A	A	A	A	A	A	A	A	A	A	A
PTB2	#287												52.8707	52.328		27.472		19.0054					14.6722	33.2052		4.16707	9.43946	3.58783	3.46249			3.17294	3.55379	0.373243	0.275547	4.91114	4.23369	0	6.57795	2.29092	0	0.0597015	0.0133467	0	2.25378	0.408467	0.214332	4.3169	0
hADAR	#287												15.1618	30.4118	51.3538	36.5112		20.0944		22.4929			0.233265	2.45099		29.2139	4.94386	3.30661	1.33146			1.82394	1.27399	1.57935	1.50109	5.587	2.38588	0.00337427	5.71576	1.75075	0	0.0806278	3.39087	1.19246	1.73806	0.40866	0.611732	0.0976562	0
PTB2-hADAR-NLS	#287																	37.8274	43.8378	31.6497			12.974	28.474	89.2712	0.54321			1.06996			1.19832	2.64501	1.89866	2.09154	5.2	2.32199	0.0116309	4.38078	2.4735	3.50063	0.95218	4.36578	0.58521	1.46115	1.10297	1.05129	1.7657	1.29276
PTB2-hADAR	#287																	37.4943					16.724	30.2445		10.6874	6.79635	3.2203	1.80214			1.70913	2.59728	1.23005	2.88411	6.20293	2.74004	0	7.21401	1.80329	0	0.337087	0.0200401	0	1.2894	0.314841	0.976716	2.65744	0
NLS-PTB2-hADAR	#287																	39.8283		26.7062			45.0012	26.9069		48.6999			0.860764			0.986013	0.807399	5.61366	2.65022	6.42746	5.46698	0.643425	7.32756	2.26519	0	9.2533	2.88026	0.0186893	1.95536	0.781592	5.13298	0	0
PTB1-hADAR-NLS	#287																	40.3815		26.5997			1.12311	2.82222		3.64573	7.32096	3.77689	1.11064			2.39364	1.68604	0.964664	1.33153	6.15233	2.65547	0	6.64152	2.72667	0	0.272222	1.02188	0.125357	2.056	0.729478	0.672968	0	0.245292
PTB3-hADAR-NLS	#287																	24.5788		28.1456			16.1221	17.2379					0.750327			1.01134	2.10563	2.29349	2.02905	4.02403	3.03251	0.00680272	3.96273	1.90477	0	0.0957643	0.0160428	0	1.05652	0.440322	0.723415	0.015528	0
		3	4	9	12	14	16	20	21	33	35	38	42	43	44	46	47	49	50	51	53	55	61	62	63	64	66	75	77	78	79	85	88	91	98	115	117	118	129	134	135	139	140	141	145	148	151	157	162
STDEV of corrected runs		A	A	A	A	A	A	A	A	A	A	A	A	A	A	A	A	A	A	A	A	A	A	A	A	A	A	A	A	A	A	A	A	A	A	A	A	A	A	A	A	A	A	A	A	A	A	A	A
PTB2													33.1833	35.818		22.9696		24.2948					30.5077	46.0192		4.30446		2.04342	1.78639			1.41291	1.94072	0.648635	0.299009	0.984781	2.52183	0	1.70079	0.812456	0	0.133497	0.0298441	0	0.888016	0.276429	0.101923	8.39566	0
hADAR													23.01	34.563	33.6936	14.7636		11.4781					0.333228	2.83085		47.3145		2.22479	0.88466			1.46755	1.06492	1.03713	1.08886	0.823035	1.13611	0.00674855	3.33367	0.696253	0	0.161256	6.78174	2.38492	1.42759	0.280388	0.267943	0.195312	0
PTB2-hADAR-NLS																		26.5408					27.6769	39.6599		1.2767			1.17154			0.908371	4.43744	0.71399	0.929537	1.01763	2.00611	0.0307726	1.83339	1.40034	7.53976	1.7153	7.45614	1.09604	0.710401	1.78514	0.274407	4.2661	3.40442
PTB2-hADAR																		17.9386					39.5065	46.9679		11.4657		1.76976	1.58897			1.12352	2.56467	0.878176	3.47581	2.17535	2.63978	0	5.71349	1.65369	0	0.825692	0.049088	0	0.744608	0.213141	0.944524	6.24153	0
NLS-PTB2-hADAR																		25.0169					46.6456	48.2735		48.6926			0.640487			0.346855	0.504431	6.95946	2.69405	4.74027	6.43117	1.28685	7.24681	1.51076	0	18.4158	4.89555	0.0373785	1.23278	0.39725	7.98402	0	0
PTB1-hADAR-NLS																		19.4063					2.01206	2.77923		5.98641		1.253	0.701492			1.91726	1.39416	0.821304	1.26118	1.14944	1.57438	0	3.22312	2.02798	0	0.720231	2.70364	0.331664	1.00956	1.12612	0.393447	0	0.42869
PTB3-hADAR-NLS																		18.5184					27.56	37.3383					0.824392			0.504624	3.50343	0.815316	0.603393	1.17998	3.16508	0.0152113	2.8068	0.922298	0	0.214135	0.0358727	0	0.278768	0.198078	0.21983	0.0347216	0
		3	4	9	12	14	16	20	21	33	35	38	42	43	44	46	47	49	50	51	53	55	61	62	63	64	66	75	77	78	79	85	88	91	98	115	117	118	129	134	135	139	140	141	145	148	151	157	162
3xSTDEV above 0 (=average-(3*STDEV)		A	A	A	A	A	A	A	A	A	A	A	A	A	A	A	A	A	A	A	A	A	A	A	A	A	A	A	A	A	A	A	A	A	A	A	A	A	A	A	A	A	A	A	A	A	A	A	A
PTB2													-88.3578	-99.765		-58.3495		-70.4498					-77.4234	-106.477		-47.5689		-6.30465	-3.79398			-3.61909	-3.90887	-2.65597	-2.09718	-3.26267	-8.06774	0	-5.85099	-2.21664	0	-0.340788	-0.0761856	0	-2.03082	-0.817101	-0.896575	-20.8701	0
hADAR													-95.5468	-117.916	-97.6276	-24.6923		-30.9108					-1.33903	-7.66591		-151.552		-7.12999	-3.21981			-5.13201	-3.56129	-2.61536	-3.2412	-2.10157	-5.75842	-0.0168714	-11.6118	-2.40821	0	-0.403139	-16.9544	-5.9623	-4.16527	-0.828784	-0.997235	-0.488281	0
PTB2-hADAR-NLS																		-58.3658					-70.6292	-92.1302		-42.1094			-4.34195			-4.0801	-12.3078	-1.32662	-2.17277	-3.07234	-8.4323	-0.0806869	-8.44596	-3.7977	-19.1186	-4.19371	-18.0027	-2.70291	-2.29061	-4.64874	-0.577071	-11.0326	-8.92051
PTB2-hADAR																		-32.8925					-102.368	-112.283		-62.5323		-5.85121	-4.86207			-4.21473	-6.73726	-2.48779	-9.01902	-5.5426	-9.91526	0	-17.253	-5.22798	0	-2.13999	-0.127224	0	-2.56499	-0.720862	-2.66199	-16.0671	0
NLS-PTB2-hADAR																		-51.7932					-95.5083	-119.538		-136.201			-2.95799			-2.60786	-2.34641	-16.348	-6.90762	-13.0128	-18.5625	-3.21713	-21.7395	-4.33728	0	-45.994	-11.8064	-0.0934463	-3.36353	-0.806437	-19.6242	0	0
PTB1-hADAR-NLS																		-34.4082					-5.48569	-7.13981		-53.1361		-3.74432	-2.89113			-5.91146	-4.13695	-2.58256	-3.92773	-2.51547	-6.80363	0	-10.3544	-5.42747	0	-1.88847	-7.08904	-0.869635	-2.59323	-3.04517	-1.31251	0	-1.04078
PTB3-hADAR-NLS																		-47.5474					-67.1306	-96.4012					-3.62014			-3.05584	-10.0452	-1.23577	-1.25683	-4.73537	-11.1987	-0.0388313	-11.7842	-2.93233	0	-0.546642	-0.0915755	0	-1.40035	-0.550193	-0.741216	-0.0886367	0
		3	4	9	12	14	16	20	21	33	35	38	42	43	44	46	47	49	50	51	53	55	61	62	63	64	66	75	77	78	79	85	88	91	98	115	117	118	129	134	135	139	140	141	145	148	151	157	162
Significance criteria		A	A	A	A	A	A	A	A	A	A	A	A	A	A	A	A	A	A	A	A	A	A	A	A	A	A	A	A	A	A	A	A	A	A	A	A	A	A	A	A	A	A	A	A	A	A	A	A
PTB2	significant	#N/A	#N/A	#N/A	#N/A	#N/A	#N/A	#N/A	#N/A	#N/A	#N/A	#N/A	#N/A	#N/A	#N/A	#N/A	#N/A	#N/A	#N/A	#N/A	#N/A	#N/A	#N/A	#N/A	#N/A	#N/A	#N/A	#N/A	#N/A	#N/A	#N/A	#N/A	#N/A	#N/A	#N/A	#N/A	#N/A	#N/A	#N/A	#N/A	#N/A	#N/A	#N/A	#N/A	#N/A	#N/A	#N/A	#N/A	#N/A
hADAR	significant	#N/A	#N/A	#N/A	#N/A	#N/A	#N/A	#N/A	#N/A	#N/A	#N/A	#N/A	#N/A	#N/A	#N/A	#N/A	#N/A	#N/A	#N/A	#N/A	#N/A	#N/A	#N/A	#N/A	#N/A	#N/A	#N/A	#N/A	#N/A	#N/A	#N/A	#N/A	#N/A	#N/A	#N/A	#N/A	#N/A	#N/A	#N/A	#N/A	#N/A	#N/A	#N/A	#N/A	#N/A	#N/A	#N/A	#N/A	#N/A
PTB2-hADAR-NLS	significant	#N/A	#N/A	#N/A	#N/A	#N/A	#N/A	#N/A	#N/A	#N/A	#N/A	#N/A	#N/A	#N/A	#N/A	#N/A	#N/A	#N/A	#N/A	#N/A	#N/A	#N/A	#N/A	#N/A	#N/A	#N/A	#N/A	#N/A	#N/A	#N/A	#N/A	#N/A	#N/A	#N/A	#N/A	#N/A	#N/A	#N/A	#N/A	#N/A	#N/A	#N/A	#N/A	#N/A	#N/A	#N/A	#N/A	#N/A	#N/A
PTB2-hADAR	significant	#N/A	#N/A	#N/A	#N/A	#N/A	#N/A	#N/A	#N/A	#N/A	#N/A	#N/A	#N/A	#N/A	#N/A	#N/A	#N/A	#N/A	#N/A	#N/A	#N/A	#N/A	#N/A	#N/A	#N/A	#N/A	#N/A	#N/A	#N/A	#N/A	#N/A	#N/A	#N/A	#N/A	#N/A	#N/A	#N/A	#N/A	#N/A	#N/A	#N/A	#N/A	#N/A	#N/A	#N/A	#N/A	#N/A	#N/A	#N/A
NLS-PTB2-hADAR	significant	#N/A	#N/A	#N/A	#N/A	#N/A	#N/A	#N/A	#N/A	#N/A	#N/A	#N/A	#N/A	#N/A	#N/A	#N/A	#N/A	#N/A	#N/A	#N/A	#N/A	#N/A	#N/A	#N/A	#N/A	#N/A	#N/A	#N/A	#N/A	#N/A	#N/A	#N/A	#N/A	#N/A	#N/A	#N/A	#N/A	#N/A	#N/A	#N/A	#N/A	#N/A	#N/A	#N/A	#N/A	#N/A	#N/A	#N/A	#N/A
PTB1-hADAR-NLS	significant	#N/A	#N/A	#N/A	#N/A	#N/A	#N/A	#N/A	#N/A	#N/A	#N/A	#N/A	#N/A	#N/A	#N/A	#N/A	#N/A	#N/A	#N/A	#N/A	#N/A	#N/A	#N/A	#N/A	#N/A	#N/A	#N/A	#N/A	#N/A	#N/A	#N/A	#N/A	#N/A	#N/A	#N/A	#N/A	#N/A	#N/A	#N/A	#N/A	#N/A	#N/A	#N/A	#N/A	#N/A	#N/A	#N/A	#N/A	#N/A
PTB3-hADAR-NLS	significant	#N/A	#N/A	#N/A	#N/A	#N/A	#N/A	#N/A	#N/A	#N/A	#N/A	#N/A	#N/A	#N/A	#N/A	#N/A	#N/A	#N/A	#N/A	#N/A	#N/A	#N/A	#N/A	#N/A	#N/A	#N/A	#N/A	#N/A	#N/A	#N/A	#N/A	#N/A	#N/A	#N/A	#N/A	#N/A	#N/A	#N/A	#N/A	#N/A	#N/A	#N/A	#N/A	#N/A	#N/A	#N/A	#N/A	#N/A	#N/A
mutated Reporter #712
Average (LUC)		3	4	9	12	14	16	20	21	33	35	38	42	43	44	46	47	49	50	51	53	55	61	62	63	64	66	75	77	78	79	85	88	91	98	115	117	118	129	134	135	139	140	141	145	148	151	157	162
		A	A	A	A	A	A	A	A	A	A	A	A	A	A	A	A	A	A	A	A	A	A	A	A	A	A	A	A	A	A	A	A	A	A	A	A	A	A	A	A	A	A	A	A	A	A	A	A
Luc	#712													35.7679	50.3889	40.8143	37.8351	22.1448					11.719	12.5		11.1092	5.8121	3.90851	1.22624			1.65711	1.51726	1.44923	1.25072	4.36118	2.23689	0	4.67021	1.45259	0	0	0	0	1.31517	0.39845	0.730446	0	0
single runs minus Average(LUC)		3	4	9	12	14	16	20	21	33	35	38	42	43	44	46	47	49	50	51	53	55	61	62	63	64	66	75	77	78	79	85	88	91	98	115	117	118	129	134	135	139	140	141	145	148	151	157	162
		A	A	A	A	A	A	A	A	A	A	A	A	A	A	A	A	A	A	A	A	A	A	A	A	A	A	A	A	A	A	A	A	A	A	A	A	A	A	A	A	A	A	A	A	A	A	A	A
11.5_JL11_73.ab1		#VALUE!	#VALUE!	#VALUE!	#VALUE!	#VALUE!	#VALUE!	#VALUE!	#VALUE!	#VALUE!	#VALUE!	#VALUE!	#DIV/0!	-35.7679	-32.6646	25.0614	12.7454	-11.6943	10.1216	0	14.7221	0	-11.719	-12.5	#VALUE!	-7.63802	-0.927979	1.00919	1.76853	#VALUE!	#VALUE!	1.3805	0.82277	-1.24341	-1.03733	1.84116	0.232246	0	3.60415	0.827338	0	0	0	0	0.244283	-0.268748	-0.255612	0	0
11.5_JL11_75.ab1		#VALUE!	#VALUE!	#VALUE!	#VALUE!	#VALUE!	#VALUE!	#VALUE!	#VALUE!	#VALUE!	#VALUE!	#VALUE!	#DIV/0!	#DIV/0!	-50.3889	19.7393	8.32705	-13.9273	3.82183	0	7.68166	0	-11.719	-12.5	#VALUE!	-10.0607	1.27035	0.47349	3.19715	#VALUE!	#VALUE!	1.6574	0.636002	-1.36733	-1.09093	2.12312	0.159075	0	5.33517	1.03498	0	0	0	0	1.35818	-0.366724	-0.403435	0	0
11.5_JL11_79.ab1		#VALUE!	#VALUE!	#VALUE!	#VALUE!	#VALUE!	#VALUE!	#VALUE!	#VALUE!	#VALUE!	#VALUE!	#VALUE!	#VALUE!	#VALUE!	49.6111	-0.193276	30.5343	32.0321	54.8986	34.6339	#VALUE!	45.3165	-11.719	6.15493	80.2926	-8.13297	-0.45521	-1.29671	-0.892668	#VALUE!	#VALUE!	-0.681848	-0.935739	0.0440533	0.4189	-0.58957	-0.519783	0	-1.07601	-0.369094	0	0	0	0	-0.584849	0.500101	-0.196191	0	0
11.5_JL11_89.ab1		#VALUE!	#VALUE!	#VALUE!	#VALUE!	#VALUE!	#VALUE!	#VALUE!	#VALUE!	#VALUE!	#VALUE!	#VALUE!	99.9808	24.0458	15.7614	18.079	21.5052	6.24661	#VALUE!	3.28117	30.8954	#VALUE!	-11.719	-12.5	#VALUE!	-1.48707	-2.36826	1.20245	-0.832467	#VALUE!	#VALUE!	-0.887161	-1.11115	0.106019	0.390282	1.24099	-1.30882	0	-0.521161	-0.107295	0	0	0	0	-0.322047	-0.109766	-0.0610165	0	0
11.5_JL11_91.ab1		#VALUE!	#VALUE!	#VALUE!	#VALUE!	#VALUE!	#VALUE!	#VALUE!	#VALUE!	#DIV/0!	0	69.0342	30.4619	-10.3718	-25.9338	-32.9546	#VALUE!	21.5103	21.8137	32.0334	4.04167	54.0784	-11.719	-12.5	#VALUE!	-3.51129	9.22974	1.46511	1.56547	#VALUE!	#VALUE!	1.74579	1.09353	-1.40418	-1.02785	2.43405	1.29965	0	3.97649	0.233112	0	0	0	0	0.846176	-0.21223	-0.552246	0	0
11.5_JL11_93.ab1		#VALUE!	#VALUE!	#VALUE!	#VALUE!	#VALUE!	#VALUE!	#VALUE!	#VALUE!	#VALUE!	#VALUE!	#DIV/0!	53.5577	16.2366	13.0121	-23.0243	-21.9957	-8.02047	18.2166	#VALUE!	#VALUE!	66.832	-11.719	-12.5	#VALUE!	-1.45485	7.988	1.09571	0.234713	#VALUE!	0	1.47013	0.701377	-1.44923	-1.11035	-0.0815399	1.76941	0	0.85801	1.69083	0	0	0	0	0.822987	-0.156173	-0.437286	0	0
11.5_JL11_95.ab1		#VALUE!	#VALUE!	#VALUE!	#VALUE!	#VALUE!	#VALUE!	#VALUE!	#VALUE!	#VALUE!	#VALUE!	#VALUE!	#VALUE!	#VALUE!	49.6111	9.4977	27.3694	19.5426	30.3658	3.68831	#VALUE!	15.6517	-11.6845	-12.5	#VALUE!	10.0602	1.99921	0.428174	-0.74193	#VALUE!	#VALUE!	-0.843366	-1.14788	1.27442	0.599665	1.71431	-1.07084	0	-1.14867	-0.652074	0	0	0	0	-0.192177	0.47263	-0.0443956	0	0
11.6_JL11_73.ab1		#VALUE!	#VALUE!	#VALUE!	#VALUE!	#VALUE!	#VALUE!	#VALUE!	#VALUE!	#VALUE!	#VALUE!	#VALUE!	30.1835	#VALUE!	#VALUE!	10.4215	25.2757	-22.1448	0	0	#VALUE!	#VALUE!	-11.719	-12.5	#VALUE!	-8.99149	-2.03753	0.459574	0.617737	#VALUE!	#VALUE!	-0.534635	-0.908603	0.274074	0.703524	1.55308	-1.19592	0	-0.52731	-0.319611	0	0	0	0	-0.510063	0.322625	-0.248905	0	0
11.6_JL11_79.ab1		#VALUE!	#VALUE!	#VALUE!	#VALUE!	#VALUE!	#VALUE!	#VALUE!	#VALUE!	#VALUE!	#VALUE!	57.3705	60.1477	19.2805	4.43083	8.82135	35.6423	29.7636	46.6348	37.3125	#VALUE!	78.6077	-11.5905	-12.2993	2.79623	#VALUE!	0.386192	-0.848478	-0.497217	#VALUE!	#VALUE!	-0.0231225	-0.617544	2.60934	1.19232	0.274583	-0.576071	0	0.331261	2.35944	0	0	0	0	0.191761	-0.335715	-0.463066	0	0
11.6_JL11_87.ab1		#VALUE!	#VALUE!	#VALUE!	#VALUE!	#VALUE!	#VALUE!	#VALUE!	#VALUE!	#VALUE!	#VALUE!	#VALUE!	#VALUE!	#DIV/0!	#DIV/0!	21.8752	25.1569	2.59729	31.3617	0.368582	#VALUE!	#VALUE!	-10.218	-10.0192	87.396	40.8908	1.27495	-2.48069	-0.509463	#VALUE!	#VALUE!	-1.16034	9.22433	1.54358	1.94629	0.71924	-0.385038	0	5.73441	-0.773634	0	2.44391	0.245038	0	-0.204369	0.244932	0.178075	0	0
11.6_JL11_89.ab1		#VALUE!	#VALUE!	#VALUE!	#VALUE!	#VALUE!	#VALUE!	#VALUE!	#VALUE!	#VALUE!	#VALUE!	#VALUE!	#DIV/0!	-34.5159	13.803	6.26951	6.10708	8.57968	37.2234	0.226868	#VALUE!	43.1199	-11.2849	-9.42768	90.3023	-6.54623	0.305581	-1.80972	-1.00084	#VALUE!	#VALUE!	-1.10061	1.11958	1.58108	1.31829	-0.710592	2.82125	0	-2.10181	-0.764513	0	0	0	0	-0.682078	-0.0260106	0.0489509	0	0
11.6_JL11_91.ab1		#VALUE!	#VALUE!	#VALUE!	#VALUE!	#VALUE!	#VALUE!	#VALUE!	#VALUE!	#VALUE!	#VALUE!	#VALUE!	#DIV/0!	-35.7679	-49.8983	33.9893	30.545	-6.94851	21.9121	12.2796	31.2255	0.0469925	-3.44637	-11.7283	1.75138	15.2794	1.28137	-1.25537	-0.787799	#VALUE!	#VALUE!	-1.01578	-0.62837	0.611896	-0.0755043	-0.823443	-0.277852	0	-1.82994	-0.755281	0	0	0	0	-0.157189	0.317327	-0.162074	0	0
11.6_JL11_93.ab1		#VALUE!	#VALUE!	#VALUE!	#VALUE!	#VALUE!	#VALUE!	#VALUE!	#VALUE!	#VALUE!	#VALUE!	#VALUE!	#VALUE!	#VALUE!	#VALUE!	#VALUE!	#VALUE!	#DIV/0!	0	73.6065	65.7501	52.0246	4.73339	66.2078	58.1102	-0.112329	-5.33296	#VALUE!	0.991101	60.6921	0	-1.1502	-0.881101	0.0771265	1.25315	0.848947	-1.30191	0	-0.19461	-0.428696	0	0	0	0	-0.305637	-0.099228	0.0739299	0	0
11.6_JL11_95.ab1		#VALUE!	#VALUE!	#VALUE!	#VALUE!	#VALUE!	#VALUE!	#VALUE!	#VALUE!	#VALUE!	#VALUE!	#VALUE!	#VALUE!	#VALUE!	#VALUE!	#VALUE!	#VALUE!	45.821	59.5666	43.3571	#VALUE!	12.5927	84.541	67.535	75.8521	-4.57541	-4.44045	-3.8853	0.343833	61.2582	0	-1.34181	12.2499	4.26814	3.24596	0.821607	3.21257	0.0928505	-0.773269	-0.79252	0	22.5237	3.31687	0	0.374889	0.141535	1.72272	0	0
		3	4	9	12	14	16	20	21	33	35	38	42	43	44	46	47	49	50	51	53	55	61	62	63	64	66	75	77	78	79	85	88	91	98	115	117	118	129	134	135	139	140	141	145	148	151	157	162
Average of corrected runs		A	A	A	A	A	A	A	A	A	A	A	A	A	A	A	A	A	A	A	A	A	A	A	A	A	A	A	A	A	A	A	A	A	A	A	A	A	A	A	A	A	A	A	A	A	A	A	A
PTB2	#712															12.7701	22.5049	2.80589					-11.6933	-8.72888			-0.352834	-0.0405862	0.838706			0.359659	-0.200623	0.0633455	0.0372978	1.04047	-0.38009	0	1.53345	0.70661	0	0	0	0	0.139862	-0.0296923	-0.313442	0	0
NLS-PTB2-hADAR	#712																						3.46272	7.82335		0.956554	1.08278		-0.0284895			-0.390375	1.42448	0.633158	0.574206	0.680542	0.642933	0.0116063	-0.21687	-0.197054	0	2.81547	0.414608	0	0.0481156	0.0410104	0.0735729	0	0
PTB2-hADAR-NLS	#712															21.8752	25.1569	2.59729					-10.218	-10.0192		40.8908	1.27495	-2.48069	-0.509463			-1.16034	9.22433	1.54358	1.94629	0.71924	-0.385038	0	5.73441	-0.773634	0	2.44391	0.245038	0	-0.204369	0.244932	0.178075	0	0
Average of NOT corrected runs		3	4	9	12	14	16	20	21	33	35	38	42	43	44	46	47	49	50	51	53	55	61	62	63	64	66	75	77	78	79	85	88	91	98	115	117	118	129	134	135	139	140	141	145	148	151	157	162
		A	A	A	A	A	A	A	A	A	A	A	A	A	A	A	A	A	A	A	A	A	A	A	A	A	A	A	A	A	A	A	A	A	A	A	A	A	A	A	A	A	A	A	A	A	A	A	A
PTB2																53.5844	60.34	24.9507	23.0954	14.3893			0.0256999	3.77112			5.45927	3.86792	2.06494			2.01677	1.31664	1.51257	1.28802	5.40165	1.8568	0	6.20366	2.1592	0	0	0	0	1.45503	0.368758	0.417004	0	0
NLS-PTB2-hADAR																							15.1817	20.3233		12.0658	6.89488		1.19775			1.26673	2.94174	2.08239	1.82492	5.04172	2.87982	0.0116063	4.45334	1.25553	0	2.81547	0.414608	0	1.36329	0.43946	0.804019	0	0
PTB2-hADAR-NLS																62.6896	62.992	24.7421	31.3617	0.368582			1.50101	2.4808	87.396	52	7.08705	1.42783	0.716772			0.496771	10.7416	2.99281	3.197	5.08042	1.85185	0	10.4046	0.678952	0	2.44391	0.245038	0	1.1108	0.643382	0.908521	0	0
		3	4	9	12	14	16	20	21	33	35	38	42	43	44	46	47	49	50	51	53	55	61	62	63	64	66	75	77	78	79	85	88	91	98	115	117	118	129	134	135	139	140	141	145	148	151	157	162
STDEV of corrected runs		A	A	A	A	A	A	A	A	A	A	A	A	A	A	A	A	A	A	A	A	A	A	A	A	A	A	A	A	A	A	A	A	A	A	A	A	A	A	A	A	A	A	A	A	A	A	A	A
PTB2																9.85905	11.6297	25.9504					0.0574666	8.32076			1.26099	0.98069	1.67765			1.09056	0.860629	1.60322	1.04299	1.15321	0.589311	0	2.79473	1.12522	0	0	0	0	0.781905	0.409022	0.113736	0	0
NLS-PTB2-hADAR																							33.2983	36.4618		7.63268	5.3334		0.961069			1.24527	4.47996	1.83605	1.41491	1.15163	1.86796	0.0328276	1.93338	0.845671	0	7.96335	1.17269	0	0.565602	0.245722	0.703104	0	0
PTB2-hADAR-NLS
		3	4	9	12	14	16	20	21	33	35	38	42	43	44	46	47	49	50	51	53	55	61	62	63	64	66	75	77	78	79	85	88	91	98	115	117	118	129	134	135	139	140	141	145	148	151	157	162
3xSTDEV above 0 (=average-(3*STDEV)		A	A	A	A	A	A	A	A	A	A	A	A	A	A	A	A	A	A	A	A	A	A	A	A	A	A	A	A	A	A	A	A	A	A	A	A	A	A	A	A	A	A	A	A	A	A	A	A
PTB2																-16.8071	-12.3842	-75.0452	0	0	0	0	-11.8657	-33.6911			-4.1358	-2.98265	-4.19423			-2.91202	-2.78251	-4.74633	-3.09166	-2.41917	-2.14802	0	-6.85075	-2.66906	0	0	0	0	-2.20585	-1.25676	-0.654649	0	0
NLS-PTB2-hADAR																		0	0	0	0	0	-96.4321	-101.562		-21.9415	-14.9174		-2.9117			-4.12617	-12.0154	-4.87498	-3.67053	-2.77436	-4.96095	-0.0868765	-6.017	-2.73407	0	-21.0746	-3.10346	0	-1.64869	-0.696156	-2.03574	0	0
		3	4	9	12	14	16	20	21	33	35	38	42	43	44	46	47	49	50	51	53	55	61	62	63	64	66	75	77	78	79	85	88	91	98	115	117	118	129	134	135	139	140	141	145	148	151	157	162
Significance criteria		A	A	A	A	A	A	A	A	A	A	A	A	A	A	A	A	A	A	A	A	A	A	A	A	A	A	A	A	A	A	A	A	A	A	A	A	A	A	A	A	A	A	A	A	A	A	A	A
PTB2 on mut. Rep.	significant	#N/A	#N/A	#N/A	#N/A	#N/A	#N/A	#N/A	#N/A	#N/A	#N/A	#N/A	#N/A	#N/A	#N/A	#N/A	#N/A	#N/A	#N/A	#N/A	#N/A	#N/A	#N/A	#N/A	#N/A	#N/A	#N/A	#N/A	#N/A	#N/A	#N/A	#N/A	#N/A	#N/A	#N/A	#N/A	#N/A	#N/A	#N/A	#N/A	#N/A	#N/A	#N/A	#N/A	#N/A	#N/A	#N/A	#N/A	#N/A
NLS-PTB2-hADAR on mut. Rep.	significant	#N/A	#N/A	#N/A	#N/A	#N/A	#N/A	#N/A	#N/A	#N/A	#N/A	#N/A	#N/A	#N/A	#N/A	#N/A	#N/A	#N/A	#N/A	#N/A	#N/A	#N/A	#N/A	#N/A	#N/A	#N/A	#N/A	#N/A	#N/A	#N/A	#N/A	#N/A	#N/A	#N/A	#N/A	#N/A	#N/A	#N/A	#N/A	#N/A	#N/A	#N/A	#N/A	#N/A	#N/A	#N/A	#N/A	#N/A	#N/A
		Average				STDEV
		P374	P506	P513		374	506	513
		A	A	A		A	A	A
PTB2	#287	0	0	0		0	0	0
hADAR	#287	0	0	0		0	0	0
PTB2-hADAR-NLS	#287	32.0858	2.78014	0		4.23157	2.63054	0
PTB2-hADAR	#287	54.1125	20.1382	1.46858		9.82055	5.21372	1.60963
NLS-PTB2-hADAR	#287	63.3323	46.3125	25.1403		7.43452	19.8236	17.2645
PTB1-hADAR-NLS	#287	62.2401	49.0557	25.8811		5.58277	9.97335	10.2328
PTB3-hADAR-NLS	#287	1.69713	1.51384	0		2.37927	2.96006	0
PTB2 on mut. Rep.	#712	6.56581	4.3736	2.90067		14.6816	9.77966	6.48609
NLS-PTB2-hADAR on mut. Rep.	#712	5.62798	0.085492	0		5.43858	0.163221	0
		reporter
		mutated reporter
P2/P3 analysis
DNADynamo: Peak Analysis for Single Base Annotations (called peak area)
	position	3	4	9	12	14	16	20	21	33	35	38	42	43	44	46	47	49	50	51	53	55	61	62	63	64	66	75	77	78	79	85	88	91	98	115	117	118	129	134	135	139	140	141	145	148	151	157	162
	description	A	A	A	A	A	A	A	A	A	A	A	A	A	A	A	A	A	A	A	A	A	A	A	A	A	A	A	A	A	A	A	A	A	A	A	A	A	A	A	A	A	A	A	A	A	A	A	A
11.5_JL14_03.ab1	G	-	-	-	-	-	-	-	-	-	-	-	-	-	-	-	-	-	-	-	-	-	-	-	-	-	-	-	-	-	-	-	-	-	-	-	-	-	-	-	-	-	-	-	-	-	-	-	-
	A	-	-	-	-	-	-	-	-	-	-	-	-	-	-	-	-	-	-	-	-	-	-	-	-	-	-	-	-	-	-	-	-	-	-	-	-	-	-	-	-	-	-	-	-	-	-	-	-
	T	-	-	-	-	-	-	-	-	-	-	-	-	-	-	-	-	-	-	-	-	-	-	-	-	-	-	-	-	-	-	-	-	-	-	-	-	-	-	-	-	-	-	-	-	-	-	-	-
	C	-	-	-	-	-	-	-	-	-	-	-	-	-	-	-	-	-	-	-	-	-	-	-	-	-	-	-	-	-	-	-	-	-	-	-	-	-	-	-	-	-	-	-	-	-	-	-	-
11.5_JL14_15.ab1	G	-	-	-	-	-	-	-	-	-	-	-	-	-	-	-	-	-	-	-	-	-	-	-	-	-	-	-	-	-	-	-	-	-	-	-	-	-	-	-	-	-	-	-	-	-	-	-	-
	A	-	-	-	-	-	-	-	-	-	-	-	-	-	-	-	-	-	-	-	-	-	-	-	-	-	-	-	-	-	-	-	-	-	-	-	-	-	-	-	-	-	-	-	-	-	-	-	-
	T	-	-	-	-	-	-	-	-	-	-	-	-	-	-	-	-	-	-	-	-	-	-	-	-	-	-	-	-	-	-	-	-	-	-	-	-	-	-	-	-	-	-	-	-	-	-	-	-
	C	-	-	-	-	-	-	-	-	-	-	-	-	-	-	-	-	-	-	-	-	-	-	-	-	-	-	-	-	-	-	-	-	-	-	-	-	-	-	-	-	-	-	-	-	-	-	-	-
11.5_JL14_19.ab1	G	-	-	-	-	-	-	-	-	-	-	-	-	-	-	-	-	-	-	-	-	-	-	-	-	-	-	-	-	-	-	-	-	-	-	-	-	-	-	-	-	-	-	-	-	-	-	-	-
	A	-	-	-	-	-	-	-	-	-	-	-	-	-	-	-	-	-	-	-	-	-	-	-	-	-	-	-	-	-	-	-	-	-	-	-	-	-	-	-	-	-	-	-	-	-	-	-	-
	T	-	-	-	-	-	-	-	-	-	-	-	-	-	-	-	-	-	-	-	-	-	-	-	-	-	-	-	-	-	-	-	-	-	-	-	-	-	-	-	-	-	-	-	-	-	-	-	-
	C	-	-	-	-	-	-	-	-	-	-	-	-	-	-	-	-	-	-	-	-	-	-	-	-	-	-	-	-	-	-	-	-	-	-	-	-	-	-	-	-	-	-	-	-	-	-	-	-
11.5_JL14_21.ab1	G	-	-	-	-	-	-	-	-	-	-	-	-	-	-	-	-	-	-	-	-	-	-	-	-	-	-	-	-	-	-	-	-	-	-	-	-	-	-	-	-	-	-	-	-	-	-	-	-
	A	-	-	-	-	-	-	-	-	-	-	-	-	-	-	-	-	-	-	-	-	-	-	-	-	-	-	-	-	-	-	-	-	-	-	-	-	-	-	-	-	-	-	-	-	-	-	-	-
	T	-	-	-	-	-	-	-	-	-	-	-	-	-	-	-	-	-	-	-	-	-	-	-	-	-	-	-	-	-	-	-	-	-	-	-	-	-	-	-	-	-	-	-	-	-	-	-	-
	C	-	-	-	-	-	-	-	-	-	-	-	-	-	-	-	-	-	-	-	-	-	-	-	-	-	-	-	-	-	-	-	-	-	-	-	-	-	-	-	-	-	-	-	-	-	-	-	-
11.5_JL14_23.ab1	G	-	-	-	-	-	-	-	-	-	-	-	-	-	-	-	-	-	-	-	-	-	-	-	-	-	-	-	-	-	-	-	-	-	-	-	-	-	-	-	-	-	-	-	-	-	-	-	3318
	A	-	-	-	-	-	-	-	-	-	-	-	-	-	-	-	-	-	-	-	-	-	-	-	-	-	-	-	-	-	-	-	-	-	-	-	-	-	-	-	-	-	-	-	-	-	-	-	0
	T	-	-	-	-	-	-	-	-	-	-	-	-	-	-	-	-	-	-	-	-	-	-	-	-	-	-	-	-	-	-	-	-	-	-	-	-	-	-	-	-	-	-	-	-	-	-	-	0
	C	-	-	-	-	-	-	-	-	-	-	-	-	-	-	-	-	-	-	-	-	-	-	-	-	-	-	-	-	-	-	-	-	-	-	-	-	-	-	-	-	-	-	-	-	-	-	-	0
11.5_JL14_27.ab1	G	-	-	-	-	-	-	-	-	-	-	-	-	-	-	-	-	-	-	-	-	-	-	-	-	-	-	-	-	-	-	-	-	-	-	-	-	-	-	-	-	-	-	-	-	-	-	-	-
	A	-	-	-	-	-	-	-	-	-	-	-	-	-	-	-	-	-	-	-	-	-	-	-	-	-	-	-	-	-	-	-	-	-	-	-	-	-	-	-	-	-	-	-	-	-	-	-	-
	T	-	-	-	-	-	-	-	-	-	-	-	-	-	-	-	-	-	-	-	-	-	-	-	-	-	-	-	-	-	-	-	-	-	-	-	-	-	-	-	-	-	-	-	-	-	-	-	-
	C	-	-	-	-	-	-	-	-	-	-	-	-	-	-	-	-	-	-	-	-	-	-	-	-	-	-	-	-	-	-	-	-	-	-	-	-	-	-	-	-	-	-	-	-	-	-	-	-
11.5_JL14_29.ab1	G	-	-	-	-	-	-	-	-	-	-	-	-	-	-	-	-	-	-	-	-	-	-	-	-	-	-	-	-	-	-	-	-	-	-	-	-	-	-	-	-	-	-	-	-	-	-	-	-
	A	-	-	-	-	-	-	-	-	-	-	-	-	-	-	-	-	-	-	-	-	-	-	-	-	-	-	-	-	-	-	-	-	-	-	-	-	-	-	-	-	-	-	-	-	-	-	-	-
	T	-	-	-	-	-	-	-	-	-	-	-	-	-	-	-	-	-	-	-	-	-	-	-	-	-	-	-	-	-	-	-	-	-	-	-	-	-	-	-	-	-	-	-	-	-	-	-	-
	C	-	-	-	-	-	-	-	-	-	-	-	-	-	-	-	-	-	-	-	-	-	-	-	-	-	-	-	-	-	-	-	-	-	-	-	-	-	-	-	-	-	-	-	-	-	-	-	-
11.5_JL14_33.ab1	G	-	-	-	-	-	-	-	-	-	-	-	-	-	-	-	-	-	-	-	-	-	-	-	-	-	-	-	-	-	-	-	-	-	-	-	-	-	-	-	-	-	-	-	-	-	-	-	429
	A	-	-	-	-	-	-	-	-	-	-	-	-	-	-	-	-	-	-	-	-	-	-	-	-	-	-	-	-	-	-	-	-	-	-	-	-	-	-	-	-	-	-	-	-	-	-	-	0
	T	-	-	-	-	-	-	-	-	-	-	-	-	-	-	-	-	-	-	-	-	-	-	-	-	-	-	-	-	-	-	-	-	-	-	-	-	-	-	-	-	-	-	-	-	-	-	-	0
	C	-	-	-	-	-	-	-	-	-	-	-	-	-	-	-	-	-	-	-	-	-	-	-	-	-	-	-	-	-	-	-	-	-	-	-	-	-	-	-	-	-	-	-	-	-	-	-	0
11.5_JL14_35.ab1	G	-	-	-	-	-	-	-	-	-	-	-	-	-	-	-	-	-	-	-	-	-	-	-	-	-	-	-	-	-	-	-	-	-	-	-	-	-	-	-	-	-	-	-	-	-	-	-	-
	A	-	-	-	-	-	-	-	-	-	-	-	-	-	-	-	-	-	-	-	-	-	-	-	-	-	-	-	-	-	-	-	-	-	-	-	-	-	-	-	-	-	-	-	-	-	-	-	-
	T	-	-	-	-	-	-	-	-	-	-	-	-	-	-	-	-	-	-	-	-	-	-	-	-	-	-	-	-	-	-	-	-	-	-	-	-	-	-	-	-	-	-	-	-	-	-	-	-
	C	-	-	-	-	-	-	-	-	-	-	-	-	-	-	-	-	-	-	-	-	-	-	-	-	-	-	-	-	-	-	-	-	-	-	-	-	-	-	-	-	-	-	-	-	-	-	-	-
11.5_JL14_43.ab1	G	-	-	-	-	-	-	-	-	-	-	-	-	-	-	-	-	-	-	-	-	-	-	-	-	-	-	-	-	-	-	-	-	-	-	-	-	-	-	-	-	-	-	-	-	-	-	-	-
	A	-	-	-	-	-	-	-	-	-	-	-	-	-	-	-	-	-	-	-	-	-	-	-	-	-	-	-	-	-	-	-	-	-	-	-	-	-	-	-	-	-	-	-	-	-	-	-	-
	T	-	-	-	-	-	-	-	-	-	-	-	-	-	-	-	-	-	-	-	-	-	-	-	-	-	-	-	-	-	-	-	-	-	-	-	-	-	-	-	-	-	-	-	-	-	-	-	-
	C	-	-	-	-	-	-	-	-	-	-	-	-	-	-	-	-	-	-	-	-	-	-	-	-	-	-	-	-	-	-	-	-	-	-	-	-	-	-	-	-	-	-	-	-	-	-	-	-
11.5_JL14_45.ab1	G	-	-	-	-	-	-	-	-	-	-	-	-	-	-	-	-	-	-	-	-	-	-	-	-	-	-	-	-	-	-	-	-	-	-	-	-	-	-	-	-	-	-	-	-	-	-	-	-
	A	-	-	-	-	-	-	-	-	-	-	-	-	-	-	-	-	-	-	-	-	-	-	-	-	-	-	-	-	-	-	-	-	-	-	-	-	-	-	-	-	-	-	-	-	-	-	-	-
	T	-	-	-	-	-	-	-	-	-	-	-	-	-	-	-	-	-	-	-	-	-	-	-	-	-	-	-	-	-	-	-	-	-	-	-	-	-	-	-	-	-	-	-	-	-	-	-	-
	C	-	-	-	-	-	-	-	-	-	-	-	-	-	-	-	-	-	-	-	-	-	-	-	-	-	-	-	-	-	-	-	-	-	-	-	-	-	-	-	-	-	-	-	-	-	-	-	-
11.5_JL14_51.ab1	G	-	-	-	-	-	-	-	-	-	-	-	-	-	-	-	-	-	-	-	-	-	-	-	-	-	-	-	-	-	-	-	-	-	-	-	-	-	-	-	-	-	-	-	-	-	-	-	0
	A	-	-	-	-	-	-	-	-	-	-	-	-	-	-	-	-	-	-	-	-	-	-	-	-	-	-	-	-	-	-	-	-	-	-	-	-	-	-	-	-	-	-	-	-	-	-	-	0
	T	-	-	-	-	-	-	-	-	-	-	-	-	-	-	-	-	-	-	-	-	-	-	-	-	-	-	-	-	-	-	-	-	-	-	-	-	-	-	-	-	-	-	-	-	-	-	-	0
	C	-	-	-	-	-	-	-	-	-	-	-	-	-	-	-	-	-	-	-	-	-	-	-	-	-	-	-	-	-	-	-	-	-	-	-	-	-	-	-	-	-	-	-	-	-	-	-	0
11.5_JL14_53.ab1	G	-	-	-	-	-	-	-	-	-	-	-	-	-	-	-	-	-	-	-	-	-	-	-	-	-	-	-	-	-	-	-	-	-	-	-	-	-	-	-	-	-	-	-	-	-	-	-	3015
	A	-	-	-	-	-	-	-	-	-	-	-	-	-	-	-	-	-	-	-	-	-	-	-	-	-	-	-	-	-	-	-	-	-	-	-	-	-	-	-	-	-	-	-	-	-	-	-	0
	T	-	-	-	-	-	-	-	-	-	-	-	-	-	-	-	-	-	-	-	-	-	-	-	-	-	-	-	-	-	-	-	-	-	-	-	-	-	-	-	-	-	-	-	-	-	-	-	0
	C	-	-	-	-	-	-	-	-	-	-	-	-	-	-	-	-	-	-	-	-	-	-	-	-	-	-	-	-	-	-	-	-	-	-	-	-	-	-	-	-	-	-	-	-	-	-	-	0
11.6_JL14_05.ab1	G	-	-	-	-	-	-	-	-	-	-	-	-	-	-	-	-	-	-	-	-	-	-	-	-	-	-	-	-	-	-	-	-	-	-	-	-	-	-	-	-	-	-	-	-	-	-	-	-
	A	-	-	-	-	-	-	-	-	-	-	-	-	-	-	-	-	-	-	-	-	-	-	-	-	-	-	-	-	-	-	-	-	-	-	-	-	-	-	-	-	-	-	-	-	-	-	-	-
	T	-	-	-	-	-	-	-	-	-	-	-	-	-	-	-	-	-	-	-	-	-	-	-	-	-	-	-	-	-	-	-	-	-	-	-	-	-	-	-	-	-	-	-	-	-	-	-	-
	C	-	-	-	-	-	-	-	-	-	-	-	-	-	-	-	-	-	-	-	-	-	-	-	-	-	-	-	-	-	-	-	-	-	-	-	-	-	-	-	-	-	-	-	-	-	-	-	-
11.6_JL14_07.ab1	G	-	-	-	-	-	-	-	-	-	-	-	-	-	-	-	-	-	-	-	-	-	-	-	-	-	-	-	-	-	-	-	-	-	-	-	-	-	-	-	-	-	-	-	-	-	-	-	-
	A	-	-	-	-	-	-	-	-	-	-	-	-	-	-	-	-	-	-	-	-	-	-	-	-	-	-	-	-	-	-	-	-	-	-	-	-	-	-	-	-	-	-	-	-	-	-	-	-
	T	-	-	-	-	-	-	-	-	-	-	-	-	-	-	-	-	-	-	-	-	-	-	-	-	-	-	-	-	-	-	-	-	-	-	-	-	-	-	-	-	-	-	-	-	-	-	-	-
	C	-	-	-	-	-	-	-	-	-	-	-	-	-	-	-	-	-	-	-	-	-	-	-	-	-	-	-	-	-	-	-	-	-	-	-	-	-	-	-	-	-	-	-	-	-	-	-	-
11.6_JL14_09.ab1	G	-	-	-	-	-	-	-	-	-	-	-	-	-	-	-	-	-	-	-	-	-	-	-	-	-	-	-	-	-	-	-	-	-	-	-	-	-	-	-	-	-	-	-	-	-	-	-	-
	A	-	-	-	-	-	-	-	-	-	-	-	-	-	-	-	-	-	-	-	-	-	-	-	-	-	-	-	-	-	-	-	-	-	-	-	-	-	-	-	-	-	-	-	-	-	-	-	-
	T	-	-	-	-	-	-	-	-	-	-	-	-	-	-	-	-	-	-	-	-	-	-	-	-	-	-	-	-	-	-	-	-	-	-	-	-	-	-	-	-	-	-	-	-	-	-	-	-
	C	-	-	-	-	-	-	-	-	-	-	-	-	-	-	-	-	-	-	-	-	-	-	-	-	-	-	-	-	-	-	-	-	-	-	-	-	-	-	-	-	-	-	-	-	-	-	-	-
11.6_JL14_11.ab1	G	-	-	-	-	-	-	-	-	-	-	-	-	-	-	-	-	-	-	-	-	-	-	-	-	-	-	-	-	-	-	-	-	-	-	-	-	-	-	-	-	-	-	-	-	-	-	-	-
	A	-	-	-	-	-	-	-	-	-	-	-	-	-	-	-	-	-	-	-	-	-	-	-	-	-	-	-	-	-	-	-	-	-	-	-	-	-	-	-	-	-	-	-	-	-	-	-	-
	T	-	-	-	-	-	-	-	-	-	-	-	-	-	-	-	-	-	-	-	-	-	-	-	-	-	-	-	-	-	-	-	-	-	-	-	-	-	-	-	-	-	-	-	-	-	-	-	-
	C	-	-	-	-	-	-	-	-	-	-	-	-	-	-	-	-	-	-	-	-	-	-	-	-	-	-	-	-	-	-	-	-	-	-	-	-	-	-	-	-	-	-	-	-	-	-	-	-
11.6_JL14_19.ab1	G	-	-	-	-	-	-	-	-	-	-	-	-	-	-	-	-	-	-	-	-	-	-	-	-	-	-	-	-	-	-	-	-	-	-	-	-	-	-	-	-	-	-	-	-	-	-	-	-
	A	-	-	-	-	-	-	-	-	-	-	-	-	-	-	-	-	-	-	-	-	-	-	-	-	-	-	-	-	-	-	-	-	-	-	-	-	-	-	-	-	-	-	-	-	-	-	-	-
	T	-	-	-	-	-	-	-	-	-	-	-	-	-	-	-	-	-	-	-	-	-	-	-	-	-	-	-	-	-	-	-	-	-	-	-	-	-	-	-	-	-	-	-	-	-	-	-	-
	C	-	-	-	-	-	-	-	-	-	-	-	-	-	-	-	-	-	-	-	-	-	-	-	-	-	-	-	-	-	-	-	-	-	-	-	-	-	-	-	-	-	-	-	-	-	-	-	-
11.6_JL14_21.ab1	G	-	-	-	-	-	-	-	-	-	-	-	-	-	-	-	-	-	-	-	-	-	-	-	-	-	-	-	-	-	-	-	-	-	-	-	-	-	-	-	-	-	-	-	-	-	-	-	-
	A	-	-	-	-	-	-	-	-	-	-	-	-	-	-	-	-	-	-	-	-	-	-	-	-	-	-	-	-	-	-	-	-	-	-	-	-	-	-	-	-	-	-	-	-	-	-	-	-
	T	-	-	-	-	-	-	-	-	-	-	-	-	-	-	-	-	-	-	-	-	-	-	-	-	-	-	-	-	-	-	-	-	-	-	-	-	-	-	-	-	-	-	-	-	-	-	-	-
	C	-	-	-	-	-	-	-	-	-	-	-	-	-	-	-	-	-	-	-	-	-	-	-	-	-	-	-	-	-	-	-	-	-	-	-	-	-	-	-	-	-	-	-	-	-	-	-	-
11.6_JL14_23.ab1	G	-	-	-	-	-	-	-	-	-	-	-	-	-	-	-	-	-	-	-	-	-	-	-	-	-	-	-	-	-	-	-	-	-	-	-	-	-	-	-	-	-	-	-	-	-	-	-	3943
	A	-	-	-	-	-	-	-	-	-	-	-	-	-	-	-	-	-	-	-	-	-	-	-	-	-	-	-	-	-	-	-	-	-	-	-	-	-	-	-	-	-	-	-	-	-	-	-	0
	T	-	-	-	-	-	-	-	-	-	-	-	-	-	-	-	-	-	-	-	-	-	-	-	-	-	-	-	-	-	-	-	-	-	-	-	-	-	-	-	-	-	-	-	-	-	-	-	0
	C	-	-	-	-	-	-	-	-	-	-	-	-	-	-	-	-	-	-	-	-	-	-	-	-	-	-	-	-	-	-	-	-	-	-	-	-	-	-	-	-	-	-	-	-	-	-	-	0
11.6_JL14_27.ab1	G	-	-	-	-	-	-	-	-	-	-	-	-	-	-	-	-	-	-	-	-	-	-	-	-	-	-	-	-	-	-	-	-	-	-	-	-	-	-	-	-	-	-	-	-	-	-	-	-
	A	-	-	-	-	-	-	-	-	-	-	-	-	-	-	-	-	-	-	-	-	-	-	-	-	-	-	-	-	-	-	-	-	-	-	-	-	-	-	-	-	-	-	-	-	-	-	-	-
	T	-	-	-	-	-	-	-	-	-	-	-	-	-	-	-	-	-	-	-	-	-	-	-	-	-	-	-	-	-	-	-	-	-	-	-	-	-	-	-	-	-	-	-	-	-	-	-	-
	C	-	-	-	-	-	-	-	-	-	-	-	-	-	-	-	-	-	-	-	-	-	-	-	-	-	-	-	-	-	-	-	-	-	-	-	-	-	-	-	-	-	-	-	-	-	-	-	-
11.6_JL14_29.ab1	G	-	-	-	-	-	-	-	-	-	-	-	-	-	-	-	-	-	-	-	-	-	-	-	-	-	-	-	-	-	-	-	-	-	-	-	-	-	-	-	-	-	-	-	-	-	-	-	-
	A	-	-	-	-	-	-	-	-	-	-	-	-	-	-	-	-	-	-	-	-	-	-	-	-	-	-	-	-	-	-	-	-	-	-	-	-	-	-	-	-	-	-	-	-	-	-	-	-
	T	-	-	-	-	-	-	-	-	-	-	-	-	-	-	-	-	-	-	-	-	-	-	-	-	-	-	-	-	-	-	-	-	-	-	-	-	-	-	-	-	-	-	-	-	-	-	-	-
	C	-	-	-	-	-	-	-	-	-	-	-	-	-	-	-	-	-	-	-	-	-	-	-	-	-	-	-	-	-	-	-	-	-	-	-	-	-	-	-	-	-	-	-	-	-	-	-	-
11.6_JL14_33.ab1	G	-	-	-	-	-	-	-	-	-	-	-	-	-	-	-	-	-	-	-	-	-	-	-	-	-	-	-	-	-	-	-	-	-	-	-	-	-	-	-	-	-	-	-	-	-	-	-	-
	A	-	-	-	-	-	-	-	-	-	-	-	-	-	-	-	-	-	-	-	-	-	-	-	-	-	-	-	-	-	-	-	-	-	-	-	-	-	-	-	-	-	-	-	-	-	-	-	-
	T	-	-	-	-	-	-	-	-	-	-	-	-	-	-	-	-	-	-	-	-	-	-	-	-	-	-	-	-	-	-	-	-	-	-	-	-	-	-	-	-	-	-	-	-	-	-	-	-
	C	-	-	-	-	-	-	-	-	-	-	-	-	-	-	-	-	-	-	-	-	-	-	-	-	-	-	-	-	-	-	-	-	-	-	-	-	-	-	-	-	-	-	-	-	-	-	-	-
11.6_JL14_35.ab1	G	-	-	-	-	-	-	-	-	-	-	-	-	-	-	-	-	-	-	-	-	-	-	-	-	-	-	-	-	-	-	-	-	-	-	-	-	-	-	-	-	-	-	-	-	-	-	-	-
	A	-	-	-	-	-	-	-	-	-	-	-	-	-	-	-	-	-	-	-	-	-	-	-	-	-	-	-	-	-	-	-	-	-	-	-	-	-	-	-	-	-	-	-	-	-	-	-	-
	T	-	-	-	-	-	-	-	-	-	-	-	-	-	-	-	-	-	-	-	-	-	-	-	-	-	-	-	-	-	-	-	-	-	-	-	-	-	-	-	-	-	-	-	-	-	-	-	-
	C	-	-	-	-	-	-	-	-	-	-	-	-	-	-	-	-	-	-	-	-	-	-	-	-	-	-	-	-	-	-	-	-	-	-	-	-	-	-	-	-	-	-	-	-	-	-	-	-
11.6_JL14_39.ab1	G	-	-	-	-	-	-	-	-	-	-	-	-	-	-	-	-	-	-	-	-	-	-	-	-	-	-	-	-	-	-	-	-	-	-	-	-	-	-	-	-	-	-	-	-	-	-	-	-
	A	-	-	-	-	-	-	-	-	-	-	-	-	-	-	-	-	-	-	-	-	-	-	-	-	-	-	-	-	-	-	-	-	-	-	-	-	-	-	-	-	-	-	-	-	-	-	-	-
	T	-	-	-	-	-	-	-	-	-	-	-	-	-	-	-	-	-	-	-	-	-	-	-	-	-	-	-	-	-	-	-	-	-	-	-	-	-	-	-	-	-	-	-	-	-	-	-	-
	C	-	-	-	-	-	-	-	-	-	-	-	-	-	-	-	-	-	-	-	-	-	-	-	-	-	-	-	-	-	-	-	-	-	-	-	-	-	-	-	-	-	-	-	-	-	-	-	-
11.6_JL14_43.ab1	G	-	-	-	-	-	-	-	-	-	-	-	-	-	-	-	-	-	-	-	-	-	-	-	-	-	-	-	-	-	-	-	-	-	-	-	-	-	-	-	-	-	-	-	-	-	-	-	70
	A	-	-	-	-	-	-	-	-	-	-	-	-	-	-	-	-	-	-	-	-	-	-	-	-	-	-	-	-	-	-	-	-	-	-	-	-	-	-	-	-	-	-	-	-	-	-	-	0
	T	-	-	-	-	-	-	-	-	-	-	-	-	-	-	-	-	-	-	-	-	-	-	-	-	-	-	-	-	-	-	-	-	-	-	-	-	-	-	-	-	-	-	-	-	-	-	-	0
	C	-	-	-	-	-	-	-	-	-	-	-	-	-	-	-	-	-	-	-	-	-	-	-	-	-	-	-	-	-	-	-	-	-	-	-	-	-	-	-	-	-	-	-	-	-	-	-	0
11.6_JL14_47.ab1	G	-	-	-	-	-	-	-	-	-	-	-	-	-	-	-	-	-	-	-	-	-	-	-	-	-	-	-	-	-	-	-	-	-	-	-	-	-	-	-	-	-	-	-	-	-	-	-	-
	A	-	-	-	-	-	-	-	-	-	-	-	-	-	-	-	-	-	-	-	-	-	-	-	-	-	-	-	-	-	-	-	-	-	-	-	-	-	-	-	-	-	-	-	-	-	-	-	-
	T	-	-	-	-	-	-	-	-	-	-	-	-	-	-	-	-	-	-	-	-	-	-	-	-	-	-	-	-	-	-	-	-	-	-	-	-	-	-	-	-	-	-	-	-	-	-	-	-
	C	-	-	-	-	-	-	-	-	-	-	-	-	-	-	-	-	-	-	-	-	-	-	-	-	-	-	-	-	-	-	-	-	-	-	-	-	-	-	-	-	-	-	-	-	-	-	-	-
11.6_JL14_49.ab1	G	-	-	-	-	-	-	-	-	-	-	-	-	-	-	-	-	-	-	-	-	-	-	-	-	-	-	-	-	-	-	-	-	-	-	-	-	-	-	-	-	-	-	-	-	-	-	-	-
	A	-	-	-	-	-	-	-	-	-	-	-	-	-	-	-	-	-	-	-	-	-	-	-	-	-	-	-	-	-	-	-	-	-	-	-	-	-	-	-	-	-	-	-	-	-	-	-	-
	T	-	-	-	-	-	-	-	-	-	-	-	-	-	-	-	-	-	-	-	-	-	-	-	-	-	-	-	-	-	-	-	-	-	-	-	-	-	-	-	-	-	-	-	-	-	-	-	-
	C	-	-	-	-	-	-	-	-	-	-	-	-	-	-	-	-	-	-	-	-	-	-	-	-	-	-	-	-	-	-	-	-	-	-	-	-	-	-	-	-	-	-	-	-	-	-	-	-
11.6_JL14_51.ab1	G	-	-	-	-	-	-	-	-	-	-	-	-	-	-	-	-	-	-	-	-	-	-	-	-	-	-	-	-	-	-	-	-	-	-	-	-	-	-	-	-	-	-	-	-	-	-	-	469
	A	-	-	-	-	-	-	-	-	-	-	-	-	-	-	-	-	-	-	-	-	-	-	-	-	-	-	-	-	-	-	-	-	-	-	-	-	-	-	-	-	-	-	-	-	-	-	-	0
	T	-	-	-	-	-	-	-	-	-	-	-	-	-	-	-	-	-	-	-	-	-	-	-	-	-	-	-	-	-	-	-	-	-	-	-	-	-	-	-	-	-	-	-	-	-	-	-	0
	C	-	-	-	-	-	-	-	-	-	-	-	-	-	-	-	-	-	-	-	-	-	-	-	-	-	-	-	-	-	-	-	-	-	-	-	-	-	-	-	-	-	-	-	-	-	-	-	0
11.6_JL14_53.ab1	G	-	-	-	-	-	-	-	-	-	-	-	-	-	-	-	-	-	-	-	-	-	-	-	-	-	-	-	-	-	-	-	-	-	-	-	-	-	-	-	-	-	-	-	-	-	-	-	4287
	A	-	-	-	-	-	-	-	-	-	-	-	-	-	-	-	-	-	-	-	-	-	-	-	-	-	-	-	-	-	-	-	-	-	-	-	-	-	-	-	-	-	-	-	-	-	-	-	0
	T	-	-	-	-	-	-	-	-	-	-	-	-	-	-	-	-	-	-	-	-	-	-	-	-	-	-	-	-	-	-	-	-	-	-	-	-	-	-	-	-	-	-	-	-	-	-	-	0
	C	-	-	-	-	-	-	-	-	-	-	-	-	-	-	-	-	-	-	-	-	-	-	-	-	-	-	-	-	-	-	-	-	-	-	-	-	-	-	-	-	-	-	-	-	-	-	-	224
11.6_JL14_55.ab1	G	-	-	-	-	-	-	-	-	-	-	-	-	-	-	-	-	-	-	-	-	-	-	-	-	-	-	-	-	-	-	-	-	-	-	-	-	-	-	-	-	-	-	-	-	-	-	-	-
	A	-	-	-	-	-	-	-	-	-	-	-	-	-	-	-	-	-	-	-	-	-	-	-	-	-	-	-	-	-	-	-	-	-	-	-	-	-	-	-	-	-	-	-	-	-	-	-	-
	T	-	-	-	-	-	-	-	-	-	-	-	-	-	-	-	-	-	-	-	-	-	-	-	-	-	-	-	-	-	-	-	-	-	-	-	-	-	-	-	-	-	-	-	-	-	-	-	-
	C	-	-	-	-	-	-	-	-	-	-	-	-	-	-	-	-	-	-	-	-	-	-	-	-	-	-	-	-	-	-	-	-	-	-	-	-	-	-	-	-	-	-	-	-	-	-	-	-
11.6_JL14_59.ab1	G	-	-	-	-	-	-	-	-	-	-	-	-	-	-	-	-	-	-	-	-	-	-	-	-	-	-	-	-	-	-	-	-	-	-	-	-	-	-	-	-	-	-	-	-	-	-	-	-
	A	-	-	-	-	-	-	-	-	-	-	-	-	-	-	-	-	-	-	-	-	-	-	-	-	-	-	-	-	-	-	-	-	-	-	-	-	-	-	-	-	-	-	-	-	-	-	-	-
	T	-	-	-	-	-	-	-	-	-	-	-	-	-	-	-	-	-	-	-	-	-	-	-	-	-	-	-	-	-	-	-	-	-	-	-	-	-	-	-	-	-	-	-	-	-	-	-	-
	C	-	-	-	-	-	-	-	-	-	-	-	-	-	-	-	-	-	-	-	-	-	-	-	-	-	-	-	-	-	-	-	-	-	-	-	-	-	-	-	-	-	-	-	-	-	-	-	-
11.6_JL14_61.ab1	G	-	-	-	-	-	-	-	-	-	-	-	-	-	-	-	-	-	-	-	-	-	-	-	-	-	-	-	-	-	-	-	-	-	-	-	-	-	-	-	-	-	-	-	-	-	-	-	-
	A	-	-	-	-	-	-	-	-	-	-	-	-	-	-	-	-	-	-	-	-	-	-	-	-	-	-	-	-	-	-	-	-	-	-	-	-	-	-	-	-	-	-	-	-	-	-	-	-
	T	-	-	-	-	-	-	-	-	-	-	-	-	-	-	-	-	-	-	-	-	-	-	-	-	-	-	-	-	-	-	-	-	-	-	-	-	-	-	-	-	-	-	-	-	-	-	-	-
	C	-	-	-	-	-	-	-	-	-	-	-	-	-	-	-	-	-	-	-	-	-	-	-	-	-	-	-	-	-	-	-	-	-	-	-	-	-	-	-	-	-	-	-	-	-	-	-	-
11.6_JL14_63.ab1	G	-	-	-	-	-	-	-	-	-	-	-	-	-	-	-	-	-	-	-	-	-	-	-	-	-	-	-	-	-	-	-	-	-	-	-	-	-	-	-	-	-	-	-	-	-	-	-	-
	A	-	-	-	-	-	-	-	-	-	-	-	-	-	-	-	-	-	-	-	-	-	-	-	-	-	-	-	-	-	-	-	-	-	-	-	-	-	-	-	-	-	-	-	-	-	-	-	-
	T	-	-	-	-	-	-	-	-	-	-	-	-	-	-	-	-	-	-	-	-	-	-	-	-	-	-	-	-	-	-	-	-	-	-	-	-	-	-	-	-	-	-	-	-	-	-	-	-
	C	-	-	-	-	-	-	-	-	-	-	-	-	-	-	-	-	-	-	-	-	-	-	-	-	-	-	-	-	-	-	-	-	-	-	-	-	-	-	-	-	-	-	-	-	-	-	-	-
		3	4	9	12	14	16	20	21	33	35	38	42	43	44	46	47	49	50	51	53	55	61	62	63	64	66	75	77	78	79	85	88	91	98	115	117	118	129	134	135	139	140	141	145	148	151	157	162
G/(G+A)*100		A	A	A	A	A	A	A	A	A	A	A	A	A	A	A	A	A	A	A	A	A	A	A	A	A	A	A	A	A	A	A	A	A	A	A	A	A	A	A	A	A	A	A	A	A	A	A	A
11.5_JL14_03.ab1		#VALUE!	#VALUE!	#VALUE!	#VALUE!	#VALUE!	#VALUE!	#VALUE!	#VALUE!	#VALUE!	#VALUE!	#VALUE!	#VALUE!	#VALUE!	#VALUE!	#VALUE!	#VALUE!	#VALUE!	#VALUE!	#VALUE!	#VALUE!	#VALUE!	#VALUE!	#VALUE!	#VALUE!	#VALUE!	#VALUE!	#VALUE!	#VALUE!	#VALUE!	#VALUE!	#VALUE!	#VALUE!	#VALUE!	#VALUE!	#VALUE!	#VALUE!	#VALUE!	#VALUE!	#VALUE!	#VALUE!	#VALUE!	#VALUE!	#VALUE!	#VALUE!	#VALUE!	#VALUE!	#VALUE!	#VALUE!
11.5_JL14_15.ab1		#VALUE!	#VALUE!	#VALUE!	#VALUE!	#VALUE!	#VALUE!	#VALUE!	#VALUE!	#VALUE!	#VALUE!	#VALUE!	#VALUE!	#VALUE!	#VALUE!	#VALUE!	#VALUE!	#VALUE!	#VALUE!	#VALUE!	#VALUE!	#VALUE!	#VALUE!	#VALUE!	#VALUE!	#VALUE!	#VALUE!	#VALUE!	#VALUE!	#VALUE!	#VALUE!	#VALUE!	#VALUE!	#VALUE!	#VALUE!	#VALUE!	#VALUE!	#VALUE!	#VALUE!	#VALUE!	#VALUE!	#VALUE!	#VALUE!	#VALUE!	#VALUE!	#VALUE!	#VALUE!	#VALUE!	#VALUE!
11.5_JL14_19.ab1		#VALUE!	#VALUE!	#VALUE!	#VALUE!	#VALUE!	#VALUE!	#VALUE!	#VALUE!	#VALUE!	#VALUE!	#VALUE!	#VALUE!	#VALUE!	#VALUE!	#VALUE!	#VALUE!	#VALUE!	#VALUE!	#VALUE!	#VALUE!	#VALUE!	#VALUE!	#VALUE!	#VALUE!	#VALUE!	#VALUE!	#VALUE!	#VALUE!	#VALUE!	#VALUE!	#VALUE!	#VALUE!	#VALUE!	#VALUE!	#VALUE!	#VALUE!	#VALUE!	#VALUE!	#VALUE!	#VALUE!	#VALUE!	#VALUE!	#VALUE!	#VALUE!	#VALUE!	#VALUE!	#VALUE!	#VALUE!
11.5_JL14_21.ab1		#VALUE!	#VALUE!	#VALUE!	#VALUE!	#VALUE!	#VALUE!	#VALUE!	#VALUE!	#VALUE!	#VALUE!	#VALUE!	#VALUE!	#VALUE!	#VALUE!	#VALUE!	#VALUE!	#VALUE!	#VALUE!	#VALUE!	#VALUE!	#VALUE!	#VALUE!	#VALUE!	#VALUE!	#VALUE!	#VALUE!	#VALUE!	#VALUE!	#VALUE!	#VALUE!	#VALUE!	#VALUE!	#VALUE!	#VALUE!	#VALUE!	#VALUE!	#VALUE!	#VALUE!	#VALUE!	#VALUE!	#VALUE!	#VALUE!	#VALUE!	#VALUE!	#VALUE!	#VALUE!	#VALUE!	#VALUE!
11.5_JL14_23.ab1		#VALUE!	#VALUE!	#VALUE!	#VALUE!	#VALUE!	#VALUE!	#VALUE!	#VALUE!	#VALUE!	#VALUE!	#VALUE!	#VALUE!	#VALUE!	#VALUE!	#VALUE!	#VALUE!	#VALUE!	#VALUE!	#VALUE!	#VALUE!	#VALUE!	#VALUE!	#VALUE!	#VALUE!	#VALUE!	#VALUE!	#VALUE!	#VALUE!	#VALUE!	#VALUE!	#VALUE!	#VALUE!	#VALUE!	#VALUE!	#VALUE!	#VALUE!	#VALUE!	#VALUE!	#VALUE!	#VALUE!	#VALUE!	#VALUE!	#VALUE!	#VALUE!	#VALUE!	#VALUE!	#VALUE!	100
11.5_JL14_27.ab1		#VALUE!	#VALUE!	#VALUE!	#VALUE!	#VALUE!	#VALUE!	#VALUE!	#VALUE!	#VALUE!	#VALUE!	#VALUE!	#VALUE!	#VALUE!	#VALUE!	#VALUE!	#VALUE!	#VALUE!	#VALUE!	#VALUE!	#VALUE!	#VALUE!	#VALUE!	#VALUE!	#VALUE!	#VALUE!	#VALUE!	#VALUE!	#VALUE!	#VALUE!	#VALUE!	#VALUE!	#VALUE!	#VALUE!	#VALUE!	#VALUE!	#VALUE!	#VALUE!	#VALUE!	#VALUE!	#VALUE!	#VALUE!	#VALUE!	#VALUE!	#VALUE!	#VALUE!	#VALUE!	#VALUE!	#VALUE!
11.5_JL14_29.ab1		#VALUE!	#VALUE!	#VALUE!	#VALUE!	#VALUE!	#VALUE!	#VALUE!	#VALUE!	#VALUE!	#VALUE!	#VALUE!	#VALUE!	#VALUE!	#VALUE!	#VALUE!	#VALUE!	#VALUE!	#VALUE!	#VALUE!	#VALUE!	#VALUE!	#VALUE!	#VALUE!	#VALUE!	#VALUE!	#VALUE!	#VALUE!	#VALUE!	#VALUE!	#VALUE!	#VALUE!	#VALUE!	#VALUE!	#VALUE!	#VALUE!	#VALUE!	#VALUE!	#VALUE!	#VALUE!	#VALUE!	#VALUE!	#VALUE!	#VALUE!	#VALUE!	#VALUE!	#VALUE!	#VALUE!	#VALUE!
11.5_JL14_33.ab1		#VALUE!	#VALUE!	#VALUE!	#VALUE!	#VALUE!	#VALUE!	#VALUE!	#VALUE!	#VALUE!	#VALUE!	#VALUE!	#VALUE!	#VALUE!	#VALUE!	#VALUE!	#VALUE!	#VALUE!	#VALUE!	#VALUE!	#VALUE!	#VALUE!	#VALUE!	#VALUE!	#VALUE!	#VALUE!	#VALUE!	#VALUE!	#VALUE!	#VALUE!	#VALUE!	#VALUE!	#VALUE!	#VALUE!	#VALUE!	#VALUE!	#VALUE!	#VALUE!	#VALUE!	#VALUE!	#VALUE!	#VALUE!	#VALUE!	#VALUE!	#VALUE!	#VALUE!	#VALUE!	#VALUE!	100
11.5_JL14_35.ab1		#VALUE!	#VALUE!	#VALUE!	#VALUE!	#VALUE!	#VALUE!	#VALUE!	#VALUE!	#VALUE!	#VALUE!	#VALUE!	#VALUE!	#VALUE!	#VALUE!	#VALUE!	#VALUE!	#VALUE!	#VALUE!	#VALUE!	#VALUE!	#VALUE!	#VALUE!	#VALUE!	#VALUE!	#VALUE!	#VALUE!	#VALUE!	#VALUE!	#VALUE!	#VALUE!	#VALUE!	#VALUE!	#VALUE!	#VALUE!	#VALUE!	#VALUE!	#VALUE!	#VALUE!	#VALUE!	#VALUE!	#VALUE!	#VALUE!	#VALUE!	#VALUE!	#VALUE!	#VALUE!	#VALUE!	#VALUE!
11.5_JL14_43.ab1		#VALUE!	#VALUE!	#VALUE!	#VALUE!	#VALUE!	#VALUE!	#VALUE!	#VALUE!	#VALUE!	#VALUE!	#VALUE!	#VALUE!	#VALUE!	#VALUE!	#VALUE!	#VALUE!	#VALUE!	#VALUE!	#VALUE!	#VALUE!	#VALUE!	#VALUE!	#VALUE!	#VALUE!	#VALUE!	#VALUE!	#VALUE!	#VALUE!	#VALUE!	#VALUE!	#VALUE!	#VALUE!	#VALUE!	#VALUE!	#VALUE!	#VALUE!	#VALUE!	#VALUE!	#VALUE!	#VALUE!	#VALUE!	#VALUE!	#VALUE!	#VALUE!	#VALUE!	#VALUE!	#VALUE!	#VALUE!
11.5_JL14_45.ab1		#VALUE!	#VALUE!	#VALUE!	#VALUE!	#VALUE!	#VALUE!	#VALUE!	#VALUE!	#VALUE!	#VALUE!	#VALUE!	#VALUE!	#VALUE!	#VALUE!	#VALUE!	#VALUE!	#VALUE!	#VALUE!	#VALUE!	#VALUE!	#VALUE!	#VALUE!	#VALUE!	#VALUE!	#VALUE!	#VALUE!	#VALUE!	#VALUE!	#VALUE!	#VALUE!	#VALUE!	#VALUE!	#VALUE!	#VALUE!	#VALUE!	#VALUE!	#VALUE!	#VALUE!	#VALUE!	#VALUE!	#VALUE!	#VALUE!	#VALUE!	#VALUE!	#VALUE!	#VALUE!	#VALUE!	#VALUE!
11.5_JL14_51.ab1		#VALUE!	#VALUE!	#VALUE!	#VALUE!	#VALUE!	#VALUE!	#VALUE!	#VALUE!	#VALUE!	#VALUE!	#VALUE!	#VALUE!	#VALUE!	#VALUE!	#VALUE!	#VALUE!	#VALUE!	#VALUE!	#VALUE!	#VALUE!	#VALUE!	#VALUE!	#VALUE!	#VALUE!	#VALUE!	#VALUE!	#VALUE!	#VALUE!	#VALUE!	#VALUE!	#VALUE!	#VALUE!	#VALUE!	#VALUE!	#VALUE!	#VALUE!	#VALUE!	#VALUE!	#VALUE!	#VALUE!	#VALUE!	#VALUE!	#VALUE!	#VALUE!	#VALUE!	#VALUE!	#VALUE!	#DIV/0!
11.5_JL14_53.ab1		#VALUE!	#VALUE!	#VALUE!	#VALUE!	#VALUE!	#VALUE!	#VALUE!	#VALUE!	#VALUE!	#VALUE!	#VALUE!	#VALUE!	#VALUE!	#VALUE!	#VALUE!	#VALUE!	#VALUE!	#VALUE!	#VALUE!	#VALUE!	#VALUE!	#VALUE!	#VALUE!	#VALUE!	#VALUE!	#VALUE!	#VALUE!	#VALUE!	#VALUE!	#VALUE!	#VALUE!	#VALUE!	#VALUE!	#VALUE!	#VALUE!	#VALUE!	#VALUE!	#VALUE!	#VALUE!	#VALUE!	#VALUE!	#VALUE!	#VALUE!	#VALUE!	#VALUE!	#VALUE!	#VALUE!	100
11.6_JL14_05.ab1		#VALUE!	#VALUE!	#VALUE!	#VALUE!	#VALUE!	#VALUE!	#VALUE!	#VALUE!	#VALUE!	#VALUE!	#VALUE!	#VALUE!	#VALUE!	#VALUE!	#VALUE!	#VALUE!	#VALUE!	#VALUE!	#VALUE!	#VALUE!	#VALUE!	#VALUE!	#VALUE!	#VALUE!	#VALUE!	#VALUE!	#VALUE!	#VALUE!	#VALUE!	#VALUE!	#VALUE!	#VALUE!	#VALUE!	#VALUE!	#VALUE!	#VALUE!	#VALUE!	#VALUE!	#VALUE!	#VALUE!	#VALUE!	#VALUE!	#VALUE!	#VALUE!	#VALUE!	#VALUE!	#VALUE!	#VALUE!
11.6_JL14_07.ab1		#VALUE!	#VALUE!	#VALUE!	#VALUE!	#VALUE!	#VALUE!	#VALUE!	#VALUE!	#VALUE!	#VALUE!	#VALUE!	#VALUE!	#VALUE!	#VALUE!	#VALUE!	#VALUE!	#VALUE!	#VALUE!	#VALUE!	#VALUE!	#VALUE!	#VALUE!	#VALUE!	#VALUE!	#VALUE!	#VALUE!	#VALUE!	#VALUE!	#VALUE!	#VALUE!	#VALUE!	#VALUE!	#VALUE!	#VALUE!	#VALUE!	#VALUE!	#VALUE!	#VALUE!	#VALUE!	#VALUE!	#VALUE!	#VALUE!	#VALUE!	#VALUE!	#VALUE!	#VALUE!	#VALUE!	#VALUE!
11.6_JL14_09.ab1		#VALUE!	#VALUE!	#VALUE!	#VALUE!	#VALUE!	#VALUE!	#VALUE!	#VALUE!	#VALUE!	#VALUE!	#VALUE!	#VALUE!	#VALUE!	#VALUE!	#VALUE!	#VALUE!	#VALUE!	#VALUE!	#VALUE!	#VALUE!	#VALUE!	#VALUE!	#VALUE!	#VALUE!	#VALUE!	#VALUE!	#VALUE!	#VALUE!	#VALUE!	#VALUE!	#VALUE!	#VALUE!	#VALUE!	#VALUE!	#VALUE!	#VALUE!	#VALUE!	#VALUE!	#VALUE!	#VALUE!	#VALUE!	#VALUE!	#VALUE!	#VALUE!	#VALUE!	#VALUE!	#VALUE!	#VALUE!
11.6_JL14_11.ab1		#VALUE!	#VALUE!	#VALUE!	#VALUE!	#VALUE!	#VALUE!	#VALUE!	#VALUE!	#VALUE!	#VALUE!	#VALUE!	#VALUE!	#VALUE!	#VALUE!	#VALUE!	#VALUE!	#VALUE!	#VALUE!	#VALUE!	#VALUE!	#VALUE!	#VALUE!	#VALUE!	#VALUE!	#VALUE!	#VALUE!	#VALUE!	#VALUE!	#VALUE!	#VALUE!	#VALUE!	#VALUE!	#VALUE!	#VALUE!	#VALUE!	#VALUE!	#VALUE!	#VALUE!	#VALUE!	#VALUE!	#VALUE!	#VALUE!	#VALUE!	#VALUE!	#VALUE!	#VALUE!	#VALUE!	#VALUE!
11.6_JL14_19.ab1		#VALUE!	#VALUE!	#VALUE!	#VALUE!	#VALUE!	#VALUE!	#VALUE!	#VALUE!	#VALUE!	#VALUE!	#VALUE!	#VALUE!	#VALUE!	#VALUE!	#VALUE!	#VALUE!	#VALUE!	#VALUE!	#VALUE!	#VALUE!	#VALUE!	#VALUE!	#VALUE!	#VALUE!	#VALUE!	#VALUE!	#VALUE!	#VALUE!	#VALUE!	#VALUE!	#VALUE!	#VALUE!	#VALUE!	#VALUE!	#VALUE!	#VALUE!	#VALUE!	#VALUE!	#VALUE!	#VALUE!	#VALUE!	#VALUE!	#VALUE!	#VALUE!	#VALUE!	#VALUE!	#VALUE!	#VALUE!
11.6_JL14_21.ab1		#VALUE!	#VALUE!	#VALUE!	#VALUE!	#VALUE!	#VALUE!	#VALUE!	#VALUE!	#VALUE!	#VALUE!	#VALUE!	#VALUE!	#VALUE!	#VALUE!	#VALUE!	#VALUE!	#VALUE!	#VALUE!	#VALUE!	#VALUE!	#VALUE!	#VALUE!	#VALUE!	#VALUE!	#VALUE!	#VALUE!	#VALUE!	#VALUE!	#VALUE!	#VALUE!	#VALUE!	#VALUE!	#VALUE!	#VALUE!	#VALUE!	#VALUE!	#VALUE!	#VALUE!	#VALUE!	#VALUE!	#VALUE!	#VALUE!	#VALUE!	#VALUE!	#VALUE!	#VALUE!	#VALUE!	#VALUE!
11.6_JL14_23.ab1		#VALUE!	#VALUE!	#VALUE!	#VALUE!	#VALUE!	#VALUE!	#VALUE!	#VALUE!	#VALUE!	#VALUE!	#VALUE!	#VALUE!	#VALUE!	#VALUE!	#VALUE!	#VALUE!	#VALUE!	#VALUE!	#VALUE!	#VALUE!	#VALUE!	#VALUE!	#VALUE!	#VALUE!	#VALUE!	#VALUE!	#VALUE!	#VALUE!	#VALUE!	#VALUE!	#VALUE!	#VALUE!	#VALUE!	#VALUE!	#VALUE!	#VALUE!	#VALUE!	#VALUE!	#VALUE!	#VALUE!	#VALUE!	#VALUE!	#VALUE!	#VALUE!	#VALUE!	#VALUE!	#VALUE!	100
11.6_JL14_27.ab1		#VALUE!	#VALUE!	#VALUE!	#VALUE!	#VALUE!	#VALUE!	#VALUE!	#VALUE!	#VALUE!	#VALUE!	#VALUE!	#VALUE!	#VALUE!	#VALUE!	#VALUE!	#VALUE!	#VALUE!	#VALUE!	#VALUE!	#VALUE!	#VALUE!	#VALUE!	#VALUE!	#VALUE!	#VALUE!	#VALUE!	#VALUE!	#VALUE!	#VALUE!	#VALUE!	#VALUE!	#VALUE!	#VALUE!	#VALUE!	#VALUE!	#VALUE!	#VALUE!	#VALUE!	#VALUE!	#VALUE!	#VALUE!	#VALUE!	#VALUE!	#VALUE!	#VALUE!	#VALUE!	#VALUE!	#VALUE!
11.6_JL14_29.ab1		#VALUE!	#VALUE!	#VALUE!	#VALUE!	#VALUE!	#VALUE!	#VALUE!	#VALUE!	#VALUE!	#VALUE!	#VALUE!	#VALUE!	#VALUE!	#VALUE!	#VALUE!	#VALUE!	#VALUE!	#VALUE!	#VALUE!	#VALUE!	#VALUE!	#VALUE!	#VALUE!	#VALUE!	#VALUE!	#VALUE!	#VALUE!	#VALUE!	#VALUE!	#VALUE!	#VALUE!	#VALUE!	#VALUE!	#VALUE!	#VALUE!	#VALUE!	#VALUE!	#VALUE!	#VALUE!	#VALUE!	#VALUE!	#VALUE!	#VALUE!	#VALUE!	#VALUE!	#VALUE!	#VALUE!	#VALUE!
11.6_JL14_33.ab1		#VALUE!	#VALUE!	#VALUE!	#VALUE!	#VALUE!	#VALUE!	#VALUE!	#VALUE!	#VALUE!	#VALUE!	#VALUE!	#VALUE!	#VALUE!	#VALUE!	#VALUE!	#VALUE!	#VALUE!	#VALUE!	#VALUE!	#VALUE!	#VALUE!	#VALUE!	#VALUE!	#VALUE!	#VALUE!	#VALUE!	#VALUE!	#VALUE!	#VALUE!	#VALUE!	#VALUE!	#VALUE!	#VALUE!	#VALUE!	#VALUE!	#VALUE!	#VALUE!	#VALUE!	#VALUE!	#VALUE!	#VALUE!	#VALUE!	#VALUE!	#VALUE!	#VALUE!	#VALUE!	#VALUE!	#VALUE!
11.6_JL14_35.ab1		#VALUE!	#VALUE!	#VALUE!	#VALUE!	#VALUE!	#VALUE!	#VALUE!	#VALUE!	#VALUE!	#VALUE!	#VALUE!	#VALUE!	#VALUE!	#VALUE!	#VALUE!	#VALUE!	#VALUE!	#VALUE!	#VALUE!	#VALUE!	#VALUE!	#VALUE!	#VALUE!	#VALUE!	#VALUE!	#VALUE!	#VALUE!	#VALUE!	#VALUE!	#VALUE!	#VALUE!	#VALUE!	#VALUE!	#VALUE!	#VALUE!	#VALUE!	#VALUE!	#VALUE!	#VALUE!	#VALUE!	#VALUE!	#VALUE!	#VALUE!	#VALUE!	#VALUE!	#VALUE!	#VALUE!	#VALUE!
11.6_JL14_39.ab1		#VALUE!	#VALUE!	#VALUE!	#VALUE!	#VALUE!	#VALUE!	#VALUE!	#VALUE!	#VALUE!	#VALUE!	#VALUE!	#VALUE!	#VALUE!	#VALUE!	#VALUE!	#VALUE!	#VALUE!	#VALUE!	#VALUE!	#VALUE!	#VALUE!	#VALUE!	#VALUE!	#VALUE!	#VALUE!	#VALUE!	#VALUE!	#VALUE!	#VALUE!	#VALUE!	#VALUE!	#VALUE!	#VALUE!	#VALUE!	#VALUE!	#VALUE!	#VALUE!	#VALUE!	#VALUE!	#VALUE!	#VALUE!	#VALUE!	#VALUE!	#VALUE!	#VALUE!	#VALUE!	#VALUE!	#VALUE!
11.6_JL14_43.ab1		#VALUE!	#VALUE!	#VALUE!	#VALUE!	#VALUE!	#VALUE!	#VALUE!	#VALUE!	#VALUE!	#VALUE!	#VALUE!	#VALUE!	#VALUE!	#VALUE!	#VALUE!	#VALUE!	#VALUE!	#VALUE!	#VALUE!	#VALUE!	#VALUE!	#VALUE!	#VALUE!	#VALUE!	#VALUE!	#VALUE!	#VALUE!	#VALUE!	#VALUE!	#VALUE!	#VALUE!	#VALUE!	#VALUE!	#VALUE!	#VALUE!	#VALUE!	#VALUE!	#VALUE!	#VALUE!	#VALUE!	#VALUE!	#VALUE!	#VALUE!	#VALUE!	#VALUE!	#VALUE!	#VALUE!	100
11.6_JL14_47.ab1		#VALUE!	#VALUE!	#VALUE!	#VALUE!	#VALUE!	#VALUE!	#VALUE!	#VALUE!	#VALUE!	#VALUE!	#VALUE!	#VALUE!	#VALUE!	#VALUE!	#VALUE!	#VALUE!	#VALUE!	#VALUE!	#VALUE!	#VALUE!	#VALUE!	#VALUE!	#VALUE!	#VALUE!	#VALUE!	#VALUE!	#VALUE!	#VALUE!	#VALUE!	#VALUE!	#VALUE!	#VALUE!	#VALUE!	#VALUE!	#VALUE!	#VALUE!	#VALUE!	#VALUE!	#VALUE!	#VALUE!	#VALUE!	#VALUE!	#VALUE!	#VALUE!	#VALUE!	#VALUE!	#VALUE!	#VALUE!
11.6_JL14_49.ab1		#VALUE!	#VALUE!	#VALUE!	#VALUE!	#VALUE!	#VALUE!	#VALUE!	#VALUE!	#VALUE!	#VALUE!	#VALUE!	#VALUE!	#VALUE!	#VALUE!	#VALUE!	#VALUE!	#VALUE!	#VALUE!	#VALUE!	#VALUE!	#VALUE!	#VALUE!	#VALUE!	#VALUE!	#VALUE!	#VALUE!	#VALUE!	#VALUE!	#VALUE!	#VALUE!	#VALUE!	#VALUE!	#VALUE!	#VALUE!	#VALUE!	#VALUE!	#VALUE!	#VALUE!	#VALUE!	#VALUE!	#VALUE!	#VALUE!	#VALUE!	#VALUE!	#VALUE!	#VALUE!	#VALUE!	#VALUE!
11.6_JL14_51.ab1		#VALUE!	#VALUE!	#VALUE!	#VALUE!	#VALUE!	#VALUE!	#VALUE!	#VALUE!	#VALUE!	#VALUE!	#VALUE!	#VALUE!	#VALUE!	#VALUE!	#VALUE!	#VALUE!	#VALUE!	#VALUE!	#VALUE!	#VALUE!	#VALUE!	#VALUE!	#VALUE!	#VALUE!	#VALUE!	#VALUE!	#VALUE!	#VALUE!	#VALUE!	#VALUE!	#VALUE!	#VALUE!	#VALUE!	#VALUE!	#VALUE!	#VALUE!	#VALUE!	#VALUE!	#VALUE!	#VALUE!	#VALUE!	#VALUE!	#VALUE!	#VALUE!	#VALUE!	#VALUE!	#VALUE!	100
11.6_JL14_53.ab1		#VALUE!	#VALUE!	#VALUE!	#VALUE!	#VALUE!	#VALUE!	#VALUE!	#VALUE!	#VALUE!	#VALUE!	#VALUE!	#VALUE!	#VALUE!	#VALUE!	#VALUE!	#VALUE!	#VALUE!	#VALUE!	#VALUE!	#VALUE!	#VALUE!	#VALUE!	#VALUE!	#VALUE!	#VALUE!	#VALUE!	#VALUE!	#VALUE!	#VALUE!	#VALUE!	#VALUE!	#VALUE!	#VALUE!	#VALUE!	#VALUE!	#VALUE!	#VALUE!	#VALUE!	#VALUE!	#VALUE!	#VALUE!	#VALUE!	#VALUE!	#VALUE!	#VALUE!	#VALUE!	#VALUE!	100
11.6_JL14_55.ab1		#VALUE!	#VALUE!	#VALUE!	#VALUE!	#VALUE!	#VALUE!	#VALUE!	#VALUE!	#VALUE!	#VALUE!	#VALUE!	#VALUE!	#VALUE!	#VALUE!	#VALUE!	#VALUE!	#VALUE!	#VALUE!	#VALUE!	#VALUE!	#VALUE!	#VALUE!	#VALUE!	#VALUE!	#VALUE!	#VALUE!	#VALUE!	#VALUE!	#VALUE!	#VALUE!	#VALUE!	#VALUE!	#VALUE!	#VALUE!	#VALUE!	#VALUE!	#VALUE!	#VALUE!	#VALUE!	#VALUE!	#VALUE!	#VALUE!	#VALUE!	#VALUE!	#VALUE!	#VALUE!	#VALUE!	#VALUE!
11.6_JL14_59.ab1		#VALUE!	#VALUE!	#VALUE!	#VALUE!	#VALUE!	#VALUE!	#VALUE!	#VALUE!	#VALUE!	#VALUE!	#VALUE!	#VALUE!	#VALUE!	#VALUE!	#VALUE!	#VALUE!	#VALUE!	#VALUE!	#VALUE!	#VALUE!	#VALUE!	#VALUE!	#VALUE!	#VALUE!	#VALUE!	#VALUE!	#VALUE!	#VALUE!	#VALUE!	#VALUE!	#VALUE!	#VALUE!	#VALUE!	#VALUE!	#VALUE!	#VALUE!	#VALUE!	#VALUE!	#VALUE!	#VALUE!	#VALUE!	#VALUE!	#VALUE!	#VALUE!	#VALUE!	#VALUE!	#VALUE!	#VALUE!
11.6_JL14_61.ab1		#VALUE!	#VALUE!	#VALUE!	#VALUE!	#VALUE!	#VALUE!	#VALUE!	#VALUE!	#VALUE!	#VALUE!	#VALUE!	#VALUE!	#VALUE!	#VALUE!	#VALUE!	#VALUE!	#VALUE!	#VALUE!	#VALUE!	#VALUE!	#VALUE!	#VALUE!	#VALUE!	#VALUE!	#VALUE!	#VALUE!	#VALUE!	#VALUE!	#VALUE!	#VALUE!	#VALUE!	#VALUE!	#VALUE!	#VALUE!	#VALUE!	#VALUE!	#VALUE!	#VALUE!	#VALUE!	#VALUE!	#VALUE!	#VALUE!	#VALUE!	#VALUE!	#VALUE!	#VALUE!	#VALUE!	#VALUE!
11.6_JL14_63.ab1		#VALUE!	#VALUE!	#VALUE!	#VALUE!	#VALUE!	#VALUE!	#VALUE!	#VALUE!	#VALUE!	#VALUE!	#VALUE!	#VALUE!	#VALUE!	#VALUE!	#VALUE!	#VALUE!	#VALUE!	#VALUE!	#VALUE!	#VALUE!	#VALUE!	#VALUE!	#VALUE!	#VALUE!	#VALUE!	#VALUE!	#VALUE!	#VALUE!	#VALUE!	#VALUE!	#VALUE!	#VALUE!	#VALUE!	#VALUE!	#VALUE!	#VALUE!	#VALUE!	#VALUE!	#VALUE!	#VALUE!	#VALUE!	#VALUE!	#VALUE!	#VALUE!	#VALUE!	#VALUE!	#VALUE!	#VALUE!
		3	4	9	12	14	16	20	21	33	35	38	42	43	44	46	47	49	50	51	53	55	61	62	63	64	66	75	77	78	79	85	88	91	98	115	117	118	129	134	135	139	140	141	145	148	151	157	162
Average (LUC)		A	A	A	A	A	A	A	A	A	A	A	A	A	A	A	A	A	A	A	A	A	A	A	A	A	A	A	A	A	A	A	A	A	A	A	A	A	A	A	A	A	A	A	A	A	A	A	A
LUC
		3	4	9	12	14	16	20	21	33	35	38	42	43	44	46	47	49	50	51	53	55	61	62	63	64	66	75	77	78	79	85	88	91	98	115	117	118	129	134	135	139	140	141	145	148	151	157	162
single runs minus Average(LUC)		A	A	A	A	A	A	A	A	A	A	A	A	A	A	A	A	A	A	A	A	A	A	A	A	A	A	A	A	A	A	A	A	A	A	A	A	A	A	A	A	A	A	A	A	A	A	A	A
11.5_JL14_15.ab1		#VALUE!	#VALUE!	#VALUE!	#VALUE!	#VALUE!	#VALUE!	#VALUE!	#VALUE!	#VALUE!	#VALUE!	#VALUE!	#VALUE!	#VALUE!	#VALUE!	#VALUE!	#VALUE!	#VALUE!	#VALUE!	#VALUE!	#VALUE!	#VALUE!	#VALUE!	#VALUE!	#VALUE!	#VALUE!	#VALUE!	#VALUE!	#VALUE!	#VALUE!	#VALUE!	#VALUE!	#VALUE!	#VALUE!	#VALUE!	#VALUE!	#VALUE!	#VALUE!	#VALUE!	#VALUE!	#VALUE!	#VALUE!	#VALUE!	#VALUE!	#VALUE!	#VALUE!	#VALUE!	#VALUE!	#VALUE!
11.5_JL14_19.ab1		#VALUE!	#VALUE!	#VALUE!	#VALUE!	#VALUE!	#VALUE!	#VALUE!	#VALUE!	#VALUE!	#VALUE!	#VALUE!	#VALUE!	#VALUE!	#VALUE!	#VALUE!	#VALUE!	#VALUE!	#VALUE!	#VALUE!	#VALUE!	#VALUE!	#VALUE!	#VALUE!	#VALUE!	#VALUE!	#VALUE!	#VALUE!	#VALUE!	#VALUE!	#VALUE!	#VALUE!	#VALUE!	#VALUE!	#VALUE!	#VALUE!	#VALUE!	#VALUE!	#VALUE!	#VALUE!	#VALUE!	#VALUE!	#VALUE!	#VALUE!	#VALUE!	#VALUE!	#VALUE!	#VALUE!	#VALUE!
11.5_JL14_21.ab1		#VALUE!	#VALUE!	#VALUE!	#VALUE!	#VALUE!	#VALUE!	#VALUE!	#VALUE!	#VALUE!	#VALUE!	#VALUE!	#VALUE!	#VALUE!	#VALUE!	#VALUE!	#VALUE!	#VALUE!	#VALUE!	#VALUE!	#VALUE!	#VALUE!	#VALUE!	#VALUE!	#VALUE!	#VALUE!	#VALUE!	#VALUE!	#VALUE!	#VALUE!	#VALUE!	#VALUE!	#VALUE!	#VALUE!	#VALUE!	#VALUE!	#VALUE!	#VALUE!	#VALUE!	#VALUE!	#VALUE!	#VALUE!	#VALUE!	#VALUE!	#VALUE!	#VALUE!	#VALUE!	#VALUE!	#VALUE!
11.5_JL14_23.ab1		#VALUE!	#VALUE!	#VALUE!	#VALUE!	#VALUE!	#VALUE!	#VALUE!	#VALUE!	#VALUE!	#VALUE!	#VALUE!	#VALUE!	#VALUE!	#VALUE!	#VALUE!	#VALUE!	#VALUE!	#VALUE!	#VALUE!	#VALUE!	#VALUE!	#VALUE!	#VALUE!	#VALUE!	#VALUE!	#VALUE!	#VALUE!	#VALUE!	#VALUE!	#VALUE!	#VALUE!	#VALUE!	#VALUE!	#VALUE!	#VALUE!	#VALUE!	#VALUE!	#VALUE!	#VALUE!	#VALUE!	#VALUE!	#VALUE!	#VALUE!	#VALUE!	#VALUE!	#VALUE!	#VALUE!	100
11.5_JL14_27.ab1		#VALUE!	#VALUE!	#VALUE!	#VALUE!	#VALUE!	#VALUE!	#VALUE!	#VALUE!	#VALUE!	#VALUE!	#VALUE!	#VALUE!	#VALUE!	#VALUE!	#VALUE!	#VALUE!	#VALUE!	#VALUE!	#VALUE!	#VALUE!	#VALUE!	#VALUE!	#VALUE!	#VALUE!	#VALUE!	#VALUE!	#VALUE!	#VALUE!	#VALUE!	#VALUE!	#VALUE!	#VALUE!	#VALUE!	#VALUE!	#VALUE!	#VALUE!	#VALUE!	#VALUE!	#VALUE!	#VALUE!	#VALUE!	#VALUE!	#VALUE!	#VALUE!	#VALUE!	#VALUE!	#VALUE!	#VALUE!
11.5_JL14_29.ab1		#VALUE!	#VALUE!	#VALUE!	#VALUE!	#VALUE!	#VALUE!	#VALUE!	#VALUE!	#VALUE!	#VALUE!	#VALUE!	#VALUE!	#VALUE!	#VALUE!	#VALUE!	#VALUE!	#VALUE!	#VALUE!	#VALUE!	#VALUE!	#VALUE!	#VALUE!	#VALUE!	#VALUE!	#VALUE!	#VALUE!	#VALUE!	#VALUE!	#VALUE!	#VALUE!	#VALUE!	#VALUE!	#VALUE!	#VALUE!	#VALUE!	#VALUE!	#VALUE!	#VALUE!	#VALUE!	#VALUE!	#VALUE!	#VALUE!	#VALUE!	#VALUE!	#VALUE!	#VALUE!	#VALUE!	#VALUE!
11.5_JL14_33.ab1		#VALUE!	#VALUE!	#VALUE!	#VALUE!	#VALUE!	#VALUE!	#VALUE!	#VALUE!	#VALUE!	#VALUE!	#VALUE!	#VALUE!	#VALUE!	#VALUE!	#VALUE!	#VALUE!	#VALUE!	#VALUE!	#VALUE!	#VALUE!	#VALUE!	#VALUE!	#VALUE!	#VALUE!	#VALUE!	#VALUE!	#VALUE!	#VALUE!	#VALUE!	#VALUE!	#VALUE!	#VALUE!	#VALUE!	#VALUE!	#VALUE!	#VALUE!	#VALUE!	#VALUE!	#VALUE!	#VALUE!	#VALUE!	#VALUE!	#VALUE!	#VALUE!	#VALUE!	#VALUE!	#VALUE!	100
11.5_JL14_35.ab1		#VALUE!	#VALUE!	#VALUE!	#VALUE!	#VALUE!	#VALUE!	#VALUE!	#VALUE!	#VALUE!	#VALUE!	#VALUE!	#VALUE!	#VALUE!	#VALUE!	#VALUE!	#VALUE!	#VALUE!	#VALUE!	#VALUE!	#VALUE!	#VALUE!	#VALUE!	#VALUE!	#VALUE!	#VALUE!	#VALUE!	#VALUE!	#VALUE!	#VALUE!	#VALUE!	#VALUE!	#VALUE!	#VALUE!	#VALUE!	#VALUE!	#VALUE!	#VALUE!	#VALUE!	#VALUE!	#VALUE!	#VALUE!	#VALUE!	#VALUE!	#VALUE!	#VALUE!	#VALUE!	#VALUE!	#VALUE!
11.5_JL14_43.ab1		#VALUE!	#VALUE!	#VALUE!	#VALUE!	#VALUE!	#VALUE!	#VALUE!	#VALUE!	#VALUE!	#VALUE!	#VALUE!	#VALUE!	#VALUE!	#VALUE!	#VALUE!	#VALUE!	#VALUE!	#VALUE!	#VALUE!	#VALUE!	#VALUE!	#VALUE!	#VALUE!	#VALUE!	#VALUE!	#VALUE!	#VALUE!	#VALUE!	#VALUE!	#VALUE!	#VALUE!	#VALUE!	#VALUE!	#VALUE!	#VALUE!	#VALUE!	#VALUE!	#VALUE!	#VALUE!	#VALUE!	#VALUE!	#VALUE!	#VALUE!	#VALUE!	#VALUE!	#VALUE!	#VALUE!	#VALUE!
11.5_JL14_45.ab1		#VALUE!	#VALUE!	#VALUE!	#VALUE!	#VALUE!	#VALUE!	#VALUE!	#VALUE!	#VALUE!	#VALUE!	#VALUE!	#VALUE!	#VALUE!	#VALUE!	#VALUE!	#VALUE!	#VALUE!	#VALUE!	#VALUE!	#VALUE!	#VALUE!	#VALUE!	#VALUE!	#VALUE!	#VALUE!	#VALUE!	#VALUE!	#VALUE!	#VALUE!	#VALUE!	#VALUE!	#VALUE!	#VALUE!	#VALUE!	#VALUE!	#VALUE!	#VALUE!	#VALUE!	#VALUE!	#VALUE!	#VALUE!	#VALUE!	#VALUE!	#VALUE!	#VALUE!	#VALUE!	#VALUE!	#VALUE!
11.5_JL14_51.ab1		#VALUE!	#VALUE!	#VALUE!	#VALUE!	#VALUE!	#VALUE!	#VALUE!	#VALUE!	#VALUE!	#VALUE!	#VALUE!	#VALUE!	#VALUE!	#VALUE!	#VALUE!	#VALUE!	#VALUE!	#VALUE!	#VALUE!	#VALUE!	#VALUE!	#VALUE!	#VALUE!	#VALUE!	#VALUE!	#VALUE!	#VALUE!	#VALUE!	#VALUE!	#VALUE!	#VALUE!	#VALUE!	#VALUE!	#VALUE!	#VALUE!	#VALUE!	#VALUE!	#VALUE!	#VALUE!	#VALUE!	#VALUE!	#VALUE!	#VALUE!	#VALUE!	#VALUE!	#VALUE!	#VALUE!	#DIV/0!
11.5_JL14_53.ab1		#VALUE!	#VALUE!	#VALUE!	#VALUE!	#VALUE!	#VALUE!	#VALUE!	#VALUE!	#VALUE!	#VALUE!	#VALUE!	#VALUE!	#VALUE!	#VALUE!	#VALUE!	#VALUE!	#VALUE!	#VALUE!	#VALUE!	#VALUE!	#VALUE!	#VALUE!	#VALUE!	#VALUE!	#VALUE!	#VALUE!	#VALUE!	#VALUE!	#VALUE!	#VALUE!	#VALUE!	#VALUE!	#VALUE!	#VALUE!	#VALUE!	#VALUE!	#VALUE!	#VALUE!	#VALUE!	#VALUE!	#VALUE!	#VALUE!	#VALUE!	#VALUE!	#VALUE!	#VALUE!	#VALUE!	100
11.6_JL14_09.ab1		#VALUE!	#VALUE!	#VALUE!	#VALUE!	#VALUE!	#VALUE!	#VALUE!	#VALUE!	#VALUE!	#VALUE!	#VALUE!	#VALUE!	#VALUE!	#VALUE!	#VALUE!	#VALUE!	#VALUE!	#VALUE!	#VALUE!	#VALUE!	#VALUE!	#VALUE!	#VALUE!	#VALUE!	#VALUE!	#VALUE!	#VALUE!	#VALUE!	#VALUE!	#VALUE!	#VALUE!	#VALUE!	#VALUE!	#VALUE!	#VALUE!	#VALUE!	#VALUE!	#VALUE!	#VALUE!	#VALUE!	#VALUE!	#VALUE!	#VALUE!	#VALUE!	#VALUE!	#VALUE!	#VALUE!	#VALUE!
11.6_JL14_11.ab1		#VALUE!	#VALUE!	#VALUE!	#VALUE!	#VALUE!	#VALUE!	#VALUE!	#VALUE!	#VALUE!	#VALUE!	#VALUE!	#VALUE!	#VALUE!	#VALUE!	#VALUE!	#VALUE!	#VALUE!	#VALUE!	#VALUE!	#VALUE!	#VALUE!	#VALUE!	#VALUE!	#VALUE!	#VALUE!	#VALUE!	#VALUE!	#VALUE!	#VALUE!	#VALUE!	#VALUE!	#VALUE!	#VALUE!	#VALUE!	#VALUE!	#VALUE!	#VALUE!	#VALUE!	#VALUE!	#VALUE!	#VALUE!	#VALUE!	#VALUE!	#VALUE!	#VALUE!	#VALUE!	#VALUE!	#VALUE!
11.6_JL14_19.ab1		#VALUE!	#VALUE!	#VALUE!	#VALUE!	#VALUE!	#VALUE!	#VALUE!	#VALUE!	#VALUE!	#VALUE!	#VALUE!	#VALUE!	#VALUE!	#VALUE!	#VALUE!	#VALUE!	#VALUE!	#VALUE!	#VALUE!	#VALUE!	#VALUE!	#VALUE!	#VALUE!	#VALUE!	#VALUE!	#VALUE!	#VALUE!	#VALUE!	#VALUE!	#VALUE!	#VALUE!	#VALUE!	#VALUE!	#VALUE!	#VALUE!	#VALUE!	#VALUE!	#VALUE!	#VALUE!	#VALUE!	#VALUE!	#VALUE!	#VALUE!	#VALUE!	#VALUE!	#VALUE!	#VALUE!	#VALUE!
11.6_JL14_21.ab1		#VALUE!	#VALUE!	#VALUE!	#VALUE!	#VALUE!	#VALUE!	#VALUE!	#VALUE!	#VALUE!	#VALUE!	#VALUE!	#VALUE!	#VALUE!	#VALUE!	#VALUE!	#VALUE!	#VALUE!	#VALUE!	#VALUE!	#VALUE!	#VALUE!	#VALUE!	#VALUE!	#VALUE!	#VALUE!	#VALUE!	#VALUE!	#VALUE!	#VALUE!	#VALUE!	#VALUE!	#VALUE!	#VALUE!	#VALUE!	#VALUE!	#VALUE!	#VALUE!	#VALUE!	#VALUE!	#VALUE!	#VALUE!	#VALUE!	#VALUE!	#VALUE!	#VALUE!	#VALUE!	#VALUE!	#VALUE!
11.6_JL14_23.ab1		#VALUE!	#VALUE!	#VALUE!	#VALUE!	#VALUE!	#VALUE!	#VALUE!	#VALUE!	#VALUE!	#VALUE!	#VALUE!	#VALUE!	#VALUE!	#VALUE!	#VALUE!	#VALUE!	#VALUE!	#VALUE!	#VALUE!	#VALUE!	#VALUE!	#VALUE!	#VALUE!	#VALUE!	#VALUE!	#VALUE!	#VALUE!	#VALUE!	#VALUE!	#VALUE!	#VALUE!	#VALUE!	#VALUE!	#VALUE!	#VALUE!	#VALUE!	#VALUE!	#VALUE!	#VALUE!	#VALUE!	#VALUE!	#VALUE!	#VALUE!	#VALUE!	#VALUE!	#VALUE!	#VALUE!	100
11.6_JL14_27.ab1		#VALUE!	#VALUE!	#VALUE!	#VALUE!	#VALUE!	#VALUE!	#VALUE!	#VALUE!	#VALUE!	#VALUE!	#VALUE!	#VALUE!	#VALUE!	#VALUE!	#VALUE!	#VALUE!	#VALUE!	#VALUE!	#VALUE!	#VALUE!	#VALUE!	#VALUE!	#VALUE!	#VALUE!	#VALUE!	#VALUE!	#VALUE!	#VALUE!	#VALUE!	#VALUE!	#VALUE!	#VALUE!	#VALUE!	#VALUE!	#VALUE!	#VALUE!	#VALUE!	#VALUE!	#VALUE!	#VALUE!	#VALUE!	#VALUE!	#VALUE!	#VALUE!	#VALUE!	#VALUE!	#VALUE!	#VALUE!
11.6_JL14_29.ab1		#VALUE!	#VALUE!	#VALUE!	#VALUE!	#VALUE!	#VALUE!	#VALUE!	#VALUE!	#VALUE!	#VALUE!	#VALUE!	#VALUE!	#VALUE!	#VALUE!	#VALUE!	#VALUE!	#VALUE!	#VALUE!	#VALUE!	#VALUE!	#VALUE!	#VALUE!	#VALUE!	#VALUE!	#VALUE!	#VALUE!	#VALUE!	#VALUE!	#VALUE!	#VALUE!	#VALUE!	#VALUE!	#VALUE!	#VALUE!	#VALUE!	#VALUE!	#VALUE!	#VALUE!	#VALUE!	#VALUE!	#VALUE!	#VALUE!	#VALUE!	#VALUE!	#VALUE!	#VALUE!	#VALUE!	#VALUE!
11.6_JL14_33.ab1		#VALUE!	#VALUE!	#VALUE!	#VALUE!	#VALUE!	#VALUE!	#VALUE!	#VALUE!	#VALUE!	#VALUE!	#VALUE!	#VALUE!	#VALUE!	#VALUE!	#VALUE!	#VALUE!	#VALUE!	#VALUE!	#VALUE!	#VALUE!	#VALUE!	#VALUE!	#VALUE!	#VALUE!	#VALUE!	#VALUE!	#VALUE!	#VALUE!	#VALUE!	#VALUE!	#VALUE!	#VALUE!	#VALUE!	#VALUE!	#VALUE!	#VALUE!	#VALUE!	#VALUE!	#VALUE!	#VALUE!	#VALUE!	#VALUE!	#VALUE!	#VALUE!	#VALUE!	#VALUE!	#VALUE!	#VALUE!
11.6_JL14_35.ab1		#VALUE!	#VALUE!	#VALUE!	#VALUE!	#VALUE!	#VALUE!	#VALUE!	#VALUE!	#VALUE!	#VALUE!	#VALUE!	#VALUE!	#VALUE!	#VALUE!	#VALUE!	#VALUE!	#VALUE!	#VALUE!	#VALUE!	#VALUE!	#VALUE!	#VALUE!	#VALUE!	#VALUE!	#VALUE!	#VALUE!	#VALUE!	#VALUE!	#VALUE!	#VALUE!	#VALUE!	#VALUE!	#VALUE!	#VALUE!	#VALUE!	#VALUE!	#VALUE!	#VALUE!	#VALUE!	#VALUE!	#VALUE!	#VALUE!	#VALUE!	#VALUE!	#VALUE!	#VALUE!	#VALUE!	#VALUE!
11.6_JL14_39.ab1		#VALUE!	#VALUE!	#VALUE!	#VALUE!	#VALUE!	#VALUE!	#VALUE!	#VALUE!	#VALUE!	#VALUE!	#VALUE!	#VALUE!	#VALUE!	#VALUE!	#VALUE!	#VALUE!	#VALUE!	#VALUE!	#VALUE!	#VALUE!	#VALUE!	#VALUE!	#VALUE!	#VALUE!	#VALUE!	#VALUE!	#VALUE!	#VALUE!	#VALUE!	#VALUE!	#VALUE!	#VALUE!	#VALUE!	#VALUE!	#VALUE!	#VALUE!	#VALUE!	#VALUE!	#VALUE!	#VALUE!	#VALUE!	#VALUE!	#VALUE!	#VALUE!	#VALUE!	#VALUE!	#VALUE!	#VALUE!
11.6_JL14_43.ab1		#VALUE!	#VALUE!	#VALUE!	#VALUE!	#VALUE!	#VALUE!	#VALUE!	#VALUE!	#VALUE!	#VALUE!	#VALUE!	#VALUE!	#VALUE!	#VALUE!	#VALUE!	#VALUE!	#VALUE!	#VALUE!	#VALUE!	#VALUE!	#VALUE!	#VALUE!	#VALUE!	#VALUE!	#VALUE!	#VALUE!	#VALUE!	#VALUE!	#VALUE!	#VALUE!	#VALUE!	#VALUE!	#VALUE!	#VALUE!	#VALUE!	#VALUE!	#VALUE!	#VALUE!	#VALUE!	#VALUE!	#VALUE!	#VALUE!	#VALUE!	#VALUE!	#VALUE!	#VALUE!	#VALUE!	100
11.6_JL14_47.ab1		#VALUE!	#VALUE!	#VALUE!	#VALUE!	#VALUE!	#VALUE!	#VALUE!	#VALUE!	#VALUE!	#VALUE!	#VALUE!	#VALUE!	#VALUE!	#VALUE!	#VALUE!	#VALUE!	#VALUE!	#VALUE!	#VALUE!	#VALUE!	#VALUE!	#VALUE!	#VALUE!	#VALUE!	#VALUE!	#VALUE!	#VALUE!	#VALUE!	#VALUE!	#VALUE!	#VALUE!	#VALUE!	#VALUE!	#VALUE!	#VALUE!	#VALUE!	#VALUE!	#VALUE!	#VALUE!	#VALUE!	#VALUE!	#VALUE!	#VALUE!	#VALUE!	#VALUE!	#VALUE!	#VALUE!	#VALUE!
11.6_JL14_49.ab1		#VALUE!	#VALUE!	#VALUE!	#VALUE!	#VALUE!	#VALUE!	#VALUE!	#VALUE!	#VALUE!	#VALUE!	#VALUE!	#VALUE!	#VALUE!	#VALUE!	#VALUE!	#VALUE!	#VALUE!	#VALUE!	#VALUE!	#VALUE!	#VALUE!	#VALUE!	#VALUE!	#VALUE!	#VALUE!	#VALUE!	#VALUE!	#VALUE!	#VALUE!	#VALUE!	#VALUE!	#VALUE!	#VALUE!	#VALUE!	#VALUE!	#VALUE!	#VALUE!	#VALUE!	#VALUE!	#VALUE!	#VALUE!	#VALUE!	#VALUE!	#VALUE!	#VALUE!	#VALUE!	#VALUE!	#VALUE!
11.6_JL14_51.ab1		#VALUE!	#VALUE!	#VALUE!	#VALUE!	#VALUE!	#VALUE!	#VALUE!	#VALUE!	#VALUE!	#VALUE!	#VALUE!	#VALUE!	#VALUE!	#VALUE!	#VALUE!	#VALUE!	#VALUE!	#VALUE!	#VALUE!	#VALUE!	#VALUE!	#VALUE!	#VALUE!	#VALUE!	#VALUE!	#VALUE!	#VALUE!	#VALUE!	#VALUE!	#VALUE!	#VALUE!	#VALUE!	#VALUE!	#VALUE!	#VALUE!	#VALUE!	#VALUE!	#VALUE!	#VALUE!	#VALUE!	#VALUE!	#VALUE!	#VALUE!	#VALUE!	#VALUE!	#VALUE!	#VALUE!	100
11.6_JL14_53.ab1		#VALUE!	#VALUE!	#VALUE!	#VALUE!	#VALUE!	#VALUE!	#VALUE!	#VALUE!	#VALUE!	#VALUE!	#VALUE!	#VALUE!	#VALUE!	#VALUE!	#VALUE!	#VALUE!	#VALUE!	#VALUE!	#VALUE!	#VALUE!	#VALUE!	#VALUE!	#VALUE!	#VALUE!	#VALUE!	#VALUE!	#VALUE!	#VALUE!	#VALUE!	#VALUE!	#VALUE!	#VALUE!	#VALUE!	#VALUE!	#VALUE!	#VALUE!	#VALUE!	#VALUE!	#VALUE!	#VALUE!	#VALUE!	#VALUE!	#VALUE!	#VALUE!	#VALUE!	#VALUE!	#VALUE!	100
11.6_JL14_55.ab1		#VALUE!	#VALUE!	#VALUE!	#VALUE!	#VALUE!	#VALUE!	#VALUE!	#VALUE!	#VALUE!	#VALUE!	#VALUE!	#VALUE!	#VALUE!	#VALUE!	#VALUE!	#VALUE!	#VALUE!	#VALUE!	#VALUE!	#VALUE!	#VALUE!	#VALUE!	#VALUE!	#VALUE!	#VALUE!	#VALUE!	#VALUE!	#VALUE!	#VALUE!	#VALUE!	#VALUE!	#VALUE!	#VALUE!	#VALUE!	#VALUE!	#VALUE!	#VALUE!	#VALUE!	#VALUE!	#VALUE!	#VALUE!	#VALUE!	#VALUE!	#VALUE!	#VALUE!	#VALUE!	#VALUE!	#VALUE!
11.6_JL14_59.ab1		#VALUE!	#VALUE!	#VALUE!	#VALUE!	#VALUE!	#VALUE!	#VALUE!	#VALUE!	#VALUE!	#VALUE!	#VALUE!	#VALUE!	#VALUE!	#VALUE!	#VALUE!	#VALUE!	#VALUE!	#VALUE!	#VALUE!	#VALUE!	#VALUE!	#VALUE!	#VALUE!	#VALUE!	#VALUE!	#VALUE!	#VALUE!	#VALUE!	#VALUE!	#VALUE!	#VALUE!	#VALUE!	#VALUE!	#VALUE!	#VALUE!	#VALUE!	#VALUE!	#VALUE!	#VALUE!	#VALUE!	#VALUE!	#VALUE!	#VALUE!	#VALUE!	#VALUE!	#VALUE!	#VALUE!	#VALUE!
[truncated: 249 more rows]
[truncated: 150 more columns]

## Sheet: SFig. 1 Calculations
												Mixes	1:0	19:1	9:1	4:1	1:4	1:9	1:19	0:1
[truncated: 108 more rows]

## Sheet: SFig. 2 Seq. samples
#1563 MS2-APOBEC1
[truncated: 36 more rows]

[truncated: 6 more sheets: SFig. 2 Calculations, SFig. 3 Seq. samples, SFig. 3 Calculations, SFig. 4 Seq. samples, SFig. 4 Calculations, SFig. 6 Calculations]
