# Supplementary material for: A transient in planta editing assay identifies specific binding of the splicing regulator PTB as a prerequisite for cassette exon inclusion
Source: Plant Mol Biol. 2024 Mar 5;114(2):22. doi: 10.1007/s11103-024-01414-3 (PMC10914923; doi:10.1007/s11103-024-01414-3)
Supplement: Supplementary file 2 — Supplementary file2 (XLSX 19 KB) [file 11103_2024_1414_MOESM2_ESM.xlsx]

## Sheet: Primer information
List of oligonucleotides
Construct cloning
internal code or plasmid#	Construct	Primer	fwd/rev	Sequence	Details
#1500/#1545	ADAR/hADAR	JL4	Fwd	ccccGGATCCATGGACTACAAAGACGATGATGACAAGTACAGTCCAATGGTGGTGC	BamHI
		JL5	Rev	ggggGTCGACTCATTCGGCAAGACCGAAC	SalI
#1512/#1546	MS2-ADARcd/MS2-hADARcd	JL19	Fwd	ccccGGTACCATGGACTACAAAGACGATGATGACAAGGCTTCTAACTTTACTC	KpnI
		JL20	Rev	gtccaccgcggtggcggccgcGTAGATGCCGGAGTTGGC	linker
		JL6	Fwd	gcggccgccaccgcggtggacTACAGTCCAATGGTGGTGC	linker
		JL21	Rev	ggggGGATCCTCATTCGGCAAGACCGAAC	BamHI
#1513/#1547	NLS-MS2-ADARcd/NLS-MS2-hADARcd	JL22	Fwd	ccccGGTACCATGCCTAAGAAAAAGCGTAAAGTTGGTGGAGACTACAAAGACGATGATGACAAGGCTTCTAACTTTACTC	KpnI and NLS
		JL20	Rev	gtccaccgcggtggcggccgcGTAGATGCCGGAGTTGGC
		JL6	Fwd	gcggccgccaccgcggtggacTACAGTCCAATGGTGGTGC
		JL21	Rev	ggggGGATCCTCATTCGGCAAGACCGAAC
#1549	hADARcd point mutation	JL29	Fwd	TCGAGTCCGGTCAGGGGACGATTCC	point mutation
		JL30	Rev	GGAATCGTCCCCTGACCGGACTCGA	point mutation
#1563	MS2-APOBEC1	JL32	Fwd	gcggccgccaccgcggtggacATGAGTTCCGAGACAGGCC	linker
		JL33	Rev	gggTCTAGATCATTTCAACCCTGTAGCCC	XbaI
		JL31	Fwd	cccGGATCCATGGACTACAAAGACGATGATGACAAGGCTTCTAACTTTACTC	BamHI
		JL20	Rev	gtccaccgcggtggcggccgcGTAGATGCCGGAGTTGGC	linker
#1600	APOBEC1-MS2	JL62	Fwd	cccGGATCCATGATGAGTTCCGAGACAGGCC	BamHI
		JL63	Rev	gtccaccgcggtggcggccgcTTTCAACCCTGTAGCCCAAA	linker
		JL64	Fwd	gcggccgccaccgcggtggacGCTTCTAACTTTACTCAGTTC	linker
		JL65	Rev	gggTCTAGATCACTTGTCATCATCGTCTTTGTAGTCGTAGATGCCGGAGTTGGC	XbaI
#1596	MS2-APOBEC3A RI3/4	JL19	Fwd	ccccGGTACCATGGACTACAAAGACGATGATGACAAGGCTTCTAACTTTACTC	KpnI
		JL20	Rev	gtccaccgcggtggcggccgcGTAGATGCCGGAGTTGGC	linker
		JL35	Fwd	gcggccgccaccgcggtggacATGGAAGCCAGCCCAGCAT	linker
		JL46	Rev	GAAGGAGAAAAACTAGAAATTTACCTGGTTGTGTAGAAAGCCC	intron-exon border
		JL47	Fwd	GGGCTTTCTACACAACCAGGTAAATTTCTAGTTTTTCTCCTTC	exon-intron border
		JL48	Rev	CCACAGAGAAGATTCTTAGCCTGTAACTATCATCATCATCAT	exon-intron border
		JL49	Fwd	ATGATGATGATGATAGTTACAGGCTAAGAATCTTCTCTGTGG	intron-exon border
		JL36	Rev	gggTCTAGATCAGTTTCCCTGATTCTGG	XbaI
#1597	MS2-APOBEC3A RI4/5	JL19	Fwd	ccccGGTACCATGGACTACAAAGACGATGATGACAAGGCTTCTAACTTTACTC	KpnI
		JL20	Rev	gtccaccgcggtggcggccgcGTAGATGCCGGAGTTGGC	linker
		JL35	Fwd	gcggccgccaccgcggtggacATGGAAGCCAGCCCAGCAT	linker
		JL50	Rev	GAAGGAGAAAAACTAGAAATTTACCATCGTAGGTCATGATGGA	intron-exon border
		JL51	Fwd	TCCATCATGACCTACGATGGTAAATTTCTAGTTTTTCTCCTTC	exon-intron border
		JL52	Rev	TCCCAGCAGTGCTTAAATTCTGTAACTATCATCATCATCAT	exon-intron border
		JL53	Fwd	ATGATGATGATGATAGTTACAGAATTTAAGCACTGCTGGGA	intron-exon border
		JL36	Rev	gggTCTAGATCAGTTTCCCTGATTCTGG	XbaI
#1598	MS2-APOBEC3A FI3/4	JL19	Fwd	ccccGGTACCATGGACTACAAAGACGATGATGACAAGGCTTCTAACTTTACTC	KpnI
		JL20	Rev	gtccaccgcggtggcggccgcGTAGATGCCGGAGTTGGC	linker
		JL35	Fwd	gcggccgccaccgcggtggacATGGAAGCCAGCCCAGCAT	linker
		JL54	Rev	AAGGTAGAAGCAGAAACTTACCTGGTTGTGTAGAAAGCCC	intron-exon border
		JL55	Fwd	GGGCTTTCTACACAACCAGGTAAGTTTCTGCTTCTACCTT	exon-intron border
		JL56	Rev	CCACAGAGAAGATTCTTAGCCTGCACATCAACAAATTTTG	exon-intron border
		JL57	Fwd	CAAAATTTGTTGATGTGCAGGCTAAGAATCTTCTCTGTGG	intron-exon border
		JL36	Rev	gggTCTAGATCAGTTTCCCTGATTCTGG	XbaI
#1599	MS2-APOBEC3A FI4/5	JL19	Fwd	ccccGGTACCATGGACTACAAAGACGATGATGACAAGGCTTCTAACTTTACTC	KpnI
		JL20	Rev	gtccaccgcggtggcggccgcGTAGATGCCGGAGTTGGC	linker
		JL35	Fwd	gcggccgccaccgcggtggacATGGAAGCCAGCCCAGCAT	linker
		JL58	Rev	AAGGTAGAAGCAGAAACTTACCATCGTAGGTCATGATGGA	intron-exon border
		JL59	Fwd	TCCATCATGACCTACGATGGTAAGTTTCTGCTTCTACCTT	exon-intron border
		JL60	Rev	TCCCAGCAGTGCTTAAATTCTGCACATCAACAAATTTTG	exon-intron border
		JL61	Fwd	CAAAATTTGTTGATGTGCAGAATTTAAGCACTGCTGGGA	intron-exon border
		JL36	Rev	gggTCTAGATCAGTTTCCCTGATTCTGG	XbaI
#1489	PTB2	JL1	Fwd	ccccGGATCCATGGACTACAAAGACGATGATGACAAGATGTCTTCTGTTTCAAGCCA	BamHI
		JL2	Rev	ggggGTCGACCTAATGCATTGGACCAGGA	SalI
#1616	PTB2-hADARcd	JL1	Fwd	ccccGGATCCATGGACTACAAAGACGATGATGACAAGATGTCTTCTGTTTCAAGCCA	BamHI
		JL3	Rev	gtccaccgcggtggcggccgcATGCATTGGACCAGGA	linker
		JL6	Fwd	gcggccgccaccgcggtggacTACAGTCCAATGGTGGTGC	linker
		JL5	Rev	ggggGTCGACTCATTCGGCAAGACCGAAC	SalI
#1617	NLS-PTB2-hADARcd	JL17	Fwd	ccccGGATCCATGCCTAAGAAAAAGCGTAAAGTTGGTGGAGACTACAAAGACGATGATGA	BamHI
		JL5	Rev	ggggGTCGACTCATTCGGCAAGACCGAAC	SalI
#1601	PTB2-hADARcd-NLS	JL1	Fwd	ccccGGATCCATGGACTACAAAGACGATGATGACAAGATGTCTTCTGTTTCAAGCCA	BamHI
		JL18	Rev	ggggGTCGACTCAGCCTCTTGCACGTTTGCGTCCACCCAATTCTCCATCGTGACGGTCACGCGGACGCTTTGGCCCTTCGGCAAGACCGAACTC	SalI and NLS
#436	MS2-DsRED	ES3	Fwd	CCGGGTCTAGAAAACATGAGGATCACCCATGTCTGCAGGTCGACTCTAGAAAACATGAGGATCACCCATGTCTGCAGC	XmaI
		ES4	Rev	CCGGGCTGCAGACATGGGTGATCCTCATGTTTTCTAGAGTCGACCTGCAGACATGGGTGATCCTCATGTTTTCTAGAC	XmaI
#448	DsRED-MS2	ES5	Fwd	TCGACTCTAGAAAACATGAGGATCACCCATGTCTGCAGGTCGACTCTAGAAAACATGAGGATCACCCATGTCTGCAGG	SalI
		ES6	Rev	TCGACCTGCAGACATGGGTGATCCTCATGTTTTCTAGAGTCGACCTGCAGACATGGGTGATCCTCATGTTTTCTAGAG	SalI
#1635	PTB1-hADARcd-NLS	JL90	Fwd	cccGGATCCATGGACTACAAAGACGATGATGACAAGATGTCGAGCTCAGGCCAAA	BamHI
		JL87	Rev	gtccaccgcggtggcggccgcTCCATAGTAAGGAGGTTGAC	linker
		JL6	Fwd	gcggccgccaccgcggtggacTACAGTCCAATGGTGGTGC	linker
		JL18	Rev	ggggGTCGACTCAGCCTCTTGCACGTTTGCGTCCACCCAATTCTCCATCGTGACGGTCACGCGGACGCTTTGGCCCTTCGGCAAGACCGAACTC	SalI and NLS
#1636	PTB3-hADARcd-NLS	JL88	Fwd	cccGGATCCATGGACTACAAAGACGATGATGACAAGATGGCGGAATCTTCCAAAGT	BamHI
		JL85	Rev	gtccaccgcggtggcggccgcAATCGTCTGTAGCTGGGAG	linker
		JL6	Fwd	gcggccgccaccgcggtggacTACAGTCCAATGGTGGTGC	linker
		JL18	Rev	ggggGTCGACTCAGCCTCTTGCACGTTTGCGTCCACCCAATTCTCCATCGTGACGGTCACGCGGACGCTTTGGCCCTTCGGCAAGACCGAACTC	SalI and NLS
#1588	pGEM-T-MS2-DsRED	JL44	Fwd	agtcGAATTCCCATGGAGTCAAAG	EcoRI
		JL45	Rev	agtcAAGCTTGGACAATCAGTAAATT	HindIII
#1582	pGEM-T-MS2-DsREDmutP499	JL42	Fwd	TGCAGAAGAGGACCATGGG	point mutation
		JL43	Rev	CCCATGGTCCTCTTCTGCA	point mutation
Reporter and construct amplification and sequencing
#436	MS2-DsRED	JL27	Fwd	ACAGGGTACCCGGGTCTA	amplification
		AW62	Rev	AGCTGTCGAC CTACAGGAACAGGTGGTG	amplification
#448	DsRED-MS2	AW61	Fwd	AGCTGGATCC ATGGCCTCCTCCGAGAAC	amplification
		GD348	Rev	AGAATGAACCGAAACCGGC	amplification
#119	DsRED	AW61	Fwd	AGCTGGATCC ATGGCCTCCTCCGAGAAC	amplification, for sequencing
		AW62	Rev	AGCTGTCGAC CTACAGGAACAGGTGGTG	amplification
#9	GFP	AW52	Fwd	AGCTGGATCCATGGTGAGCAAGGGCGAGGAG	amplification, for sequencing
		AW53	Rev	AGCTGTCGACTTACTTGTACAGCTCGTCCATGC	amplification
#287/#712
JL11 (P1)	PTB2part-GFP	P1	fwd	TGGATCACACACCTAATTGG	intronic, for sequencing
JL14 (P2)		P2	fwd	TGATGTCTTGCATCTGGGC	E3-CE border, for sequencing
JL12 (P3)		P3	rev	GGCAAACCAGCAATTAGAAC	intronic
Co-amplification of splicing variants and qPCR
AWHD95		AWHD95	Fwd	TTCAGTGGCAGCCTAATGC	qPCR PTB2-GFP (SPII)
AWTU281		AWTU281	Rev	CGCCCTTGCTCACTCTAGTC	qPCR PTB2-GFP (SPII)
AWRT1		AWRT1	Fwd	CTGCTGCCCGACAACCA	qPCR GFP
AWRT2		AWRT2	Rev	GAACTCCAGCAGGACCATGTG	qPCR GFP
AWHD44 (P4)		P4	Fwd	ATGGGAATGCACTGAAGAGG	co-amplification splicing variants PTB2 reporter
AWHD153 (P5)		P5	Rev	TGAACTTCAGGGTCAGCTTG	co-amplification splicing variants PTB2 reporter
CAPS assay
JL14 (P2)			Fwd	TGATGTCTTGCATCTGGGC
JL12 (P3)			Rev	GGCAAACCAGCAATTAGAAC
JL108			Rev	TCCTATCATATCAAACAAAAATACTAACTACACCTATGTActG	mutation

## Sheet: List editing reporters
List of constructs, for which the occurrence of editing has been analyzed
Construct ID	Construct name	ORF 1	ORF 2	Comment
436	MS2-DsRED	MS2	DsRED
448	DsRED-MS2	DsRED	MS2
119	DsRED	DsRED		analyzed as specificity control
9	GFP	GFP		analyzed as specificity control
287	PTB2-GFP	PTB2part	GFP	partial genomic PTB2 sequence including AS event
792	PTB2-mut-GFP	PTB2part	GFP	based on #287, with mutations in polypyrimidine motifs

## Sheet: List editing constructs
List of constructs used for the expression of editing enzymes
Construct ID	Construct name	ORF 1	ORF 2	ORF 3	ORF 4	Predicted MW [kDa]	Comment
1500	ADARcd	Flag tag	ADARcd			45.8
1512	MS2-ADARcd	Flag tag	MS2	ADARcd		60.1
1513	NLS-MS2-ADARcd	NLS	Flag tag	MS2	ADARcd	61.1
1563	MS2-APOBEC1	Flag tag	MS2	APOBEC1		43.0
1600	APOBEC1-MS2	APOBEC1	MS2	Flag tag		43.0
1598	MS2-APOBEC3A (IntPIV3/4)	Flag tag	MS2	APOBEC3A		38.7	PIV2* intron between exons 3 and 4
1596	MS2-APOBEC3A (IntCat3/4)	Flag tag	MS2	APOBEC3A		38.7	Cat intron between exons 3 and 4
1599	MS2-APOBEC3A (IntPIV4/5)	Flag tag	MS2	APOBEC3A		38.7	PIV2* intron between exons 4 and 5
1597	MS2-APOBEC3A (IntCat4/5)	Flag tag	MS2	APOBEC3A		38.7	Cat intron between exons 4 and 5
1545	hADARcd	Flag tag	hADARcd			45.8
1546	MS2-hADARcd	Flag tag	MS2	hADARcd		60.1
1547	NLS-MS2-hADARcd	NLS	Flag tag	MS2	hADARcd	61.1
1616	PTB2-hADARcd	Flag tag	PTB2	hADARcd		93.3
1617	NLS-PTB2-hADARcd	NLS	Flag tag	PTB2	hADARcd	94.3
1601	PTB2-hADARcd-NLS	Flag tag	PTB2	hADARcd	NLS	95.6
1635	PTB1-hADARcd-NLS	Flag tag	PTB1	hADARcd	NLS	92.4
1636	PTB3-hADARcd-NLS	Flag tag	PTB3	hADARcd	NLS	97.0
